# Supplementary material for: Weighted gene co-expression network analysis identifies dysregulated B-cell receptor signaling pathway and novel genes in pulmonary arterial hypertension
Source: Front Cardiovasc Med. 2022 Oct 6;9:909399. doi: 10.3389/fcvm.2022.909399 (PMC9583267; doi:10.3389/fcvm.2022.909399)
Supplement: Supplementary Table 1 — A matrix of GSE149899 dataset. [file Table_1.XLSX]

## Sheet: gene expression profiles
	GSM4516513	GSM4516521	GSM4516533	GSM4516534	GSM4516535	GSM4516514	GSM4516515	GSM4516516	GSM4516522	GSM4516523	GSM4516524	GSM4516525	GSM4516529	GSM4516530	GSM4516531	GSM4516532	GSM4516517	GSM4516518	GSM4516528	GSM4516519	GSM4516526	GSM4516527
	CTR	CTR	CTR	CTR	CTR	R_PAH	R_PAH	R_PAH	R_PAH	R_PAH	R_PAH	R_PAH	R_PAH	R_PAH	R_PAH	R_PAH	IR_PAH	IR_PAH	IR_PAH	IR_PAH	IR-PAH	IR_PAH
ENSRNOG00000000001	1.72683	1.17632	1.07039	0.722466	0.773996	1.20163	1.43296	1.49057	1.39506	1.58496	1.5509	1.9222	1.95606	1.79909	1.96717	1.57046	1.4489	1.33914	0.887525	1.20789	1.43296	1.10434
ENSRNOG00000000007	0.0703893	0.176323	0.0565835	0.0565835	0.111031	0.0976108	0.124328	0.0565835	0.0976108	0.0703893	0.214125	0.226509	0.0976108	0.0703893	0.214125	0.111031	0.0976108	0.163499	0.31034	0.226509	0.111031	0.0565835
ENSRNOG00000000008	0	0	0	0	0	0	0	0	0	0	0	0	0	0	0	0	0	0	0	0	0	0
ENSRNOG00000000009	0	0	0	0.137504	0.137504	0	0	0	0	0	0	0	0.111031	0	0	0	0.124328	0.111031	0	0.124328	0	0.137504
ENSRNOG00000000010	0	0	0.163499	0.0703893	0.0840643	0	0.0565835	0.137504	0.250962	0	0.0840643	0	0.0703893	0.0976108	0.0703893	0.226509	0.0703893	0.0565835	0.111031	0.124328	0.15056	0
ENSRNOG00000000012	2.25096	1.69599	1.28096	2.52356	2.28688	2.33914	2.09424	2.76341	2.16672	2.21412	1.5509	1.58015	2.852	2.59694	1.82375	2.81762	2.50335	2.08066	1.20789	2.44095	1.71809	1.84398
ENSRNOG00000000017	0.687061	0.85599	0.823749	1.28096	0.831877	1.44361	1.60881	1.4957	1.38957	0.9855	1.83188	1.46467	0.963474	1.02857	1.66903	1.0635	1.9855	1.66903	2.58736	2.34199	1.81147	1.90689
ENSRNOG00000000021	0	0	0	0	0	0	0	0	0	0	0	0	0	0	0	0	0	0	0	0	0	0
ENSRNOG00000000024	4.37712	4.75382	5.47086	5.04308	4.97269	4.88557	5.26003	4.85699	5.04221	4.9222	5.62732	5.31397	5.34127	5.08194	5.92434	5.08321	5.36247	5.95675	5.99774	5.60851	5.32733	5.66562
ENSRNOG00000000033	6.26997	5.57713	5.73471	5.81532	5.8495	5.19219	4.95	5.46336	5.16471	4.66164	4.61176	4.34696	5.49889	5.11395	4.04439	4.68874	4.74685	4.70432	4.53107	4.58376	4.89045	4.72247
ENSRNOG00000000034	4.09845	3.51979	3.21412	3.56194	3.48414	4.06178	4.08236	4.34412	3.59455	4.03298	3.95047	4.03122	4.0365	3.37156	3.58015	3.54844	4.19613	3.78241	3.28983	3.86196	4.29939	4.32121
ENSRNOG00000000035	0	0	0	0	0	0	0	0	0	0	0	0	0	0	0	0	0	0	0	0	0	0
ENSRNOG00000000036	0.250962	0.250962	0.432959	0.495695	0.286881	0.298658	0.411426	0.422233	0.189034	0.367371	0.275007	0.432959	0.464668	0.275007	0.0565835	0.286881	0.389567	0.367371	0.286881	0.238787	0.226509	0.226509
ENSRNOG00000000040	0.0703893	0.0565835	0	0.0565835	0.0565835	0.15056	0.0426443	0.0976108	0	0.0703893	0.0565835	0.0565835	0.0426443	0.137504	0	0	0.189034	0	0.0840643	0.0976108	0	0
ENSRNOG00000000041	0	0	0	0.0565835	0	0	0	0.0426443	0	0	0	0	0.0426443	0.0703893	0.0565835	0	0.0426443	0.0426443	0	0.0426443	0.0976108	0
ENSRNOG00000000042	0.879706	1.03562	1.04264	0.526069	0.378512	0.687061	0.475085	0.321928	0.895303	0.782409	1.16993	0.910733	1.07039	1.21412	0.910733	0.659925	0.201634	0.475085	0.163499	0.464668	0.584963	0.356144
ENSRNOG00000000043	2.26303	3.01257	2.5008	2.01792	2.14731	2.33056	2.14078	1.848	2.52105	3.07553	2.83794	2.774	2.83794	2.70044	2.80116	2.86394	1.88753	2.05658	1.64616	2.11103	2.5008	2.17632
ENSRNOG00000000044	3.33485	3.38543	3.15381	3.43429	3.62293	3.0072	2.88947	3.1635	2.854	3.42626	2.9486	3.17792	3.32625	3.33628	3.41414	3.0635	3.31759	3.36877	3.6311	3.28096	3.14893	3.24184
ENSRNOG00000000047	6.38853	6.06889	5.51349	6.42694	6.67285	5.97338	5.80529	6.40105	6.01167	6.37556	5.68398	6.23381	6.13155	6.31198	6.11853	5.83441	6.4822	6.59455	7.17692	6.26191	6.2075	6.06996
ENSRNOG00000000048	2.01436	2.48543	1.91456	1.52607	1.9486	1.96717	1.68257	1.76129	2.09424	2.37016	2.18903	2.20477	2.36737	2.488	2.32193	2.11437	1.67356	1.8953	1.97085	1.64616	2.0321	1.56071
ENSRNOG00000000053	0	0	0	0	0	0.0565835	0	0	0	0	0	0	0.0565835	0	0	0	0	0	0	0.0565835	0.0565835	0
ENSRNOG00000000054	2.91456	2.38681	2.31325	2.95606	3.22805	2.8339	2.65535	2.9855	2.63227	2.53605	2.21101	2.5008	2.58976	2.82985	2.69153	2.52607	2.80529	2.88166	3.02148	2.70266	2.22651	2.60644
ENSRNOG00000000055	0.454176	0.163499	0	0.137504	0.422233	0.575312	0.422233	0.263034	0.238787	0.321928	0.632268	0.748461	0.432959	0.485427	0.400538	0.411426	0.263034	0.411426	0.565597	0.250962	0.400538	0.62293
ENSRNOG00000000060	0.594549	0.505891	0.411426	0.321928	0.485427	0.226509	0.201634	0.367371	0.15056	0.526069	0.176323	0.176323	0.443607	0.298658	0	0.176323	0.422233	0.189034	0.0703893	0.344828	0.250962	0.250962
ENSRNOG00000000062	3.9607	3.97361	3.56071	3.36036	3.26604	3.70598	3.5741	3.57773	4.16752	4.12681	3.80735	3.96993	4.04527	4.07639	3.59335	3.79597	3.31904	3.5097	3.40327	3.56682	3.8885	3.42895
ENSRNOG00000000064	11.1757	10.4169	10.4429	11.1437	11.245	11.0793	11.1247	11.4112	10.8054	10.6394	10.3399	10.6607	10.4557	10.8677	10.4653	10.7169	11.2638	10.8821	11.1663	10.865	10.8573	10.6576
ENSRNOG00000000065	0	0	0	0	0	0	0	0	0	0	0	0	0	0	0	0	0	0	0	0	0	0
ENSRNOG00000000066	2.50589	2.42223	3.13093	2.8339	2.848	2.54102	2.90881	2.98914	2.45154	2.69153	2.73769	2.60644	2.82985	2.50843	2.92029	2.50335	2.81558	2.89142	2.49057	2.98003	2.7845	2.89336
ENSRNOG00000000068	4.40599	4.29057	4.67864	4.86443	4.83086	4.41954	4.25248	4.33414	4.17552	4.04527	4.36457	4.26679	4.44095	4.46663	4.41549	4.50462	4.30159	4.73118	5.01792	4.55459	4.18982	4.57046
ENSRNOG00000000070	0	0	0	0	0	0	0	0	0	0	0	0	0	0	0	0	0	0	0	0	0	0
ENSRNOG00000000073	3.01792	3.15218	2.9855	1.99639	1.98185	2.98368	3.03034	2.56316	3.13258	3.37712	3.28688	3.11437	3.58616	3.19535	3.39643	3.27053	1.64155	2.12763	0.903038	2.21723	2.82782	2.0321
ENSRNOG00000000075	3.78241	4.25927	4.22728	3.55459	3.54844	4.12184	3.88947	3.60644	3.99458	4.05398	4.08236	4.07724	3.92029	4.09761	3.83794	4.0018	3.55213	3.44493	3.06178	3.774	3.93734	3.53356
ENSRNOG00000000081	5.0505	5.61824	4.53045	3.92695	3.70929	4.79961	4.34837	4.41549	4.92742	5.43796	4.89336	5.20398	5.52826	5.5157	4.91169	5.06566	4.30889	3.69042	2.59694	3.73552	4.75809	3.60644
ENSRNOG00000000082	2.8339	3.35896	2.79909	1.88362	1.90689	3.05832	2.70708	2.25096	3.62761	3.56071	3.36177	3.33628	3.37434	3.68818	3.488	3.41414	1.89142	2.1635	1.1177	2.02857	2.75275	1.83996
ENSRNOG00000000091	0	0	0	0	0	0	0	0	0	0	0	0	0	0	0	0	0	0	0	0	0	0
ENSRNOG00000000095	5.17752	4.85748	4.42358	4.91361	5.0993	5.09381	4.9486	5.16952	4.88606	5.28688	4.57894	4.95838	4.8525	5.19889	4.79753	4.84699	5.12887	4.82629	4.92267	4.95884	4.90159	4.76447
ENSRNOG00000000096	0	0.201634	0.0976108	0.333424	0.367371	0.163499	0.275007	0.389567	0.432959	0.214125	0.432959	0.356144	0.226509	0.226509	0.0976108	0.189034	0.389567	0.704872	1.4957	0.432959	0.62293	0.275007
ENSRNOG00000000097	0	0.344828	0	0	0	0	0	0	0	0	0	0	0	0	0	0.321928	0	0	0	0	0	0
ENSRNOG00000000098	4.44559	4.55949	5.01078	4.86888	4.83542	4.73823	4.76447	4.61589	4.46271	4.35332	4.90014	4.45088	4.44824	4.48349	4.79649	4.50779	4.81301	5.01436	4.7703	4.99367	4.73606	5.01391
ENSRNOG00000000104	4.54164	4.11603	3.97545	4.47638	4.5292	4.52231	4.42828	4.73715	4.30524	4.15462	3.8268	4.03562	3.93829	4.49057	3.8846	4.08151	4.41481	4.37782	4.70321	4.31107	4.25399	4.3875
ENSRNOG00000000105	3.0321	3.41278	2.35332	2.50335	2.21412	2.77821	2.45154	2.69599	3.43829	3.3978	2.85798	3.18903	3.27352	3.48671	2.90497	2.81147	2.23266	2.11103	1.59932	1.98185	2.86592	2.09761
ENSRNOG00000000108	8.5871	7.79824	7.87006	8.286	8.34979	8.17183	7.85972	8.28059	7.71816	8.00871	7.51325	7.77479	7.78882	7.9387	7.51341	7.64818	8.35909	8.2716	8.11837	8.20843	8.16284	8.25389
ENSRNOG00000000109	0	0	0	0	0	0	0	0	0	0	0	0	0	0	0	0	0	0	0	0	0	0
ENSRNOG00000000111	0.887525	1.22651	2.88947	2.18903	1.73552	1.58015	1.79494	1.07724	1.41684	0.887525	1.57531	1.01436	1.1375	0.933573	1.76977	1.46989	1.77821	2.12763	1.49057	2.19219	2.05311	1.98185
ENSRNOG00000000112	5.6241	5.76155	5.45779	5.43829	5.54164	5.62761	5.23151	5.41583	5.20906	5.71617	5.42156	5.62352	5.60881	5.59006	5.21023	5.64559	5.34625	5.09085	4.13914	5.31288	5.57984	5.33842
ENSRNOG00000000113	1.24489	1.38957	1.16993	1.33914	1.64155	1.02857	1.15056	1.46989	1.09761	1.46989	1.20163	1.09761	1.61353	1.40599	1.15056	1.25096	1.51096	1.29866	1.65535	1.37295	1.32769	1.33914
ENSRNOG00000000121	2.88557	2.37573	2.65306	2.88166	3.06178	2.43829	2.20477	2.57773	2.18587	2.56071	1.96347	2.01436	2.57046	2.49825	2.01436	2.35614	2.5656	2.59932	2.28392	2.70708	2.23879	2.23573
ENSRNOG00000000122	3.36877	3.12928	4.36387	4.30378	4.13175	4.17473	4.5097	4.1914	3.52982	3.40735	4.17393	3.75168	3.66789	3.70044	4.18666	3.94017	4.21801	4.59991	4.11187	4.53667	3.99277	4.48478
ENSRNOG00000000123	1.07039	1.66448	1.12433	0.526069	0.565597	0.941106	0.83996	0.903038	1.40054	1.83188	1.46989	1.5008	1.78241	1.72247	1.53107	1.15704	0.731183	0.933573	0.321928	0.790772	1.22651	0.83996
ENSRNOG00000000124	0	0	0	0	0	0	0	0	0	0	0	0	0	0	0	0	0	0	0	0	0	0
ENSRNOG00000000127	1.61824	1.81558	1.04264	1.20163	1.09761	1.30451	1.1635	1.15704	1.52607	1.85997	1.41684	1.74846	1.76129	1.76553	1.59932	1.57531	1.20789	1.1375	0.941106	1.0635	1.28688	1.16993
ENSRNOG00000000129	0	0	0	0	0	0	0	0	0	0	0	0	0	0	0	0	0	0	0	0	0	0
ENSRNOG00000000130	1.1177	1.33342	2.19535	1.95233	1.76129	1.73985	2.28392	1.57046	1.4957	1.19535	2.60881	1.68706	2.01792	1.66448	2.80735	2.10434	1.81147	2.31034	1.65992	1.97453	1.90304	2.23573
ENSRNOG00000000133	0.263034	0.137504	0.124328	0	0.124328	0.214125	0	0	0.378512	0.275007	0.344828	0.250962	0.286881	0	0.226509	0.124328	0.214125	0.189034	0	0	0.124328	0
ENSRNOG00000000137	1.65076	1.72683	2.46989	2.04264	2.09424	1.97085	2.12433	1.64616	1.82375	1.65992	2.36177	2.16672	1.774	2.02148	2.94486	1.98185	2.08746	3.06867	2.38405	2.65764	2.22651	2.45154
ENSRNOG00000000138	0	0	0	0	0	0	0	0	0	0	0.0840643	0	0	0	0	0	0	0	0	0	0	0.0840643
ENSRNOG00000000142	5.49281	5.23266	5.05355	5.07852	5.13175	5.39746	5.10894	5.29719	4.76394	5.38647	5.11312	5.19495	5.23993	5.25323	5.08406	5.03518	5.56803	5.25776	5.58976	5.43996	5.26641	5.11437
ENSRNOG00000000145	4.05918	4.76394	4.15543	2.95047	2.94486	4.27426	3.41819	2.97636	4.67807	4.93168	4.51475	4.84699	4.70321	4.89821	4.34412	4.63459	3.01792	2.73552	1.84398	3.16832	4.07724	2.68482
ENSRNOG00000000150	6.5097	6.61383	6.45779	6.31994	6.27854	6.51869	6.50128	6.43012	6.6632	6.53574	6.48075	6.58015	6.44228	6.51428	6.31089	6.49249	6.35085	6.32301	5.8212	6.42089	6.62176	6.48623
ENSRNOG00000000151	4.01792	4.08236	3.3978	3.07039	2.96717	3.91456	3.14731	3.18587	4.13258	4.33128	3.84499	3.69377	3.88362	4.21645	3.3147	3.71589	3.20477	2.48543	2.09085	3.09592	3.32193	2.84398
ENSRNOG00000000155	1.33914	2.08066	1.25701	0.831877	0.678072	1.32193	0.941106	0.823749	1.63691	2.05311	1.63691	1.69153	1.66448	1.81558	1.5656	1.58976	0.823749	0.847997	0.356144	0.687061	1.20789	0.516015
ENSRNOG00000000156	3.75916	3.38128	3.39369	3.69153	3.77189	3.28983	3.0036	3.38957	2.60644	3.71149	3.09761	3.19692	3.38819	3.28096	3.23113	3.23573	3.81967	3.51728	3.93452	3.33771	3.4957	3.33199
ENSRNOG00000000157	5.39815	5.18269	5.25361	5.43663	5.53885	5.44361	5.16912	5.36212	5.08449	5.24413	5.03694	5.2075	5.11395	5.26416	5.15462	5.0505	5.38681	5.58135	6.08852	5.38163	5.36702	5.55919
ENSRNOG00000000158	5.4663	5.79416	5.63169	5.8382	5.80323	5.31796	5.16712	5.45121	4.82069	5.02414	5.14853	4.71754	4.55213	4.61941	4.17871	5.43062	4.98231	4.7241	7.02037	4.97728	5.47768	5.59872
ENSRNOG00000000161	2.15381	2.52105	2.27202	1.53107	1.21412	2.03562	1.63691	1.55582	2.19849	2.28983	2.30451	2.24489	2.25701	2.31904	2.0635	2.29278	1.58496	1.36737	0.687061	1.41684	1.87184	1.58015
ENSRNOG00000000164	5.69377	5.99027	6.53699	6.12081	6.24146	5.96509	6.18329	5.8679	5.92434	5.9148	6.61147	6.28577	5.98322	5.97636	6.81211	5.97177	6.55428	7.19731	7.33298	6.74672	6.46467	7.01625
ENSRNOG00000000165	1.13093	1.74416	1.3505	1.40599	1.83996	1.73985	1.31615	1.45418	1.32769	1.44361	1.27501	1.25701	1.09761	1.13093	1.11103	1.65076	1.30451	0.887525	1.59455	1.40599	1.29866	1.5509
ENSRNOG00000000166	2.55827	2.37295	2.63459	2.7845	2.78241	2.68482	2.61117	2.70044	2.12763	2.27202	2.57531	2.31325	2.51349	2.15056	2.56071	2.50843	2.57531	2.73335	2.41684	2.73335	2.66903	2.52857
ENSRNOG00000000167	3.97085	1.75275	3.26003	4.33557	4.22033	2.43563	4.26978	4.22419	1.04264	2.28392	2.96347	2.21101	3.23879	2.35332	2.33056	2.25096	3.86987	3.63227	2.85599	1.67356	2.54102	2.08746
ENSRNOG00000000168	2.09085	2.4489	3.07895	2.78869	2.65764	2.32769	2.84398	2.41954	2.47768	1.99639	2.93734	2.0036	2.23573	2.66676	3.31325	2.46728	2.53107	3.62761	3.19535	2.84599	2.70044	3.20945
ENSRNOG00000000169	2.22342	1.94486	1.8953	2.37851	2.43296	2.17632	2.02148	2.23879	2.04963	1.96347	1.49057	1.95606	1.68257	1.87578	1.37851	1.69599	2.19219	1.89918	1.89918	1.80735	1.95977	2.08746
ENSRNOG00000000170	2.66676	2.80941	3.10434	3.11437	3.13586	3.12763	3.27352	3.1375	3.02326	2.99095	3.38681	3.1375	3.20945	2.97453	3.39094	3.17153	3.38405	3.75061	3.70044	3.52105	3.1635	3.53605
ENSRNOG00000000172	3.03914	3.59335	5.53636	4.852	4.27575	4.12928	5.03738	3.47638	3.73444	3.10434	5.12846	3.90497	3.67243	3.85997	5.00899	3.96717	4.03562	5.15745	4.23113	4.51602	4.62877	5.23074
ENSRNOG00000000175	1.16993	1.02857	0.887525	1.13093	1.10434	1.10434	0.879706	1.10434	0.695994	1.14405	0.545968	0.847997	0.765535	1.04264	0.773996	0.847997	0.722466	0.815575	0.847997	0.887525	0.815575	1.02857
ENSRNOG00000000177	3.42761	3.40327	4.18269	4.19771	4.24184	3.92695	4.0045	3.8679	3.10434	3.18745	3.61117	3.44626	3.50335	3.41278	3.46989	3.45681	3.62994	3.30159	3.75489	3.99729	3.62994	3.85499
ENSRNOG00000000184	0.0703893	0.137504	0.0703893	0.0565835	0	0.0565835	0.0426443	0.0565835	0	0.137504	0.0703893	0.0703893	0.0565835	0	0.124328	0.0703893	0.0565835	0.0426443	0.0426443	0.111031	0.124328	0.0703893
ENSRNOG00000000185	5.85848	5.22188	5.06996	5.61618	5.74712	5.63662	5.36001	5.70155	4.99639	5.62088	4.90689	5.2817	5.29682	5.66761	5.05007	5.31107	5.71644	5.43863	5.58466	5.43563	5.38785	5.30049
ENSRNOG00000000186	6.04549	5.78869	5.6094	6.15563	6.37869	5.75302	5.65564	6.09022	5.54936	5.76527	5.26866	5.44989	5.59962	5.70183	5.04439	5.44989	5.68986	5.07938	5.90929	5.5744	5.66988	5.34589
ENSRNOG00000000187	0.356144	0.344828	0.226509	0.111031	0.0565835	0.238787	0.0840643	0.0976108	0.505891	0.31034	0.367371	0.422233	0.443607	0.263034	0.485427	0.226509	0.238787	0.321928	0.0840643	0.389567	0.214125	0.0565835
ENSRNOG00000000190	2.87184	3.28096	2.94298	2.12102	2.28392	2.6017	2.25399	2.16993	2.6893	3.19535	2.59216	2.94673	3.12433	3.19377	2.80116	2.852	1.88362	2.02857	1.43829	2.09424	2.61353	2.10434
ENSRNOG00000000195	0	0	0	0	0	0	0	0	0	0	0	0	0	0	0	0	0	0	0	0	0	0
ENSRNOG00000000196	0	0	0	0	0	0	0	0	0	0	0	0	0	0	0	0	0.0565835	0	0	0	0	0
ENSRNOG00000000199	0	0	0	0	0	0	0	0	0	0	0	0	0	0	0	0	0	0	0	0	0	0
ENSRNOG00000000201	0	0	0	0.176323	0	0.31034	0.137504	0	0.286881	0	0.176323	0.189034	0.15056	0.565597	0.176323	0	0.163499	0.137504	0	0.15056	0.176323	0.176323
ENSRNOG00000000204	5.6851	5.97591	5.7926	5.0237	4.81813	5.84248	5.50112	5.2114	6.0072	6.06738	5.78816	5.83162	5.82757	6.10371	5.71039	5.96417	4.83643	5.01792	4.28244	5.12887	5.6427	5.06134
ENSRNOG00000000219	1.15704	1.848	1.41143	0.948601	0.731183	1.50589	0.941106	0.641546	1.45418	2.05311	1.63691	1.79494	2.01436	2	1.73552	1.65992	0.731183	1.08406	0.773996	0.704872	1.18903	0.887525
ENSRNOG00000000221	3.97911	3.99639	4.26754	4.13011	4.14731	3.851	3.68032	3.74201	3.75275	4.01257	3.97269	4.16752	4.488	4.19771	3.84097	4.10182	3.8846	4.59096	4.32121	4.21257	4.19219	4.39643
ENSRNOG00000000230	1.4489	1.70929	1.95977	1.80323	1.7866	1.52105	1.62761	2.04264	1.32193	1.42223	1.7137	1.46467	1.55582	1.69599	1.65992	1.42223	1.68257	1.84398	1.01436	1.87971	1.54597	1.88753
ENSRNOG00000000231	2.76765	2.46989	2.36737	2.51854	2.64386	3.0072	3.04439	3.10936	2.03914	2.83996	2.72465	2.64847	2.42761	2.74846	2.57531	2.55582	3.26303	2.85997	2.45154	2.9782	3.10601	2.7845
ENSRNOG00000000233	0	0	0	0	0	0	0	0	0	0	0	0	0	0	0	0	0	0	0	0	0	0
ENSRNOG00000000236	4.46989	4.60348	4.78398	3.70708	3.91073	4.47119	4.1811	3.74846	4.48349	4.56925	4.54597	4.49825	4.57289	4.82782	4.68762	4.58496	3.70044	4.05224	3.54102	4.17153	4.38267	3.75168
ENSRNOG00000000237	2.06005	2.83996	1.91073	1	1.29278	2.0036	1.42761	1.23266	2.35332	2.63227	2.1635	2.53356	2.35332	2.60881	2.33914	2.26003	1.41143	0.970854	0.422233	1.41684	1.852	1.31615
ENSRNOG00000000239	3.23573	2.27501	2.22342	2.71149	2.81762	3.8748	4.91839	4.59455	3.39369	3.1635	5.0027	4.72192	3.94392	3.63227	7.04221	2.85798	5.55397	4.87431	4.59753	5.87774	4.93404	4.74578
ENSRNOG00000000244	3.69377	3.58256	3.46728	3.1375	3.15218	3.57168	3.32337	3.45286	3.74416	3.2765	3.07895	3.38128	3.17632	3.44228	3.04439	3.19377	2.84599	2.93734	2.6017	3.02857	3.31179	2.89724
ENSRNOG00000000245	1.83592	1.28096	1.926	1.60881	1.74846	1.81967	1.94111	2.01078	0.799087	1.52607	1.95977	1.70929	2.01078	1.91073	2.88947	1.41684	2.34767	2.53356	2.38681	1.89142	2.20789	2.28096
ENSRNOG00000000246	4.47119	4.24945	4.26153	4.49506	4.64501	4.47444	4.35896	4.43296	4.04264	4.36807	3.98641	4.16189	4.16027	4.18824	4.10852	4.1914	4.38612	4.14649	4.08661	4.50906	4.31325	4.46467
ENSRNOG00000000247	2.36457	2.84197	3.28392	3.16993	3.20477	3.06695	3.23266	3.01436	2.51602	2.70266	3.01078	3.01614	2.73335	2.78869	3.47768	2.70487	3.28688	3.62293	3.72028	3.7148	3.08916	3.51475
ENSRNOG00000000248	8.08826	8.05545	8.39866	8.37043	8.45368	8.49589	8.50764	8.47792	7.90171	7.77321	8.19899	7.95455	7.94046	7.94093	8.07794	8.12557	8.14817	8.26777	8.17528	8.55202	8.25309	8.51865
ENSRNOG00000000249	3.62877	3.41819	3.72574	3.79909	4.01703	3.46205	3.39506	3.31325	3.07211	3.17153	3.26754	3.45943	3.27352	3.66107	3.69265	3.36317	3.73444	3.9782	3.82782	3.72137	3.34767	3.82883
ENSRNOG00000000250	5.19456	4.76022	4.58075	4.92979	5.02768	5.08023	4.93357	5.25058	4.7301	4.83744	4.58195	4.84449	4.68426	4.63749	4.33485	4.62117	4.89142	4.71699	5.03694	4.82171	5.08279	5.08831
ENSRNOG00000000251	0	0	0	0	0	0	0	0	0	0	0	0	0	0	0	0	0	0	0	0	0	0
ENSRNOG00000000252	0	0	0	0	0	0	0	0	0	0	0	0	0	0	0	0	0	0	0	0	0	0
ENSRNOG00000000257	0.321928	0.275007	0.454176	0.443607	0.536053	0.226509	0.411426	0.344828	0.189034	0.124328	0.214125	0.226509	0.454176	0.454176	0.275007	0.226509	0.887525	0.298658	0.505891	0.321928	0.367371	0.286881
ENSRNOG00000000258	1.9782	2.12763	1.90304	1.79909	2.02148	2.20163	2.06005	1.87578	1.96717	2.19219	1.97453	2.02857	1.82782	2.10434	1.96717	2.02148	1.87578	1.72247	1.63227	1.67356	2.01078	1.76129
ENSRNOG00000000262	3.89821	3.66107	3.99367	3.86987	3.90977	3.93452	3.82477	3.80941	3.6241	3.79077	3.62994	3.54967	3.83491	3.62176	3.50843	3.59932	3.51223	3.32625	3.2854	3.75061	3.75596	3.68145
ENSRNOG00000000264	1.62761	1.24489	1.31615	1.57046	1.67356	1.52607	1.45418	1.54102	1.07724	1.63691	1.38957	1.55582	1.57046	1.46467	1.43296	1.35614	1.82375	1.78241	2.35896	1.58496	1.48027	1.51602
ENSRNOG00000000274	3.21723	2.20789	3	2.81762	2.79286	2.37573	1.88362	2.33056	2.30743	2.5008	2.43829	2.37295	2.60407	2.70044	2.19849	2.48543	2.07724	2.1177	1.72683	2.73335	2.33628	2.32769
ENSRNOG00000000275	4.39712	4.15704	3.57289	2.72028	2.59932	3.15704	2.18269	2.52105	3.05137	3.52857	2.6893	3.07382	3.80116	3.58616	2.94486	2.96532	1.72247	1.71809	1.07724	1.95977	2.99277	1.94486
ENSRNOG00000000277	0.918386	1.13093	0.963474	0.454176	0.356144	0.659925	0.411426	0.333424	0.903038	0.823749	0.757023	0.799087	0.757023	0.925999	0.62293	0.757023	0.189034	0.189034	0.201634	0.400538	0.565597	0.286881
ENSRNOG00000000279	1.32769	1.31615	1.38405	1.33914	1.22651	1.44361	1.30451	1.37295	1.15704	1.50589	1.54597	1.32769	1.38957	1.48027	1.42761	1.26303	1.30451	1.38957	1.30451	1.37295	1.33342	1.31615
ENSRNOG00000000281	1.61824	1.8953	1.52607	1.76553	1.90689	1.51096	1.52105	1.54102	1.48543	1.69153	1.64616	1.70487	1.46989	1.848	2.08066	1.58015	1.96717	2.01078	3.29425	1.78241	1.73552	2.08066
ENSRNOG00000000282	0	0	0	0	0	0	0	0	0	0	0	0	0	0	0	0	0	0	0	0	0	0
ENSRNOG00000000283	1.65992	1.73118	1.72247	1.67807	1.8679	1.93734	1.75275	1.91073	2.1635	1.86394	1.61353	1.71809	1.60407	1.69153	1.51096	1.74416	1.82782	1.83592	2.43563	1.90689	1.58976	1.74846
ENSRNOG00000000288	3.22651	3.22188	3.70155	3.92315	3.83592	3.47508	3.22651	3.30743	2.76129	3.12763	3.33914	3.12267	3.26604	2.98368	3.56071	3.26454	3.47768	3.58256	3.95513	3.81558	3.29866	3.72137
ENSRNOG00000000299	0.411426	0.918386	0.321928	0.189034	0.137504	0.432959	0.250962	0.226509	0.790772	0.963474	0.565597	0.765535	0.731183	0.823749	0.356144	0.669027	0.286881	0.201634	0.0565835	0.263034	0.464668	0.0703893
ENSRNOG00000000302	4.23726	4.17552	4.27724	4.35473	4.53294	3.90014	3.7148	3.72574	3.74953	3.848	3.84398	3.75596	3.90593	3.65764	3.9607	3.7866	3.96532	4.33199	5.06393	4.32769	4.19535	4.47054
ENSRNOG00000000303	2.45154	2.69377	2.49057	2.30451	2.57773	3.02503	2.90304	2.99639	3.07553	2.94111	2.69153	2.854	2.85599	3.03034	2.57773	2.75702	2.4489	2.65992	2.56071	2.64847	2.45418	2.70487
ENSRNOG00000000304	5.13668	5.22381	5.83441	5.79077	5.76182	5.55551	5.71012	5.52576	5.1035	5.13381	5.88313	5.52293	5.50589	5.21374	6.10664	5.48961	5.81532	6.32319	6.49201	6.04089	5.69988	6.11645
ENSRNOG00000000306	4.38474	3.78869	4.47573	4.47573	4.58376	4.39025	4.39369	4.32265	3.34341	3.43563	3.83794	3.7126	3.46728	3.70377	3.46728	3.60407	4.44294	4.17473	4.70432	4.21179	4.34056	4.38198
ENSRNOG00000000307	3.68706	3.45681	3.71149	3.82069	3.7666	3.49442	3.20789	3.22805	3.21568	3.36457	3.14568	3.20477	3.34908	3.48543	3.32625	3.20477	3.56194	3.55213	3.46989	3.77821	3.63459	3.66562
ENSRNOG00000000308	2.17313	2.33628	2.52857	2.3505	2.47249	2.16027	2.09085	2.25096	2.04264	2.07382	2.17632	2.02503	1.99277	1.95606	2.04963	1.95977	2.16027	2.02503	2.17313	2.15056	2.11437	2.10769
ENSRNOG00000000312	1.5656	1.83592	2.0036	2.0072	1.68706	1.65992	1.52607	1.48027	1.7137	1.57531	1.46467	1.74846	1.62293	1.90689	1.58015	1.46467	1.75702	1.88362	1.64616	1.92979	1.7137	1.76129
ENSRNOG00000000314	5.41143	5.32337	5.10978	5.02281	4.92742	5.1631	4.98231	5.07425	5.16108	5.2032	5.03342	5.16912	5.03122	5.15745	5.07895	5.05745	5.11312	4.9528	4.91456	5.02015	5.1375	4.98048
ENSRNOG00000000316	1.60407	2.22033	1.71809	1.64155	1.43829	1.68706	1.53605	1.76553	1.27501	1.64155	1.63691	1.61824	1.95977	1.52105	1.74846	1.58015	1.64155	1	0.695994	1.80735	1.9782	1.1375
ENSRNOG00000000320	0.275007	0.669027	0.250962	0.226509	0.250962	0.214125	0.641546	0.214125	0	0.505891	0.632268	0.641546	0.367371	0.286881	0.238787	0.454176	0.411426	0.356144	0.176323	0.545968	0.443607	0.62293
ENSRNOG00000000321	5.31651	5.52074	4.97545	5.08534	5.34696	4.93026	5.88264	5.96209	5.04483	4.97361	5.11145	5.39849	4.69153	4.13422	4.67243	4.33842	4.92172	5.15583	5.7879	5.26828	5.35403	5.30232
ENSRNOG00000000322	3.09761	3.00899	3.77926	3.55459	3.45022	3.34199	3.47768	3.24793	3.08406	2.95233	3.58616	3.01257	2.96162	2.96532	3.58256	3.10266	3.31179	3.73444	3.73335	3.66448	3.25096	3.70487
ENSRNOG00000000323	2.23573	2.06695	2.25701	1.68706	1.5509	2.26303	1.87971	1.774	1.81147	2.19219	2.0072	2.10769	2.28096	2.30743	2.12102	2.15704	1.72247	1.926	1.57046	1.83996	2.05658	1.79909
ENSRNOG00000000327	2.09085	2.06695	2.24793	2.40871	2.488	2.41684	2.34483	2.38681	2.36737	2.32769	2.76553	2.47249	2.47249	2.18269	2.78869	2.45154	2.32481	2.9222	3.03386	2.37295	2.3978	2.54597
ENSRNOG00000000335	0	0.111031	0.111031	0.0976108	0	0	0	0	0	0.238787	0	0.214125	0.163499	0	0	0.111031	0	0	0	0	0	0
ENSRNOG00000000340	7.60896	7.31877	7.81423	7.96336	7.90623	7.94462	8.15856	8.12939	7.63996	7.28937	7.61213	7.60155	7.40795	7.26322	7.59529	7.59365	7.94386	7.38741	7.26332	7.8421	7.80761	7.83453
ENSRNOG00000000341	0.263034	0.443607	0.422233	0.124328	0.214125	0.432959	0.400538	0.15056	0.641546	0.695994	0.807355	0.545968	0.565597	0.594549	0.604071	0.422233	0.454176	0.344828	0.263034	0.516015	0.400538	0.378512
ENSRNOG00000000345	0	0	0	0	0	0	0	0	0	0	0	0	0	0	0	0	0	0	0	0	0	0
ENSRNOG00000000368	0.0426443	0.0976108	0.124328	0.0426443	0.0426443	0.0703893	0.124328	0	0.137504	0.0426443	0.0840643	0.0426443	0.201634	0.0976108	0.124328	0.0426443	0.214125	0.298658	0.176323	0.111031	0.0840643	0.0426443
ENSRNOG00000000373	0.367371	0.124328	0.226509	0	0	0.0976108	0.176323	0.286881	0.505891	0.250962	0.411426	0.124328	0.0976108	0.594549	0.31034	0.333424	0.201634	0.0840643	0.0840643	0.275007	0.111031	0.111031
ENSRNOG00000000376	0	0	0	0	0	0	0	0	0	0	0	0	0	0	0	0	0	0	0	0	0	0
ENSRNOG00000000378	0.263034	0.250962	0.238787	0.111031	0.124328	0.298658	0	0.111031	0.367371	0.263034	0.226509	0.238787	0.575312	0.275007	0.321928	0.238787	0.201634	0.0976108	0	0.0976108	0.422233	0.124328
ENSRNOG00000000383	0.201634	0.263034	0.344828	0.286881	0.400538	0.321928	0.214125	0.214125	0.176323	0.238787	0.275007	0.15056	0.321928	0.250962	0.298658	0.275007	0.356144	0.137504	0.321928	0.389567	0.238787	0.263034
ENSRNOG00000000384	0	0	0	0	0	0	0	0	0	0	0	0	0	0	0	0	0	0	0	0	0	0
ENSRNOG00000000386	0.823749	0.594549	0.933573	0.659925	0.831877	0.62293	0.333424	0.31034	0.298658	0.62293	0.263034	0.356144	0.411426	0.731183	0.333424	0.422233	0.378512	0.321928	0.992768	0.485427	0.545968	0.739848
ENSRNOG00000000387	3.1127	3.58015	3.7126	3.11603	2.97269	3.38819	3.23879	2.854	3.37573	3.33485	3.4957	3.33771	3.18903	3.33056	3.45418	3.43296	2.84599	3.37295	2.852	3.19061	3.26754	3.4019
ENSRNOG00000000390	0	0	0	0	0	0	0	0	0	0	0	0	0	0	0	0	0	0	0	0	0	0
ENSRNOG00000000392	2.40054	2.7137	2.97269	2.9486	3.07724	2.88166	2.67356	2.78869	2.18903	2.35896	2.86196	2.66676	2.60881	2.39232	2.85997	2.84398	2.87971	2.56316	2.34767	2.66903	2.76553	2.74416
ENSRNOG00000000394	7.06178	6.988	7.30533	7.07532	6.9344	7.04516	6.94907	6.82769	6.81352	6.53869	6.99639	6.8586	6.58301	6.71136	6.765	6.61706	7.30634	7.87461	7.12298	7.54117	7.37582	7.56613
ENSRNOG00000000395	2.45154	2.62761	2.91456	2.56803	2.55582	2.43563	2.59694	2.33056	2.43029	2.48027	2.9222	2.58015	2.66676	2.38128	2.80529	2.63459	2.07724	2.76765	2.63459	2.62527	2.31904	2.68257
ENSRNOG00000000396	4.30451	5.12226	5.27016	4.79597	4.63227	4.61941	4.9364	4.43429	4.99774	4.63401	5.21917	4.78503	4.88704	4.80581	5.09761	4.91217	4.27873	4.8679	4.51916	4.96116	4.8125	4.94111
ENSRNOG00000000397	5.3302	5.38681	5.51948	5.13175	5.19653	5.32876	5.15745	5.12474	5.46499	5.32912	5.28651	5.27053	5.34021	5.32445	5.17113	5.20438	4.96947	5.18031	5.16471	5.1152	5.22226	5.05485
ENSRNOG00000000398	2.69377	2.91456	3.84097	3.18903	2.79494	2.75702	3.11936	2.26903	2.91073	2.774	3.20163	2.86592	2.80735	3.07895	3.17632	2.73985	2.54597	3.43029	2.65764	3.50208	3.09592	3.35896
ENSRNOG00000000401	0	0	0	0	0	0	0	0	0	0	0	0	0.0565835	0	0	0	0	0	0	0	0	0
ENSRNOG00000000405	0	0	0	0	0	0	0	0	0	0	0	0.124328	0.0976108	0	0	0	0.111031	0	0	0	0	0
ENSRNOG00000000406	2.55582	2.1375	2.20163	2.52356	2.35614	2.18269	1.69153	2.06005	1.73985	1.79494	1.5656	1.73118	1.77821	1.82375	1.36177	2.09424	2.23879	1.85997	1.91839	2.0635	2.07382	2.24489
ENSRNOG00000000407	1.65992	2.55827	1.77821	1.25096	1.15704	1.93734	1.62293	1.47508	2.35332	2.76765	1.81967	2.15056	2.5008	2.37573	2.05658	2.28392	0.978196	1.11103	0.545968	1.42223	1.75702	1.33342
ENSRNOG00000000408	3.24336	3.2032	3.77821	3.49697	3.37712	3.31759	3.37712	3.13914	3.04264	3.09085	3.38957	3.00899	3.19535	3.26003	3.25248	3.12763	3.17951	3.74953	3.34056	3.5656	3.34199	3.7666
ENSRNOG00000000410	0.124328	0.124328	0.214125	0.464668	0.226509	0	0.0840643	0.189034	0	0.124328	0.111031	0.111031	0.333424	0.367371	0.201634	0.214125	0.0976108	0.31034	0.555816	0.263034	0.214125	0.111031
ENSRNOG00000000411	3.94392	4.44095	4.67412	4.22497	4.19613	4.16027	4.36247	3.95699	4.01792	4.32769	4.73335	4.42223	4.50526	4.14812	4.75221	4.29278	4.08661	4.63691	4.45549	4.4522	4.25475	4.56803
ENSRNOG00000000412	0.15056	0.15056	0.137504	0.214125	0.0976108	0.201634	0.275007	0.124328	0	0.250962	0.176323	0.275007	0	0.214125	0.137504	0.275007	0.31034	0.201634	0.367371	0.333424	0.298658	0.263034
ENSRNOG00000000413	2.24184	2.52105	2.41684	3.06867	3.33056	3.0197	3.02148	2.75489	1.60881	2.45154	2.86987	2.67356	2.44626	2.44626	3.98277	2.67582	3.84599	3.46467	4.02148	3.84499	3.16189	3.25399
ENSRNOG00000000414	3.1811	3.41819	2.9279	2.31904	2.37851	2.71809	2.33914	2.53107	2.92979	2.75702	2.49313	2.72465	2.85798	2.86592	2.48543	2.69153	2.07382	2.20477	1.99277	2.31325	2.58256	2.24793
ENSRNOG00000000415	1.32193	1.72683	2.43829	2.04264	2.0635	1.82375	2.26903	1.70929	1.69153	1.40054	2.15381	1.65535	1.68257	1.74846	1.9486	1.88753	1.70929	2.34199	2.40054	2.16672	1.91839	2.31615
ENSRNOG00000000417	5.48156	5.75302	5.22728	5.55612	5.63952	5.2791	4.95233	5.34199	5.27724	5.54813	5.06091	5.27612	5.60763	5.57198	5.14608	5.36247	5.15664	4.99367	5.08958	5.1375	5.18666	5.03386
ENSRNOG00000000418	1.67807	2.34199	2.76977	2.52105	2.28096	1.76129	1.9855	1.62293	2.15381	2.02503	2.33056	2.01792	2.46728	2.46205	2.75275	2.22033	1.62293	2.36737	1.70044	2.20477	1.82782	1.92979
ENSRNOG00000000419	0	0	0	0	0	0	0	0	0	0	0	0	0	0	0	0	0	0.0426443	0	0	0	0
ENSRNOG00000000420	5.804	5.40497	5.04264	5.48059	5.57622	5.84122	5.83517	6.06026	5.54102	5.91624	5.22689	5.28355	5.52888	5.87799	5.29719	5.52231	5.65592	5.23955	5.22882	5.39025	5.56803	5.33307
ENSRNOG00000000421	2.09085	2.63923	3.9222	3.41819	3.14568	2.75489	3.36877	2.61589	2.51602	2.18269	3.39917	2.74416	2.58736	2.58496	3.20006	2.7866	2.86394	3.86592	3.58256	3.59096	3.06178	3.61941
ENSRNOG00000000422	2.53356	1.9782	2.42223	2.49057	2.61824	2.79077	2.58496	2.65306	1.75275	2.22959	2.17313	2.14078	2.46728	2.40327	2.3505	2.22959	2.67356	2.60407	3.11103	2.43829	2.488	2.3978
ENSRNOG00000000423	0	0.31034	0.545968	0.516015	0.298658	0.263034	0.594549	0	0	0	0.918386	0.298658	0.443607	0.344828	0.903038	0.298658	0.485427	1.42761	0.9855	1.09761	0.731183	0.731183
ENSRNOG00000000428	0	0	0.0976108	0.0976108	0	0.0840643	0.15056	0.0840643	0.31034	0.111031	0.275007	0.0976108	0	0.124328	0.0976108	0	0.321928	0.0703893	0.389567	0.31034	0.189034	0.275007
ENSRNOG00000000431	4.58976	4.01346	4.75809	4.87578	4.926	4.77926	4.69209	4.67129	4.54659	4.59395	4.77873	4.61883	4.7137	4.43962	5.00045	4.60644	4.77926	5.15906	4.36177	4.76977	4.71149	5.0018
ENSRNOG00000000432	3.1811	2.848	3.09761	3.41143	3.69377	3.19219	3.31179	3.37434	3.1177	2.89724	2.79286	2.95791	2.92029	3.06523	3.14078	2.86196	3.37295	3.42761	3.76129	3.31759	2.7866	3.07895
ENSRNOG00000000433	3.29719	2.9486	2.88947	3.37156	3.69711	3.06867	2.7866	2.9782	2.47768	3.07895	2.68032	3.00899	3.21101	3.41278	2.8953	3.11103	3.67356	3.99639	4.69877	3.61117	3.41549	3.45286
ENSRNOG00000000435	3.56438	3.84298	3.89336	3.93734	3.96901	3.7761	3.55582	3.61235	3.32337	3.43563	3.49313	3.33056	3.7761	3.77926	3.94953	3.80735	3.63691	4.23266	3.99729	3.87774	3.39917	3.68706
ENSRNOG00000000436	2.40327	2.79077	3.10601	3.51979	3.6565	2.73985	2.97269	2.95233	2.42223	2.07039	2.19219	2.45943	2.51602	1.9222	2.25096	2.55336	2.95233	3.02148	3.70708	3.36877	2.85	3.13258
ENSRNOG00000000437	5.8953	5.40156	5.42358	5.99503	6.10978	5.82043	5.68004	6.04418	5.37191	5.78686	5.39541	5.61824	5.84449	5.59902	5.68594	5.59932	6.21335	6.07703	5.83996	5.80245	5.64097	5.66761
ENSRNOG00000000438	1.33914	0.948601	3.44228	3.0268	2.02148	1.76553	2.21723	1.1375	1.40599	1.26903	2.9486	1.70929	1.18903	1.62761	2.72028	1.58496	1.20789	3.41954	2.69153	2.24184	1.99639	2.89142
ENSRNOG00000000439	10.6501	9.74772	9.82793	10.5841	10.6884	10.3538	9.84627	10.4219	9.70563	10.0352	9.45691	9.79555	9.76432	9.94275	9.20979	9.72843	10.1755	9.83741	10.6432	9.98745	10.1226	10.1906
ENSRNOG00000000440	4.91409	4.74578	4.55827	5.07125	5.10266	4.60822	4.23496	4.75542	4.42694	4.74201	4.44559	4.42962	4.98687	4.65363	4.69877	4.57228	4.55459	4.55827	4.50589	4.64155	4.44228	4.44493
ENSRNOG00000000441	4.8535	4.52607	4.80941	5.02192	5.17313	5.0492	4.41549	4.62234	4.44559	4.76288	4.60763	4.68706	4.74846	5.14812	4.8505	4.63749	4.81609	5.25361	5.65821	4.90641	4.95652	4.86641
ENSRNOG00000000442	3.35614	3.10266	3.43829	3.46205	3.38267	2.85997	2.63691	2.83794	2.09761	2.44626	2.59932	2.17313	2.63923	2.63691	2.14731	2.50335	3.10936	2.96532	3.15381	2.82579	3.08066	3.30889
ENSRNOG00000000443	0.201634	0.15056	0.176323	0.137504	0.15056	0.275007	0.0840643	0.0703893	0.176323	0.367371	0.411426	0.400538	0.367371	0.422233	0.432959	0.333424	0.124328	0.189034	0.0565835	0.31034	0.321928	0.238787
ENSRNOG00000000446	0	0	0	0	0	0	0	0	0	0	0	0	0	0	0	0	0	0	0	0	0	0
ENSRNOG00000000451	7.79461	7.88533	8.60818	8.88099	8.80374	8.60329	8.73786	8.50526	8.0167	8.03788	8.84803	8.69832	8.39729	7.99061	8.9098	8.43083	9.13822	9.09521	8.71149	9.69664	9.05834	9.45156
ENSRNOG00000000454	2.58256	3.08746	3.26903	2.09085	2.32481	2.97636	2.28392	2.08406	2.49313	2.8953	3.30597	3.24641	2.98185	2.99458	3.04614	3.25248	2.46205	1.76977	1.14405	2.926	3.19377	2.47768
ENSRNOG00000000455	0	0	0	0	0	0	0	0	0	0	0	0	0	0	0	0	0	0	0	0	0	0
ENSRNOG00000000456	0.464668	0.189034	0.275007	0.176323	0.0976108	0.443607	0.263034	0.238787	0.641546	0.201634	0.176323	0.263034	0.275007	0.31034	0.0840643	0.189034	0.31034	0.378512	0.201634	0.226509	0.333424	0.475085
ENSRNOG00000000457	5.1631	4.60763	5.11977	5.32733	5.45286	5.44162	5.59813	5.82629	4.8846	4.97774	5.07296	4.8495	5.07852	4.92837	5.24603	4.98732	5.60229	5.66818	5.33128	5.40497	5.3107	5.40224
ENSRNOG00000000459	6.37121	5.81532	7.48333	7.2866	7.06652	6.95408	7.50978	6.95524	6.98721	6.26959	7.07628	6.42459	6.57319	6.33932	7.19731	6.71768	6.67553	7.39446	6.04876	7.01837	6.98493	7.25512
ENSRNOG00000000461	0	0	0	0	0	0	0	0	0	0	0	0	0	0	0	0	0	0	0	0	0	0
ENSRNOG00000000463	0.333424	0.400538	0.189034	0.286881	0.389567	0.163499	0.137504	0.238787	0.111031	0.333424	0.321928	0.333424	0.263034	0.356144	0.238787	0.238787	0.31034	0.189034	0.176323	0.226509	0.263034	0.214125
ENSRNOG00000000464	6.13422	5.58826	5.46467	5.84046	5.89288	5.59574	5.28725	5.65277	5.35896	5.79597	5.09339	5.25475	5.55275	5.46826	5.01614	5.30159	5.53699	5.07682	4.89142	5.46434	5.5157	5.44195
ENSRNOG00000000465	6.48043	6.17453	5.95303	6.1469	6.16972	6.31234	6.15137	6.39883	6.08044	6.46369	5.99729	6.17752	6.02215	6.17732	5.96809	6.08108	6.37034	6.01011	5.774	6.31578	6.27743	6.19967
ENSRNOG00000000466	4.59813	4.04701	4.11936	4.6241	4.77873	4.337	4.10601	4.39643	3.93074	4.14649	3.78869	3.94767	4.1035	4.22882	3.99639	3.91552	4.40803	4.1334	4.55213	4.42962	4.30743	4.34837
ENSRNOG00000000467	1.8953	1.65992	2.04963	2.35896	2.54597	1.74846	1.7866	2.07382	1.05658	1.50589	1.76553	1.61353	1.61353	1.60881	2.0635	1.9782	1.74416	2.31615	2.26303	1.94111	1.80735	2.1635
ENSRNOG00000000470	2.72901	3.14568	2.83996	2.5435	2.41954	2.57289	2.11103	2.08406	2.54844	2.97085	2.59455	2.79077	2.98368	2.98368	2.68257	2.72465	2.10769	2.09424	1.60407	2.09761	2.4957	2.21101
ENSRNOG00000000471	1.42223	1.43296	1.43829	1.87578	1.89918	1.52105	1.37851	1.48027	1.8679	2.07382	1.31034	1.852	1.60407	1.7866	1.47508	1.16993	1.80323	1.85997	2.28983	1.3505	1.38957	1.774
ENSRNOG00000000473	5.12391	4.37782	3.71589	5.10894	5.38301	4.33914	4.26754	5.06437	4.75168	4.60999	4.04963	4.44626	4.60703	4.854	4.80219	4.40735	4.89821	5.09128	6.16772	4.30159	4.05137	3.83996
ENSRNOG00000000474	5.23266	4.73335	4.78712	5.13627	5.34056	5.08321	4.69209	5.07211	4.50398	4.72792	4.51412	4.55029	4.8748	4.95373	4.5735	4.6865	5.2075	5.02237	5.43763	5.05398	4.95884	5.07553
ENSRNOG00000000476	5.50716	5.25361	5.15826	5.54195	5.56163	5.58796	5.41684	5.55582	5.02326	5.16952	5.10056	5.14119	5.24755	5.18903	5.11811	5.22997	5.60288	5.46891	5.80529	5.4489	5.43363	5.67158
ENSRNOG00000000477	4.67864	4.13996	4.1819	4.61589	4.68986	4.39917	4.31107	4.5008	4.0054	4.28318	4.11103	3.926	4.28318	4.22033	4.07296	4.12184	4.41684	4.45286	4.81711	4.50335	4.23419	4.48414
ENSRNOG00000000478	2.35332	2.29866	2.35896	2.43829	2.54102	2.19219	2.02148	2.35614	2.26003	2.40599	2.16672	2.38957	2.38405	2.35332	2.09424	2.06695	2.87774	2.46467	2.75489	2.62761	2.22033	2.81762
ENSRNOG00000000479	2.16027	2.25096	1.60407	2.40327	2.53605	4.86295	4.90641	5.31179	4.22805	4.44692	3.57652	3.13093	4.16108	4.98003	3.53232	4.48671	3.65191	3.85699	3.43296	3.81352	3.32048	3.34625
ENSRNOG00000000480	5.24982	4.26303	4.39232	5.15583	5.36807	4.37086	3.65191	4.49057	3.53605	3.93452	3.68482	3.9855	4.20945	4.01078	4.0009	3.86196	4.57833	4.63343	5.83592	4.19298	4.27277	4.09001
ENSRNOG00000000481	4.30159	3.91456	4.26828	4.22497	4.53294	4.17712	4.17792	4.35403	4.05224	4.07724	3.86987	4.04963	3.95513	4.1035	4.0018	3.86295	4.43696	4.17473	4.32769	4.26903	4.06437	4.26379
ENSRNOG00000000483	0	0.0426443	0.0840643	0	0.0426443	0.176323	0.0285692	0.0426443	0	0.0976108	0.124328	0.214125	0.0703893	0.15056	0.163499	0.124328	0.0426443	0	0	0	0.0426443	0
ENSRNOG00000000485	5.0009	4.07895	4.51033	4.8535	4.85649	5.32948	4.86443	5.07895	4.17792	4.67807	4.33128	4.41819	4.43296	4.77505	4.59335	4.54164	5.22882	5.1914	4.65935	4.9486	4.73064	4.91934
ENSRNOG00000000486	1.35614	1.59455	1.21412	1.26903	1.55582	1.36737	1.32193	1.63227	1.11103	1.75275	1.18269	1.38957	1.71809	1.59932	1.28096	1.32193	1.70929	1.58496	2.34767	1.45418	1.72247	1.65076
ENSRNOG00000000487	0.0840643	0	0	0.0703893	0.0840643	0	0.0565835	0.0703893	0.137504	0	0	0	0	0	0.0703893	0.0840643	0.0703893	0	0.0565835	0	0.0840643	0
ENSRNOG00000000488	0	1.71809	1.20789	0.485427	0	1.09085	1.19535	1.09085	2.88947	2.1375	1.63691	2.53356	2.24489	2.0321	2.09761	2.15381	0.807355	0.400538	0.389567	0.443607	0.871844	0.879706
ENSRNOG00000000490	4.3512	3.7137	3.58135	4.22959	4.51159	3.73985	3.90497	4.29793	4.03474	4.16269	3.77083	3.98732	3.95047	3.76235	4.03914	3.76765	3.99729	3.94953	4.62585	3.75061	3.99548	4.25323
ENSRNOG00000000491	1.4957	1.53605	1.57531	1.46467	1.5008	1.57531	1.33342	1.28096	1.48543	1.41684	1.20163	1.36177	1.47508	1.02148	1.35614	1.0635	1.19535	1.28688	1.58976	1.45943	1.65992	1.19535
ENSRNOG00000000493	1.53107	1.07724	0.731183	0.687061	0.847997	1.24489	0.910733	1.02148	1.32769	1.1177	1.10434	1.36737	1.28688	1.73985	1.1635	1.35614	0.545968	1.04264	1.20789	0.815575	1.24489	0.704872
ENSRNOG00000000495	0.226509	0.214125	0.0426443	0.0426443	0.0426443	0.0703893	0.0565835	0	0.321928	0.0976108	0.163499	0.238787	0.250962	0.275007	0.111031	0.124328	0.0426443	0.0285692	0.0285692	0	0.124328	0.0840643
ENSRNOG00000000498	3.96347	4.1643	4.20555	3.96717	3.97728	3.78555	3.46989	3.68594	3.61589	3.70819	3.70155	3.48156	3.8679	3.65191	3.35191	3.53978	3.76977	3.35896	4.04439	3.47119	3.68145	3.80839
ENSRNOG00000000499	0.722466	0.62293	0.799087	0.918386	0.863938	0.594549	0.863938	0.713696	0.678072	0.495695	0.713696	0.604071	0.659925	0.765535	0.823749	0.286881	0.713696	0.765535	1.53107	1.14405	1.03562	0.831877
ENSRNOG00000000500	0.0703893	0.0703893	0	0	0	0.0565835	0	0	0.111031	0.15056	0.0703893	0.0703893	0.15056	0	0.124328	0	0	0	0.0976108	0	0	0.0703893
ENSRNOG00000000501	4.66278	4.72192	4.50779	5.14078	5.25663	4.62	4.54102	4.8674	4.42358	4.8515	4.80941	4.8802	4.89772	4.58316	5.01346	4.74631	4.916	4.7339	5.29389	4.62877	4.47054	4.52356
ENSRNOG00000000502	2.5435	2.28983	3.0054	2.9279	3.10601	2.97453	2.70044	2.71809	2.57046	2.58736	2.61589	2.76765	2.26903	2.48027	2.76553	2.43296	3.05137	2.90881	2.79494	3.13093	3.13258	3.06695
ENSRNOG00000000503	1.68257	1.48027	1.70044	1.93734	2.08406	1.74846	1.75702	1.70044	1.65992	1.53605	1.56071	1.63691	1.848	1.45943	1.80323	1.64155	1.57531	1.75702	2.43296	1.74846	1.58496	1.73985
ENSRNOG00000000504	4.46858	3.95884	3.904	4.01167	4.27277	3.96717	3.73552	4.08916	3.76235	3.91361	3.58376	3.68482	3.70708	4.14241	3.7137	3.64731	4.04789	4.12846	4.76765	3.97636	3.81967	3.82985
ENSRNOG00000000505	3.24641	2.30451	2.83592	3.05832	3.20006	2.90689	3.03386	3.2032	3.01792	2.70044	2.94486	2.98185	3.07039	3.04264	3.55949	2.77821	2.80323	3.31615	4.36527	2.70266	3.08406	2.37016
ENSRNOG00000000506	2.23573	1.848	1.93357	2.05311	1.91456	2.18903	1.85599	1.72683	1.81558	1.97085	2.19849	1.9486	2.22033	2.05658	2.53107	1.90304	1.97453	2.27501	1.85997	2.03562	2.10434	2.15704
ENSRNOG00000000507	1.02857	0.584963	0.214125	0.526069	0.565597	0.807355	0.555816	0.565597	0.713696	0.910733	0.111031	0.389567	0.847997	1.02148	0.378512	0.831877	0.632268	0.545968	1.50589	0.475085	0.604071	0.536053
ENSRNOG00000000508	0	0	0	0	0	0	0	0	0	0	0	0	0	0	0	0	0	0	0.111031	0	0	0
ENSRNOG00000000510	0	0	0	0	0	0	0	0	0	0	0	0	0	0	0	0	0	0	0	0	0	0
ENSRNOG00000000511	4.42828	4.50462	4.29939	4.26604	4.26903	4.43563	4.47897	4.59872	4.44427	4.54411	4.39369	4.37782	4.41346	4.63865	4.38474	4.28096	4.33914	4.01078	3.88557	4.22497	4.41752	4.08151
ENSRNOG00000000512	0.545968	0.565597	0.62293	0.62293	0.704872	0.443607	0.485427	0.400538	0.62293	0.594549	0.526069	0.695994	0.536053	0.475085	0.432959	0.367371	0.555816	0.475085	0.526069	0.594549	0.555816	0.565597
ENSRNOG00000000513	6.41886	5.61883	5.59753	6.13155	6.26247	5.93782	5.64847	6.02547	5.31034	5.88215	5.36632	5.55029	5.67129	5.96093	5.42895	5.58376	6.13914	6.10769	6.4082	6.07959	5.91433	6.0197
ENSRNOG00000000515	1.36737	1.28096	1.04264	1.22033	1.20163	1.28688	1.23266	1.53605	0.695994	1.37851	0.963474	1.18903	1.33914	1.28096	1.14405	1.1375	1.28688	1.28688	1.60407	1.20163	1.15056	0.903038
ENSRNOG00000000516	0	0	0	0	0	0	0	0	0	0	0	0	0	0	0	0	0	0	0	0	0	0
ENSRNOG00000000517	1.60407	2.3505	1.30451	1	1.18903	1.33342	1.20163	1.28688	2.12102	2.35896	1.58015	1.97085	2.09761	1.95977	1.94486	1.88753	1.0072	0.713696	0.815575	1.23879	1.41143	0.555816
ENSRNOG00000000519	6.13791	5.84875	5.78136	6.20261	6.25814	5.82731	5.39266	5.9521	5.42291	5.78633	5.40973	5.64299	5.7703	5.68342	5.47541	5.49442	5.97728	5.92053	6.04418	5.90665	5.86839	5.85773
ENSRNOG00000000520	5.89554	5.897	6.30195	6.39695	6.22843	6.32894	6.51665	6.46238	5.78057	5.58736	6.29627	5.87357	6.00697	5.73227	6.12763	6.03166	6.09719	5.765	6.00988	6.18943	6.17193	6.12391
ENSRNOG00000000521	5.01659	5.16712	4.02059	4.08151	4.08576	6.73268	6.72219	6.42425	5.64472	6.77584	6.98174	6.82693	5.62848	5.75702	6.86394	6.32283	6.90111	6.91839	7.17652	6.46499	6.47184	6.73958
ENSRNOG00000000522	0.189034	0.0426443	0.0976108	0.124328	0.226509	0.226509	0.31034	0.263034	0.0703893	0.286881	0.286881	0.333424	0.333424	0.201634	0.389567	0.298658	0.422233	0.739848	0.378512	0.31034	0.321928	0.356144
ENSRNOG00000000523	0	0	0	0.333424	0	0	0	0	0.545968	0	0	0	0	0.422233	0	0	0	0	0	0	0.344828	0
ENSRNOG00000000524	5.6311	5.01837	5.1035	5.58406	5.59455	5.53854	5.43729	5.76421	4.94392	5.16229	4.97223	5.26716	5.15987	5.16912	5.32445	5.25852	5.68004	5.31615	6.02835	5.29278	5.35826	5.2521
ENSRNOG00000000525	4.50335	4.8505	4.35826	4.78503	5.0036	4.12598	4.59694	5.19298	4.1152	4.63981	4.13668	4.49889	4.99774	4.97636	4.43229	3.8679	5.34908	4.46271	5.73931	4.42828	4.34127	3.8268
ENSRNOG00000000527	7.05539	6.32157	6.47168	7.0456	7.15886	6.81429	6.70016	7.00101	6.25058	6.66832	6.21393	6.37764	6.54427	6.78044	6.3505	6.36615	7.08545	6.91803	7.74826	6.8107	6.81455	6.88667
ENSRNOG00000000528	2.82171	2.1635	2.79286	2.62293	2.59694	2.68482	2.54844	2.52857	2	2.24793	2.33628	2.48027	2.0635	2.46467	2.65076	2.14731	2.91265	2.87578	2.86592	3.20789	2.8339	2.69599
ENSRNOG00000000529	0	0.15056	0.15056	0	0	0	0.111031	0	0	0.163499	0.15056	0.15056	0.111031	0.176323	0.137504	0	0	0	0	0	0	0
ENSRNOG00000000531	1.68706	1.7137	1.66903	1.36737	1.67807	1.52607	1.8679	1.82782	1.7137	1.9782	1.63227	2.03562	1.774	2.1635	2.07382	1.91073	1.58976	1.60407	1.46467	1.82375	1.60881	1.5509
ENSRNOG00000000532	4.46271	4.49953	4.22342	4.0054	4.09255	4.40395	4.25172	4.26679	4.3875	4.69822	4.38059	4.55888	4.54905	4.851	4.42828	4.50144	4.28762	4.12102	3.79494	4.13832	4.39438	4.24031
ENSRNOG00000000536	0.189034	0.0565835	0.111031	0.250962	0.275007	0.189034	0.163499	0.189034	0.0976108	0.124328	0.163499	0.214125	0.0840643	0.137504	0.163499	0.0565835	0.356144	0.0840643	0.0840643	0.344828	0.201634	0.163499
ENSRNOG00000000540	1.18269	1.67807	2.27501	1.26903	1.01436	1.32193	1.32193	0.704872	1.40599	1.33914	1.87184	1.52607	1.77821	1.38957	1.9222	1.19535	0.956057	1.40054	0.641546	1.47508	1.64155	1.25701
ENSRNOG00000000541	6.38595	6.27873	6.87234	7.04418	6.97831	6.93805	7.15674	7.02314	6.39712	6.33842	6.77847	6.60541	6.55321	6.27445	6.78895	6.52701	7.07746	7.29333	7.05593	7.47102	6.84862	7.29572
ENSRNOG00000000542	0	0.0565835	0.0143553	0.0143553	0.0143553	0.0143553	0.0143553	0.0143553	0.0703893	0.0143553	0.0143553	0.0426443	0.0703893	0.0840643	0.0565835	0.0426443	0.0143553	0.0143553	0	0	0.0285692	0
ENSRNOG00000000543	2.23573	2.38405	2.41684	2.34483	2.34199	2.45943	2.29278	2.3505	1.93734	2.45418	2.28983	2.24489	2.16027	2.30743	2.30159	2.19535	2.42223	2.48285	2.33914	2.59694	2.29866	2.38957
ENSRNOG00000000546	2.0036	2.29866	2.41414	2.23573	2.08746	2.0036	1.94486	1.76977	2.25701	1.92979	2.45418	2.25701	2.48543	2.31615	2.57289	2.19849	1.86394	2.48027	2.24184	2.30159	2.10098	2.27501
ENSRNOG00000000547	4.0321	4.05398	3.50335	3.35614	3.59455	3.34767	2.97453	3.24793	2.97453	3.74739	3.1127	3.33485	3.51475	3.83693	2.87971	3.32337	3.12928	2.79286	2.88753	2.74846	3.26604	2.91648
ENSRNOG00000000549	3.85798	3.39369	3.15704	3.66448	3.9241	3.42626	3.28244	3.57773	3.07039	3.50208	3.33485	3.43429	3.61824	3.49953	3.53605	3.32337	3.78031	3.76553	4.70764	3.72574	3.49697	3.56803
ENSRNOG00000000551	3.58135	3.47249	4.18745	4.15299	4.31252	4.04089	3.69822	3.66562	3.89142	3.41819	3.75809	3.63575	3.24489	3.70598	3.43429	3.66334	3.95884	4.0063	3.76341	4.14649	3.7148	4.16269
ENSRNOG00000000552	5.01167	4.90448	4.44559	4.49889	4.56133	4.38957	3.95327	4.29278	3.86196	4.3512	4.19613	3.90593	4.29719	4.37782	3.99458	4.26903	4.28392	4.63807	4.18269	4.40871	4.03562	4.26454
ENSRNOG00000000556	0	0	0	0	0	0.0840643	0	0	0	0	0	0	0	0	0	0.0976108	0.0840643	0	0.137504	0.0840643	0.0976108	0.176323
ENSRNOG00000000557	6.48752	6.09255	6.55167	6.57061	6.57879	6.7226	6.92742	6.8189	6.22304	6.33432	6.49281	6.31379	6.2572	6.40718	6.43829	6.36755	6.77479	6.81121	6.79883	6.89688	6.66434	6.86641
ENSRNOG00000000559	0	0	0	0	0	0	0	0	0	0	0	0	0	0	0	0	0	0.111031	0	0	0	0
ENSRNOG00000000560	1.22033	0.871844	1.04963	1.35614	1.26903	1.49057	1.20789	1.26903	1.19535	1.20163	1.17632	1.08406	1.25096	1.46467	1.21412	1.0072	1.1177	1.15704	1.0635	1.58015	1.15704	1.14405
ENSRNOG00000000561	1.07724	1.28688	1.60881	1.64155	1.39506	1.18903	1.36177	1.27501	0.731183	0.773996	1.41143	1.09761	1.12433	1.07724	1.41684	1.23879	1.46989	1.58976	1.58496	1.43829	1.33342	1.53605
ENSRNOG00000000562	5.14405	5.07938	5.39266	5.40939	5.53201	5.21101	4.53045	4.69544	4.69209	4.70653	4.62877	4.54535	4.96763	5.31976	4.31542	4.854	4.24413	5.02857	4.03122	4.17233	4.6893	4.76607
ENSRNOG00000000563	2.08406	1.62761	1.54102	1.73552	1.87971	1.87578	1.79077	1.8953	1.26903	1.91073	1.87971	1.89142	1.88753	1.88362	2.02503	1.75275	1.9782	1.91073	1.37295	1.96717	1.55582	1.73118
ENSRNOG00000000564	0	0	0	0	0	0	0	0	0	0	0	0	0.137504	0	0	0	0.275007	0	0.226509	0	0	0
ENSRNOG00000000565	4.14078	4.41684	5.51159	5.41007	5.32517	4.95931	5.15583	4.84499	4.18903	4.27873	5.25399	5.0036	4.80839	4.43296	5.41312	4.83643	5.63894	6.21335	5.5292	6.0505	5.3345	5.96855
ENSRNOG00000000566	3.76129	3.28983	3.58256	4.07125	3.9782	3.72683	3.93923	3.83693	2.94673	3.04963	3.2765	3.29425	3.43962	3.24031	3.34483	3.52732	3.88753	3.72683	3.81147	3.8679	3.46858	3.92125
ENSRNOG00000000567	4.10014	3.80941	3.94205	4.15785	4.11936	4.20006	4.18507	4.1635	3.53107	3.59574	4.15785	3.86394	4.13093	3.63459	4.0798	3.91934	4.24184	4.58496	4.42291	4.15299	4.26903	4.67186
ENSRNOG00000000568	3.75702	3.72247	3.97177	4.12019	4.05485	4.08236	3.87184	3.84499	3.69153	3.97911	3.93168	4.04614	3.9982	4.04177	4.32265	3.8125	4.50843	4.32481	3.66448	4.43162	4.08491	4.22188
ENSRNOG00000000569	5.82018	5.03562	5.31143	5.71507	5.83086	5.69377	5.42257	5.56377	5.03254	5.19298	5.02989	5.22304	5.25285	5.48446	5.3565	5.1235	5.96786	6.13319	6.47216	5.78057	5.65134	5.79986
ENSRNOG00000000571	9.75651	9.88777	10.5558	10.5836	10.4971	10.3747	10.4248	10.2022	9.75806	10.0515	10.7524	10.5797	10.5425	10.3038	11.1073	10.3543	11.0848	11.4408	10.7316	11.2448	10.6588	11.1823
ENSRNOG00000000572	1.52105	2.08746	2.45154	2.31615	2.17313	2.36457	2.17632	2.12433	1.7137	1.83592	2.4957	2.05658	1.852	1.48543	1.76977	2.05658	2.18587	2.14731	2.18903	2.15381	2.22342	2.44095
ENSRNOG00000000574	0.495695	1.11103	2.11103	1.60881	1.31615	1.18269	1.24489	0.400538	1.1375	0.495695	1.27501	0.790772	0.650765	0.903038	0.757023	0.443607	0.713696	0.85599	1.02857	1.49057	1.25701	1.04264
ENSRNOG00000000576	5.02547	5.30743	5.11728	4.87234	4.82782	5.30524	5.17752	5.04133	5.25399	5.25927	4.99639	5.00135	4.87774	5.16591	4.87529	5.09381	4.82782	4.60644	4.79442	4.5373	4.98003	4.56194
ENSRNOG00000000579	6.80916	6.74362	6.83428	6.67412	6.79325	7.1153	6.9521	6.832	6.5281	6.83895	7.15785	6.89845	6.99526	7.0387	7.22815	7.04887	6.98231	7.21675	6.8358	7.32382	6.86765	7.1643
ENSRNOG00000000580	0	0	0	0	0	0	0	0	0	0	0	0	0	0	0	0	0	0	0	0	0	0
ENSRNOG00000000581	2.81967	3.16511	3.35755	2.94673	2.69377	2.81147	2.88947	2.55582	2.89918	2.91265	3.06178	3.05485	2.80529	3.17153	3.23726	2.8679	2.40054	3.15704	2.78031	2.97453	2.93923	2.89724
ENSRNOG00000000582	0	0.163499	0.15056	0	0.15056	0.137504	0.111031	0.137504	0.238787	0.163499	0.286881	0.15056	0	0	0	0	0	0.214125	0	0.344828	0	0
ENSRNOG00000000583	5.44857	5.28466	4.93216	5.13134	5.1807	5.22188	4.8475	5.11728	4.95884	5.46923	4.83491	4.93734	5.32805	5.56925	4.90063	5.17033	4.92362	4.90545	4.77452	4.88704	4.98094	4.80012
ENSRNOG00000000585	6.45088	5.86468	6.00899	6.21023	6.22265	6.12267	5.97315	6.12164	5.75328	5.84699	5.69822	5.73552	5.6314	5.66078	5.64501	5.61383	6.17772	6.22323	5.98482	6.45582	6.3293	6.30797
ENSRNOG00000000586	4.2891	4.79753	5.07425	4.49313	4.2854	4.69655	4.82579	4.15218	5.31361	4.98413	5.11562	4.99232	4.92552	4.83946	5.16471	4.89093	4.12433	4.51916	3.88166	4.34979	4.75756	4.45483
ENSRNOG00000000587	4.26078	4.4363	4.5509	4.55766	4.44626	4.66505	4.98277	4.70266	4.78607	4.18903	4.61648	4.55888	4.36247	4.5097	4.57107	4.51096	4.50398	4.48607	4.14975	4.49825	4.49825	4.4614
ENSRNOG00000000588	1.25096	1.31615	1.1375	1.21412	1.02857	1.09085	1.09761	1.05658	1.08406	1.53605	1.43829	1.40599	1.40054	1.3505	1.46989	1.51602	1.36737	1.34483	0.978196	1.5656	1.47508	1.57046
ENSRNOG00000000589	0.163499	0	0	0.137504	0	0.137504	0.111031	0.367371	0.238787	0	0	0.15056	0.124328	0	0.137504	0.15056	0	0.111031	0.111031	0	0.137504	0.15056
ENSRNOG00000000590	0	0.0840643	0	0	0	0	0.0565835	0	0	0	0.0703893	0.0703893	0.0565835	0.0840643	0	0	0.124328	0	0	0	0	0
ENSRNOG00000000593	3.52857	4.08491	3.59932	3.10434	3.30597	3.60644	3.27501	3.18587	3.73444	3.98732	3.95606	3.9644	3.98094	3.81558	3.89433	3.82069	3.17153	3.52231	3.22033	3.22342	3.52482	3.35332
ENSRNOG00000000595	6.53216	6.0974	5.5552	6.02923	6.19574	6.02081	5.81429	6.10287	5.47249	6.26529	5.74147	5.73742	6.00405	6.0268	5.79233	5.77926	6.19771	6.03188	6.0993	5.90231	6.10832	6.0505
ENSRNOG00000000596	4.78607	5.53574	5.01881	4.1416	4.07468	4.83188	4.64731	4.23802	5.44328	5.51759	5.27575	5.13873	5.42021	5.62059	5.21179	5.21723	4.23649	4.55949	3.56438	4.22882	4.76713	4.31615
ENSRNOG00000000597	0.0840643	0.0840643	0.15056	0.275007	0.298658	0.137504	0.176323	0.0703893	0	0.0840643	0.0703893	0.15056	0.124328	0.176323	0.0703893	0.15056	0.137504	0.275007	0.263034	0.356144	0.275007	0.15056
ENSRNOG00000000598	1.70044	1.95606	1.82782	1.74846	2.04614	2.52356	2.36177	2.60644	2.14405	2.58256	1.99639	1.76129	1.97085	2.73552	2.14731	2.34767	1.97453	1.81558	1.73552	1.93357	1.86394	1.83996
ENSRNOG00000000599	2.76765	3.08916	2.35614	2.10769	2.09424	2.60407	2.32769	2.38957	2.46989	3.20945	2.9782	3.10266	2.93546	3.18428	2.78241	3	2.64155	2.3978	2.22342	2.82782	3.07039	2.51602
ENSRNOG00000000604	3.46858	4.45352	4.19849	3.29131	3.25248	3.83289	3.97085	3.29425	4.81967	4.25776	4.46597	4.34341	4.36317	4.22033	4.43962	4.17073	3.29278	3.71149	2.98185	3.55459	3.71699	3.54102
ENSRNOG00000000605	0	0.0703893	0.0703893	0.0565835	0.0703893	0.0565835	0	0.0565835	0.111031	0	0	0.0703893	0.0976108	0.0703893	0.0565835	0.0703893	0.0565835	0	0	0.0565835	0	0.0565835
ENSRNOG00000000606	0.0426443	0.0426443	0	0	0	0.0703893	0.0285692	0	0	0.0426443	0.0840643	0.0426443	0.0285692	0.0565835	0.0840643	0	0.0426443	0.0565835	0	0.0285692	0.0426443	0
ENSRNOG00000000607	0	0	0	0	0	0	0	0	0	0	0	0	0	0	0	0	0	0	0	0	0	0
ENSRNOG00000000609	3.91552	3.77505	4.28983	4.03562	3.84398	3.76022	3.78241	3.67807	3.39917	3.54226	4.03386	3.80529	4.12763	3.53232	4.07639	3.67807	3.65878	4.13668	4.20711	3.93168	4.09845	4.24031
ENSRNOG00000000610	8.21733	8.07291	8.01659	8.32364	8.28207	8.41663	8.48378	8.44927	8.40863	8.44211	8.22144	8.30314	8.24522	8.43991	8.35147	8.40667	8.43983	8.47383	8.447	8.48527	8.33539	8.44319
ENSRNOG00000000611	4.44758	4.12681	4.80581	4.57592	4.65306	4.40871	4.35262	4.13996	3.91552	3.9607	4.37921	4.10266	4.21568	4.18587	4.44162	4.26228	4.37573	5.02414	4.96671	4.8339	4.26903	4.82273
ENSRNOG00000000613	4.51791	4.91073	5.83996	5.31506	5.1981	5.03518	5.54442	4.6792	5.14893	4.6017	5.3875	4.80271	4.6605	4.91791	5.22497	5.12639	4.65019	5.61471	5.05702	5.54195	5.08321	5.50748
ENSRNOG00000000614	2.94486	3.66789	3.9855	3.26604	3.10769	3.45549	3.33771	2.98732	2.852	3.1635	3.76022	3.39506	3.38267	3.24641	3.80735	3.57289	3.06005	3.18269	2.79286	3.25399	3.22033	3.08576
ENSRNOG00000000618	0.85599	0.903038	0.910733	0.641546	0.687061	0.970854	0.782409	0.485427	0.925999	0.978196	1.02148	1.1635	1.0072	0.903038	1.30451	0.970854	0.970854	1.12433	0.933573	0.871844	0.831877	0.807355
ENSRNOG00000000620	0	0	0	0	0	0	0	0	0	0	0	0	0	0	0	0	0	0	0	0	0.163499	0.163499
ENSRNOG00000000622	1.21412	1.0072	2.34483	1.47508	1.66903	1.61824	1.94111	1.52105	1.90304	1.64616	2.0036	1.54102	1.60881	1.27501	2.05658	1.75275	1.41143	2.60407	2.34199	1.90689	1.8953	1.99639
ENSRNOG00000000630	0	0	0	0	0	0	0	0	0	0	0	0	0	0.454176	0	0	0	0	0	0	0	0
ENSRNOG00000000632	1.926	2.63691	2.63227	2.94111	3.12102	6.05159	6.51175	6.10601	5.62205	4.99955	5.44361	4.33056	5.3906	5.79597	5.11145	5.75435	4.14893	4.04264	3.59694	3.93734	4.0197	3.72028
ENSRNOG00000000633	1.82375	2.62994	3.20789	3.01078	2.94673	2.52607	2.70044	2.39506	1.92979	2.10769	2.70266	2.35896	2.28688	1.95977	2.48027	2.26903	2.53605	2.35614	2.58976	2.71809	2.79494	2.69153
ENSRNOG00000000634	2.63459	3.46728	3.08916	2.76977	2.69153	2.86592	3.44493	3.09255	3.15704	2.64847	3.2032	3.27501	2.96162	2.29572	2.4489	2.19849	2.17632	2.87971	3.5472	3.10266	3.07039	2.65076
ENSRNOG00000000635	5.43763	5.03342	5.01614	5.05485	5.08194	4.96763	4.68482	5.0063	4.56803	4.6865	4.66789	5.0009	4.60703	4.66448	4.39163	4.76607	5.14323	5.02503	4.90014	4.91552	5.18309	5.00495
ENSRNOG00000000636	6.54504	6.43729	6.19002	5.57592	5.55888	6.02835	5.1469	5.32661	6.2034	6.70764	6.01436	6.36562	6.47557	6.90869	5.73525	6.30159	4.98459	4.81044	3.89627	5.22304	5.76845	4.916
ENSRNOG00000000638	3.30743	3.49442	3.80735	3.50462	3.31615	3.51475	3.33485	3.04963	3.45418	3.27501	3.56316	3.39369	3.39369	3.27202	3.23573	3.41278	3.19692	3.38819	3.32625	3.44361	3.39094	3.69599
ENSRNOG00000000639	2.15704	1.97085	1.77821	1.97085	2.0635	2.73552	2.48027	2.54102	1.91456	2.12763	2.09761	2.16993	2.60881	2.36457	2.41414	2.16027	2.15381	2.28983	1.57046	2.4489	2.50843	2.37295
ENSRNOG00000000640	4.54102	2.65992	2.15704	2.83996	2.95606	2.66221	2.91648	4.01167	2.19219	3.34908	3.14241	2.93923	4.23496	3.22805	2.36457	2.9279	3.17153	2.67807	2.79077	3.34767	3.58976	2.82375
ENSRNOG00000000641	0	0	0.111031	0.0976108	0.111031	0.0976108	0.0840643	0	0.176323	0.344828	0.111031	0.31034	0.176323	0	0.111031	0.111031	0	0.163499	0.0840643	0.176323	0	0.111031
ENSRNOG00000000645	4.90448	5.2426	4.59036	4.5552	4.65363	4.82833	4.54164	4.60466	4.98231	5.44361	5.0691	5.16993	5.28207	5.39369	5.20789	4.99367	4.68145	5.04045	5.39643	4.58556	4.83491	4.66676
ENSRNOG00000000648	5.07724	5.34731	4.82273	4.21257	4.33485	4.72574	4.38128	4.41075	4.96855	5.15543	4.93876	5.12143	5.08958	5.0197	4.76924	4.9472	4.32481	4.19928	4.13175	4.24869	4.99277	4.31179
ENSRNOG00000000650	0	0	0	0	0	0	0	0	0	0	0	0	0	0	0	0	0	0	0	0	0	0
ENSRNOG00000000653	0.704872	0.443607	0.918386	0.871844	0.659925	0.454176	0.378512	0.378512	0.356144	0.250962	0.321928	0.575312	0.516015	0.748461	0.594549	0.298658	0.226509	0.226509	0.189034	0.226509	0.378512	0.286881
ENSRNOG00000000655	6.23534	6.17493	6.49217	5.96116	6.04199	6.07703	5.48639	5.44923	6.09466	5.87086	5.82299	5.98368	5.88704	6.1643	5.57168	5.82069	5.52168	5.88313	5.45878	5.94158	6.42911	6.06695
ENSRNOG00000000657	3.70155	4.2211	3.22651	2.64155	2.62994	3.43029	3.04264	2.91648	3.76341	4.37226	3.60644	4.1102	4.10601	4.25248	3.87283	3.70708	2.9782	2.64616	2.15704	2.69377	3.64847	2.62527
ENSRNOG00000000658	2.72028	2.62761	2.4489	3.02326	3.0197	2.33342	2.35332	2.62059	1.95233	2.46728	2.13093	2.22033	2.3505	2.6017	2.21412	3.22959	2.65764	2.18269	2.36177	2.56316	2.36737	2.32769
ENSRNOG00000000661	3.31325	2.91265	3.03738	3.03034	3.27053	2.57773	2.65535	2.76765	2.19219	2.44361	2.40054	2.31615	2.58736	2.48543	2.22033	2.49057	2.71149	2.53605	2.94298	2.81967	2.74416	2.90304
ENSRNOG00000000662	0	0.263034	0.650765	0.238787	0.250962	0	0.505891	0	0.948601	0	0.238787	0.464668	0.201634	0.748461	0.443607	0	0.214125	0.505891	0.189034	0.555816	0.443607	0.790772
ENSRNOG00000000663	3.92029	3.23113	3.36036	3.55949	3.53232	3.46858	3.41684	3.61471	2.65076	3.11936	2.9486	3.11437	2.89918	3.16511	2.94298	3.15543	3.39094	3.26604	3.50208	3.32769	3.49057	3.44758
ENSRNOG00000000664	3.82782	3.79077	3.95047	4.0365	4.05745	3.88264	3.9364	3.93546	3.22342	3.42492	3.76022	3.65076	3.74953	3.46728	3.79597	3.72028	3.68257	3.76129	4.11353	4.0018	3.74631	4.06781
ENSRNOG00000000665	3.33342	4.61294	3.47768	2.51854	2.42761	3.58976	3.43829	2.9982	4.26303	4.66221	4.21801	4.45154	4.31904	4.49249	4.13422	4.29205	2.5656	2.51854	1.63691	2.79286	3.47768	2.55827
ENSRNOG00000000691	0.0840643	0.214125	0.214125	0.0703893	0.15056	0.344828	0.250962	0.584963	0.124328	0.495695	0.263034	0.275007	0.111031	0.163499	0.137504	0.137504	0.298658	0.111031	0.201634	0.176323	0.378512	0.137504
ENSRNOG00000000692	3.76765	3.87676	4.09592	4.43095	4.22959	4.48993	4.90063	4.8674	4.14975	3.94017	4.08661	3.94953	3.98368	4.02148	4.26078	4.29057	4.58556	4.28762	3.73877	4.53978	4.30451	4.30743
ENSRNOG00000000693	0	0	0	0	0	0.0703893	0	0	0	0.176323	0	0	0.0703893	0.0976108	0.0840643	0	0	0.0565835	0	0.0703893	0.0840643	0.0840643
ENSRNOG00000000695	2.70044	2.67129	3.15381	2.64155	2.55827	2.74416	2.13093	1.90304	1.84398	2.34199	2.46467	2.20477	2.29278	2.51349	2.1375	2.37295	2.02148	1.9222	1.43296	2.28392	2.32193	2.23266
ENSRNOG00000000697	7.52246	7.04734	7.32148	7.58158	7.45022	7.8107	7.63735	7.75609	6.86406	7.30177	7.24203	7.16722	7.28817	7.08979	6.96521	7.17283	7.90069	7.25181	6.78188	7.57856	7.62972	7.69293
ENSRNOG00000000699	0	0	0.15056	0	0	0.250962	0.111031	0	0.443607	0.321928	0	0	0.124328	0.176323	0.15056	0.15056	0	0	0	0.124328	0.15056	0
ENSRNOG00000000700	3.82171	3.14893	3.16511	3.57168	3.80632	3.91743	3.57168	3.89045	3.02503	3.97545	3.52857	3.60763	3.70044	3.71149	3.70377	3.43296	4.15785	3.55213	2.85599	4.05398	3.79597	3.8268
ENSRNOG00000000701	8.44659	7.87073	7.78771	8.22453	8.34802	8.24612	8.14471	8.375	7.66263	8.07194	7.76148	7.92077	7.89621	7.94339	7.81628	7.95693	8.44448	8.17607	8.50902	8.19269	8.11405	8.22752
ENSRNOG00000000702	3.87381	3.84097	3.82273	3.82171	3.68482	3.81455	3.62176	3.67807	3.72356	3.82985	3.79805	3.73444	3.74201	3.88166	3.69153	3.74953	3.66562	3.34767	3.22342	3.43829	3.77505	3.59813
ENSRNOG00000000704	4.74578	4.27426	3.82375	4.53481	4.77452	4.35332	3.9514	4.61117	3.43962	3.91743	3.40871	3.64847	3.73118	4.02237	3.77821	3.5435	4.38819	4.13258	4.54164	3.96901	3.76871	3.67582
ENSRNOG00000000708	0.895303	0.83996	0.871844	0.948601	0.918386	0.903038	0.815575	1.01436	0.799087	1.0072	0.659925	0.807355	0.475085	0.411426	0.584963	0.678072	0.799087	0.545968	0.669027	0.713696	1.03562	0.722466
ENSRNOG00000000713	0.422233	1.20163	0.389567	0.659925	0	0.62293	0.545968	0.344828	1.33342	2.03562	1.48543	0.948601	0.978196	1.67807	1.1177	1.33914	0	0.298658	0	0.321928	0.910733	0.378512
ENSRNOG00000000715	0	0	0.0840643	0	0	0	0	0	0	0	0	0	0	0	0	0.0840643	0.0703893	0.0565835	0.0565835	0	0	0.0840643
ENSRNOG00000000716	0	0	0	0	0	0	0.0976108	0	0	0	0	0.137504	0.214125	0	0	0	0.124328	0.0976108	0	0	0	0.137504
ENSRNOG00000000718	4.03034	4.11353	4.55949	4.22419	4.27128	4.19377	4.23573	3.97545	4.1127	4.0635	4.47832	4.06005	4.35896	4.22265	4.59036	4.25399	3.91265	4.42895	4.26153	4.40054	4.16108	4.47379
ENSRNOG00000000720	0.799087	1.07724	1.04264	0.124328	0.367371	1.05658	0.887525	0.584963	0.956057	0.970854	1.14405	1.10434	1.08406	0.83996	1.23266	1.02857	0.321928	0.356144	0.0976108	0.475085	0.536053	0.545968
ENSRNOG00000000723	0.978196	1.68257	2.09085	1.52607	1.42761	1.29278	1.5008	0.687061	1.58976	1.7866	1.92979	1.5509	1.54597	1.88753	2.04963	1.77821	1.15056	1.78241	1.28096	1.52105	1.80323	1.7137
ENSRNOG00000000726	0	0	0	0	0	0	0	0	0	0	0	0	0	0	0	0	0	0	0	0	0	0
ENSRNOG00000000728	3.0321	3.38819	3.68706	3.21257	3.32337	3.3799	3.56194	3.3799	3.19692	3.48027	3.94673	3.79805	3.80426	3.54473	4.16027	3.5008	3.62877	3.81967	3.74416	4.27501	3.71589	3.84197
ENSRNOG00000000729	2.48285	2.25701	2.65992	2.83794	2.6017	2.71589	2.58256	2.66221	1.66448	2.02148	2.59455	2.07382	2.40054	2.22959	2.3505	2.59932	2.37016	2.8679	2.88362	2.95606	2.43029	2.84398
ENSRNOG00000000746	0	0	0	0	0	0	0	0	0	0	0	0	0	0	0	0	0	0	0	0	0	0
ENSRNOG00000000747	0	0	0	0	0	0	0	0	0	0	0	0	0	0	0	0	0	0	0	0	0	0
ENSRNOG00000000748	2.04264	1.62293	1.43829	0.83996	1.10434	1.44361	1.03562	1.5656	2.37016	2.26003	1.90689	1.82782	2.03562	2.12102	1.52105	1.81967	1.15704	0.871844	0.678072	1.51602	1.774	1.23879
ENSRNOG00000000749	0	0	0	0	0	0	0	0	0	0	0	0	0	0	0	0	0	0	0	0	0	0
ENSRNOG00000000759	0	0	0	0	0	0	0	0	0	0	0	0	0	0	0	0	0	0	0	0	0	0
ENSRNOG00000000763	3.81352	4.20945	5.1102	4.51223	4.45681	4.07211	4.26003	3.69265	4.23343	3.82883	4.74792	3.93546	4.10936	4.23419	4.91025	4.24565	3.79077	4.58856	4.07296	4.05311	4.06867	4.03386
ENSRNOG00000000765	0	0	0	0	0	0	0	0	0	0	0	0	0	0	0	0	0	0	0	0	0	0
ENSRNOG00000000767	0	0	0	0	0	0	0	0	0	0	0	0	0	0	0	0	0	0	0	0	0	0
ENSRNOG00000000768	2.65076	3.00899	2.83996	3.11437	2.88947	2.45681	3.64847	3.80323	3.72574	1.99639	2.8339	2.21412	1.32193	2.0635	2.36737	1.79494	3.1375	2.34199	2.45681	3.96717	3.25399	2.43829
ENSRNOG00000000774	5.94416	5.72028	5.35826	5.62848	5.77505	5.25701	4.69822	5.20085	4.58316	5.54844	5.02901	5.12887	5.54071	5.68454	4.89869	5.2149	5.3799	4.98868	5.27463	5.21917	5.3978	5.3194
ENSRNOG00000000775	0	0	0	0	0	0	0	0	0	0.137504	0	0	0	0	0	0	0	0	0	0.0976108	0	0
ENSRNOG00000000777	3.93923	3.58015	5.66931	4.9644	4.44427	4.06091	5.02459	4.30159	3.98823	3.4019	4.35614	3.71039	3.91361	3.97361	4.60526	3.82985	4.52482	5.19889	3.89821	4.4614	4.69432	5.16027
ENSRNOG00000000778	2.58976	2.94111	3.13093	2.7866	2.6893	2.59216	2.70929	2.19849	2.73335	2.80735	2.72683	2.76553	2.83794	2.74846	2.66448	2.99458	2.33914	2.47249	2.26903	2.63691	2.63923	2.68706
ENSRNOG00000000779	5.40122	5.10098	5.74389	5.86962	5.87578	5.75114	5.74631	5.57713	5.33128	5.34873	5.55735	5.20398	5.43029	5.15623	5.39506	5.28318	5.66477	5.83971	5.9743	5.90953	5.72028	5.9465
ENSRNOG00000000780	4.23649	4.0036	4.0072	4.17951	4.45352	4.14323	4.01346	4.22265	3.82477	3.96809	3.72465	3.92695	3.73227	3.88362	3.77926	3.69599	4.20242	4.02326	4.37434	4.0505	4.11686	4.01792
ENSRNOG00000000781	3.68032	3.26303	3.42895	3.64039	3.56682	3.26604	3.22188	3.66334	2.854	3.13422	3.04439	2.74631	3.70708	3.07553	2.71809	3.03386	3.23573	3.07724	4.50589	3.36036	3.55582	3.72901
ENSRNOG00000000782	0.0976108	0.250962	0.0840643	0	0	0.0703893	0.124328	0.0703893	0.137504	0.0976108	0.0840643	0.163499	0.0703893	0	0	0.0840643	0	0.0565835	0.124328	0	0.0840643	0.0840643
ENSRNOG00000000783	0	0	0	0	0	0	0	0	0	0	0	0	0	0	0	0	0	0	0	0	0	0
ENSRNOG00000000785	3.67582	3.60051	3.28096	3.3505	3.53232	3.01257	2.74416	3.08576	3.01257	3.57046	3.11603	3.26153	3.35332	3.44493	3.08916	3.12763	2.91839	2.82375	3.1127	2.89142	3.29131	2.848
ENSRNOG00000000786	5.13873	4.6865	4.77189	5	5.20711	5.11728	5.32589	5.35896	4.99729	4.83996	4.63575	4.54164	4.75756	4.96347	4.65592	4.73444	4.75168	4.86245	5.19298	5.00899	5.01212	4.91265
ENSRNOG00000000787	0	0	0.201634	0	0	0	0	0	0	0	0.201634	0	0	0	0	0	0	0	0	0	0	0
ENSRNOG00000000795	3.03914	3.10769	2.99277	2.9241	3.31034	3.57046	3.77505	3.78346	4.15704	3.88069	3.65076	3.52607	4.21723	4.36877	4.03826	3.97728	3.18587	3.59455	2.93357	3.32625	2.97636	3.08576
ENSRNOG00000000796	4.18349	4.71205	4.60407	3.73227	3.66221	4.22882	4.06437	3.78346	4.57833	4.4957	4.59694	4.51979	4.43563	4.46074	4.48091	4.47249	3.67016	4.03474	3.65306	3.96901	4.26228	4.0054
ENSRNOG00000000798	4.60466	4.22728	4.11853	4.48414	4.67073	4.51728	4.45615	4.76924	4.03298	4.42962	4.0635	4.32337	4.29939	4.22188	4.08151	4.19377	4.58616	4.23802	4.44361	4.5435	4.48478	4.46074
ENSRNOG00000000799	6.66718	6.20477	6.17951	6.32697	6.29646	6.68004	6.48671	6.66477	6.56392	6.37278	5.9674	6.21315	6.03738	6.4224	5.8846	6.15684	6.36335	5.69766	5.40939	5.91648	6.44079	5.91839
ENSRNOG00000000800	3.21412	3.52982	3.16672	2.90881	2.89142	3.0321	2.71809	2.71589	3.38681	3.65076	3.4019	3.52732	3.73227	3.59574	3.62877	3.33485	3.1127	3.07211	3.0321	2.98914	3.08406	3.06523
ENSRNOG00000000801	1.02148	1.41684	0.731183	0.687061	0.650765	0.978196	0.871844	0.790772	1.24489	1.52105	1.12433	1.37295	1.53605	1.68257	1.32193	1.07724	0.722466	0.863938	0.613532	0.879706	1.10434	0.782409
ENSRNOG00000000802	1.70929	2.22651	1.93734	1.20789	1.28096	1.63227	1.5656	1.37851	1.5008	1.88753	1.926	2	1.82375	1.83592	1.9855	1.79494	1.35614	0.948601	0.526069	1.11103	1.45943	1.14405
ENSRNOG00000000804	7.10528	6.57183	7.18696	7.70922	7.56064	7.66959	7.77426	7.89045	6.62673	6.54334	6.69919	6.94462	6.3766	6.49729	6.31089	6.99107	7.57039	7.10873	6.66164	7.41785	7.30012	7.32175
ENSRNOG00000000805	6.09318	5.69349	5.2292	5.40531	5.46499	6.04045	5.84725	5.85947	5.85425	6.60984	6.40922	6.57592	6.49281	6.04592	6.98208	6.26322	6.20496	5.93499	5.43563	5.77637	6.02148	5.9607
ENSRNOG00000000808	4.41278	3.94953	4.04177	4.09339	4.24108	4.29278	4.16108	4.29278	3.83188	4.21335	4.04701	3.93546	3.90977	4.11603	4.02768	3.97453	4.25475	4.09424	3.92315	4.37295	4.20867	4.32625
ENSRNOG00000000809	3.15704	3.09592	3.6893	3.88069	3.86295	3.69711	3.7137	3.56194	2.92979	2.89724	3.54597	3.25852	3.41819	2.94298	3.44095	3.36737	3.74093	3.84097	3.38543	4.11437	3.49825	4.10434
ENSRNOG00000000811	4.18349	4.31832	4.19692	3.99186	4.13175	4.38405	4.60229	4.22265	4.66676	4.76553	4.9331	4.88704	4.8475	4.69599	5.18943	4.67186	4.83441	4.51349	4.12763	4.75702	4.66221	4.67582
ENSRNOG00000000812	4.18269	3.77716	4.15543	4.73823	4.88753	4.15462	4.13258	4.29057	3.71589	3.86888	3.6427	3.65535	3.86295	3.6241	3.86196	4.0365	4.19377	4.09845	4.94158	4.4489	3.7761	4.22497
ENSRNOG00000000814	0	0	0	0.214125	0	0	0.176323	0	0	0	0	0.226509	0	0	0.400538	0	0.201634	0.163499	0.163499	0	0	0
ENSRNOG00000000815	4.41549	5.01703	5.27352	5.19692	5.15502	4.69209	5.36842	5.18903	5.2149	4.90014	5.65191	5.71699	5.5738	5.39746	6.53605	5.1014	6.64832	6.99095	6.18408	6.0492	5.851	6.11291
ENSRNOG00000000816	5.33735	4.86938	4.94298	5.2407	5.52356	5.29278	5.05094	5.33128	5.09043	5.4446	5.08321	5.12598	5.48123	5.48736	5.42425	5.02414	5.42761	5.61176	5.73037	5.39506	5.07938	5.23074
ENSRNOG00000000818	0.9855	0.948601	1.47508	1.49057	1.38405	1.88362	2.40054	1.852	2.01436	1.18903	1.76553	1.27501	1.55582	1.67807	2.0036	1.8953	1.25096	1.58976	0.956057	1.53107	1.17632	1.52105
ENSRNOG00000000823	5.05355	5.25172	5.23726	4.62877	4.70321	4.97499	4.70764	4.54164	4.76977	4.86394	4.94953	5.02503	4.853	4.96809	4.73335	4.89966	4.34837	4.6311	4.18982	4.64212	4.96717	4.57954
ENSRNOG00000000824	2.15381	2.4489	2.58976	1.96717	1.98914	2.32769	2.49057	1.93357	2.65076	2.68482	2.64616	2.62527	2.49313	2.70708	2.87381	2.5509	2.26903	2.65535	1.91839	2.51096	2.47249	2.34483
ENSRNOG00000000825	0.263034	0.176323	0.389567	0.485427	0.454176	0.214125	0.189034	0.214125	0.137504	0.0976108	0.163499	0.238787	0.367371	0.201634	0.226509	0.454176	0.344828	0.400538	0.432959	0.321928	0.238787	0.0840643
ENSRNOG00000000826	3.53978	3.29425	3.27501	3.66221	3.83188	3.35332	3.52982	3.54102	3.43696	3.26454	3.30743	3.37434	3.39094	3.40735	3.57894	3.27798	3.76235	3.50462	3.97453	3.69265	3.43563	3.55827
ENSRNOG00000000827	10.1035	8.31908	8.15836	9.01823	8.85493	9.29248	9.49153	10.1914	8.36098	8.44919	8.7107	8.64375	9.40474	8.18249	8.66935	8.48095	9.75407	8.98638	9.33651	9.80027	9.17862	9.46993
ENSRNOG00000000831	3.25096	2.75061	2.40327	3.2765	3.51475	2.90881	2.79909	3.21568	2.7866	3.09592	2.54844	2.60407	2.8953	3.0268	3.01436	2.75702	3.02503	3.27501	4.05918	3.07724	2.83592	2.93357
ENSRNOG00000000833	1.60881	1.76553	2.5509	2.72465	2.59932	1.98185	2.24489	2.04264	2.1635	1.57531	2.41954	1.99277	2.08406	1.63691	2.21723	1.98185	2.1635	2.48285	2.92979	2.3505	2.02857	2.64155
ENSRNOG00000000836	0	0	0	0	0	0	0	0	0	0	0	0	0	0	0	0	0	0	0	0	0	0
ENSRNOG00000000837	0	0	0	0	0	0	0	0	0	0	0	0	0	0	0	0	0	0	0	0	0	0
ENSRNOG00000000838	0	0	0	0	0	0	0	0	0	0	0	0	0	0	0	0	0	0	0	0	0	0
ENSRNOG00000000839	2.71149	2.12433	2.31615	2.50589	2.67582	2.42223	2.33056	2.65076	2.35614	2.46728	1.85997	2.36737	2.50843	2.72465	2.29866	2.40871	2.79701	2.64386	3.37016	2.52857	2.45681	2.17951
ENSRNOG00000000840	0.15056	0	0.137504	0	0	0	0.0976108	0	0	0.15056	0	0	0.111031	0.15056	0	0.137504	0	0	0	0.214125	0	0
ENSRNOG00000000841	6.3067	6.25833	5.8515	5.87676	5.99299	6.09339	5.78057	5.8301	5.94087	6.47249	5.8711	5.98436	6.12474	6.36054	6.04111	5.98277	5.79155	5.58646	5.47865	5.78816	6.00158	5.71397
ENSRNOG00000000842	6.93475	6.39438	6.52482	7.05485	7.11458	6.98311	6.86592	7.20682	6.2426	6.50016	6.38388	6.32463	6.78359	6.48848	6.15198	6.63329	6.9431	6.6178	7.17871	6.88631	6.59171	6.644
ENSRNOG00000000843	0	0	0	0	0	0	0	0	0	0	0	0	0	0	0	0	0	0	0	0	0	0
ENSRNOG00000000844	3.37016	3.23726	3.10601	3.39643	3.29278	3.33342	2.89918	2.95606	3.23113	3.48414	2.86196	3.17313	3.14241	3.23879	2.98732	3.05137	3.15543	2.71149	3.04963	2.69822	2.87578	2.93357
ENSRNOG00000000846	0	0	0	0	0	0	0	0	0	0	0	0	0	0	0	0	0	0	0	0	0	0
ENSRNOG00000000847	6.4348	5.43796	5.72928	6.27743	6.46663	6.37469	6.15543	6.47622	5.78738	5.78319	5.71672	5.80787	5.81301	5.92505	5.95861	5.68958	6.50398	6.42945	6.89166	6.26303	5.99254	5.99186
ENSRNOG00000000848	5.84298	5.43162	5.49793	5.67101	5.85947	5.46336	5.16511	5.43729	5.26941	5.31034	4.81865	4.96671	5.07639	5.28503	4.88509	4.9905	5.4121	5.20906	5.4663	5.40701	5.27501	5.36667
ENSRNOG00000000850	1.01436	0.9855	1.20163	1.3505	0.807355	1.38405	1.07039	1.19535	0.687061	1.1635	1.28688	1.31034	0.659925	0.731183	1.03562	1.50589	0.970854	1.23879	1.86394	1.24489	1.15704	1.37851
ENSRNOG00000000851	2.86592	2.95977	2.72465	3.07039	3.17473	2.91456	2.83794	2.81352	2.48543	2.9222	2.94486	2.82579	2.92979	2.92029	3	2.86987	2.9241	3.03738	3.35896	2.9279	2.96532	3.06867
ENSRNOG00000000852	4.59395	4.15218	3.96162	4.46663	4.69042	4.5404	4.07211	4.49761	4.14731	4.56316	4.1127	4.3505	4.68538	4.52669	4.60763	4.48993	4.43962	4.71973	4.85898	4.36737	4.13832	4.37643
ENSRNOG00000000853	5.62088	5.26191	5.47606	5.69544	5.69014	6.13525	6.09782	6.04177	5.81404	5.81019	5.88996	6.15076	5.66959	5.75435	6.29554	5.54319	6.68412	6.81147	6.53962	6.80671	6.32876	6.53341
ENSRNOG00000000854	0.411426	0.214125	0.201634	0.641546	0.687061	0.333424	0.536053	0.333424	0	0.226509	0.201634	0.536053	0.432959	0.238787	0.189034	0.201634	0.604071	0.823749	0.275007	0.992768	0.650765	0.659925
ENSRNOG00000000855	4.06781	3.32481	3.9991	3.6792	3.49825	3.85798	3.5097	3.51979	3.85997	3.4489	3.66789	3.90497	3.38267	3.89918	4.57046	3.58736	4.3978	4.72083	4.26828	4.01257	3.52857	3.58376
ENSRNOG00000000857	0.400538	0.263034	0.137504	0.238787	0.526069	0.464668	0.411426	0.545968	0.485427	0.85599	0.411426	0.422233	0.687061	0.432959	0.495695	0.422233	0.739848	0.400538	0.536053	0.604071	0.632268	0.505891
ENSRNOG00000000858	0.411426	0.831877	0.536053	0.978196	0.807355	0.925999	1.46467	1.48543	1.29866	0.992768	1.19535	1.22033	1.11103	0.910733	1.17632	0.790772	1.60881	1.5656	1.17632	1.61824	0.765535	0.516015
ENSRNOG00000000860	0	0.137504	0.250962	0.238787	0.189034	0.214125	0.356144	0.275007	0	0.214125	0.189034	0.250962	0.15056	0.15056	0.344828	0.298658	0.214125	0.226509	0.226509	0.163499	0.176323	0.189034
ENSRNOG00000000861	0	0.0565835	0	0	0	0.0426443	0	0	0.176323	0	0	0	0.0426443	0	0.0565835	0.0565835	0.0426443	0	0	0.0426443	0	0
ENSRNOG00000000866	4.28983	4.48349	4.10936	3.67016	3.83693	4.51286	4.02857	4.02945	4.29793	4.48478	4.20945	4.18428	4.1334	4.43363	4.03562	4.31252	3.42761	3.40054	3.22497	3.44626	3.97545	3.36737
ENSRNOG00000000867	3.54473	3.22188	2.90304	3.30159	3.44758	3.69153	3.8885	3.97085	3.54473	3.64731	3.07211	3.25096	3.30451	3.55459	3.19692	3.5008	3.55827	2.95606	2.97636	3.28244	3.37016	3.19377
ENSRNOG00000000869	3.10434	3.61235	3.20006	2.68032	2.69822	3.12598	3.06695	2.98003	3.57773	3.69711	3.81352	3.76022	3.48156	3.58856	3.488	3.43029	2.78031	2.92029	2.60881	2.87184	3.42492	2.82375
ENSRNOG00000000871	2.36457	1.91073	2.1177	1.99639	1.95233	1.58015	1.36737	1.48543	1.65076	1.72683	1.68706	1.59455	1.45943	1.76129	1.28688	1.42223	1.50589	1.28688	1.62761	1.52607	1.98185	2.10434
ENSRNOG00000000873	0.0840643	0.0840643	0.0703893	0	0	0.124328	0.0565835	0	0.124328	0.0840643	0.0703893	0.0703893	0.0565835	0.163499	0.0703893	0	0.0703893	0.0565835	0	0.124328	0.0703893	0.201634
ENSRNOG00000000875	6.51932	6.30688	6.94626	7.07767	6.98071	7.02702	7.08852	6.89251	5.9493	6.30979	6.83023	6.52262	6.31397	6.4271	6.81596	6.55903	7.35623	7.66654	7.36606	7.75475	7.06091	7.64501
ENSRNOG00000000878	1.74846	2.31325	3.26003	2.79909	2.98914	2.39232	3.4957	2.7845	2.38405	1.59932	3.28096	2.70708	2.22651	1.62293	2.75489	1.926	2.56071	3.58015	3.89142	3.21878	3.03738	3.38128
ENSRNOG00000000879	3.07382	3.41414	4.09085	3.8679	3.75596	3.37573	3.76553	3.41414	3.0321	2.81762	3.75809	3.27053	3.31325	2.926	3.67694	3.24031	3.37712	4.09255	4.05745	3.96347	3.57289	4.18507
ENSRNOG00000000881	3.15866	2.88753	2.96347	3.30889	3.34767	3.5097	3.48929	3.61706	2.852	2.9486	2.8953	2.84599	2.82782	2.95791	2.75275	3.12598	3.38543	3.24793	3.2854	3.38819	3.27202	3.45418
ENSRNOG00000000885	1.18269	1.32193	0.941106	0.790772	0.83996	1.1375	0.941106	0.941106	1.1375	1.18903	1.22651	1.07039	1.44361	1.02148	1.37851	1.18903	0.941106	0.85599	0.632268	0.782409	1.31034	0.83996
ENSRNOG00000000886	0	0.464668	0.443607	0.411426	0.238787	0	0.176323	0	0	0.263034	0.226509	0.238787	0.189034	0	0	0	0	0	0	0.367371	0.226509	0
ENSRNOG00000000887	1.17632	1.58976	2.21723	1.27501	1.64616	1.41143	1.51096	1.22033	1.67356	0.887525	1.91839	1.44361	1.69599	1.09085	1.38957	1.70929	1.11103	1.81558	0.85599	1.36177	1.58015	1.90689
ENSRNOG00000000888	5.18943	5.80193	7.22159	6.16812	5.6014	5.63517	6.09592	4.67073	5.81532	5.48832	6.51223	5.60437	5.45976	5.79805	6.20359	5.70404	5.06996	6.91205	5.63952	5.92908	6.14995	6.76686
ENSRNOG00000000889	0.176323	0.250962	0.0840643	0.0840643	0	0.0703893	0.124328	0.137504	0	0.263034	0.0840643	0.0840643	0.189034	0.0976108	0	0.0840643	0.0703893	0	0.124328	0	0	0.0840643
ENSRNOG00000000891	0.286881	0.275007	0.137504	0	0.137504	0.124328	0.464668	0.333424	0.226509	0.15056	0.575312	0.263034	0.111031	0.565597	0.367371	0.378512	0.238787	0.201634	0.650765	0.321928	0.137504	0.250962
ENSRNOG00000000893	5.28059	4.83289	4.86839	5.34056	5.41312	5.13011	5.20711	5.32409	4.66903	5.11187	4.82833	4.94767	4.97499	5.23917	5.02237	4.93121	5.37643	5.29939	6.00966	5.374	5.29057	5.44725
ENSRNOG00000000894	0.687061	1.30451	0.815575	0.526069	0.565597	0.847997	0.516015	0.464668	0.9855	1.22033	1.09761	0.970854	1.18903	1.40054	1.03562	1.19535	0.454176	0.713696	0.378512	0.687061	0.765535	0.722466
ENSRNOG00000000895	2.80735	3.01614	3.18903	2.31904	2.22959	2.81147	2.59694	2.48285	3.0197	2.98185	3.12763	3.04264	3.12433	2.92979	2.91456	2.90304	2.43563	2.24184	2.06695	2.30451	2.83794	2.47508
ENSRNOG00000000896	0	0	0	0	0	0.333424	0	0	0	0	0.367371	0.378512	0	0	0.356144	0	0	0	0	0	0.356144	0.367371
ENSRNOG00000000897	0	0	0	0	0	0	0.0703893	0.0840643	0.137504	0.0976108	0	0	0.137504	0	0	0	0.0840643	0	0.0703893	0	0	0
ENSRNOG00000000900	3.07895	3.17313	3.65992	3.51223	3.55827	2.94111	3.83086	3.61941	2.85599	3.04614	3.48156	3.28392	3.26754	3.10769	4.07039	3.10936	3.86295	4.31976	3.87283	4.39025	3.61941	3.99548
ENSRNOG00000000901	3.81044	4.08661	4.18587	3.98277	3.92505	4.10434	3.93546	3.58976	4.05224	3.96347	4.07125	4.06609	3.78031	3.91648	3.93923	4.08491	3.61589	4.06781	3.78764	4.0045	4.10014	3.92315
ENSRNOG00000000902	5.54659	6.10308	5.95699	5.84348	5.71727	5.57743	6.32463	6.30834	5.35966	5.20085	5.69627	5.75168	5.62702	4.88753	5.2114	5.2384	5.82375	5.49761	4.64559	6.0864	5.77321	5.71342
ENSRNOG00000000903	3.21101	3.00899	3.16993	3.38543	3.50843	3.21257	3.18428	2.98185	3.04089	3.22497	2.9782	2.854	2.95977	2.91456	3.03738	2.9486	3.41819	3.33199	3.37156	3.43962	3.07039	3.33485
ENSRNOG00000000904	0.933573	1.81147	1.18269	0.632268	1.04264	0.879706	1.15056	1.19535	1.15056	1.5008	1.29278	1.72683	1.03562	0.847997	0.823749	0.918386	0.604071	1.02857	1.1177	1.26903	1.31615	1
ENSRNOG00000000905	0.992768	1.24489	1.60407	1.04264	0.992768	1.18269	1.42761	1.18269	0.948601	0.933573	1.49057	1.20163	1.18269	0.739848	1.46467	1.09085	0.704872	1.13093	1.38957	1.22651	1.29866	1.22033
ENSRNOG00000000906	3.14568	2.98914	3.05832	2.97269	2.90689	3.26153	3.54473	3.36597	2.97453	2.82579	3.15056	3.05311	3.34056	3.5741	3.37016	3.32193	3.61706	3.60999	4.45746	3.87971	3.52732	3.69599
ENSRNOG00000000907	7.98043	7.65033	7.832	8.20016	8.25772	8.03183	7.71631	7.98999	7.89154	7.88679	7.60874	7.91211	8.02531	7.8233	7.75682	7.56948	8.38076	8.67356	9.04543	8.68247	8.23988	8.55566
ENSRNOG00000000909	4.18269	3.89142	3.7126	3.79909	3.98914	3.81558	3.59335	3.926	3.68818	4.02148	3.52105	3.71589	3.8339	4.02326	3.46858	3.59574	3.76341	3.488	3.59694	3.7845	3.98003	3.76977
ENSRNOG00000000913	5.15745	4.66562	5.09972	5.62469	5.67469	5.39575	5.13832	5.43229	4.8885	5.12598	5.06523	5.28947	5.16752	4.95513	5.65592	4.98413	6.20379	6.22323	5.78031	5.82629	5.32121	5.73227
ENSRNOG00000000916	0	0	0	0	0	0	0	0	0	0	0	0	0	0	0	0	0	0	0	0	0	0
ENSRNOG00000000917	0	0	1.4957	0.879706	0.545968	0.475085	1.0072	0	0	0	1.45943	0	0.432959	0.62293	0.887525	0	0.475085	1.73118	0.400538	1.07724	0.895303	0.903038
ENSRNOG00000000918	0.704872	0.782409	0.978196	0.963474	0.9855	0.799087	0.948601	0.713696	0.879706	0.704872	0.871844	0.799087	0.807355	0.422233	0.807355	0.536053	0.575312	0.807355	1.24489	0.948601	0.807355	1.02857
ENSRNOG00000000920	0.137504	0.137504	0.124328	0	0.238787	0.111031	0.0976108	0.31034	0	0.263034	0.124328	0	0.0976108	0	0.124328	0.124328	0.214125	0.0976108	0.176323	0.0976108	0.124328	0
ENSRNOG00000000921	4.22265	4.78293	5.56071	4.94813	4.7761	4.40259	4.70984	4.13832	4.09592	3.8679	5.12557	4.25248	4.49506	4.27426	5.01525	4.50016	4.38543	5.61176	5.54566	5.07724	4.79649	5.42928
ENSRNOG00000000922	2.95606	2.80323	2.95977	3.06867	3.20006	3.36597	3.17473	3.12433	2.90881	2.95606	2.88166	2.90689	2.71589	2.8339	3.08746	2.8953	3.45286	3.34483	3.27053	3.34056	3.20163	3.43696
ENSRNOG00000000923	3.87283	4.19219	4.69265	4.08746	3.97911	4.22959	4.66846	4.01525	4.27724	4.06867	4.72901	4.28983	4.38128	4.23726	4.68986	4.31904	3.91073	4.23879	3.56194	4.1375	4.29352	4.1819
ENSRNOG00000000924	2.26303	2.6893	2.02148	1.88362	2.0635	3.38267	3.41007	3.29425	3.12267	3.43563	2.88362	2.91073	2.78241	3.21568	2.82782	3.2032	2.66903	2.45681	2.3505	2.58496	2.94298	2.64616
ENSRNOG00000000925	1.40054	1.76977	2.57289	2.17632	2.27202	1.91839	2.48543	2.09761	2	2.02503	2.38681	2.07382	2.04963	2.09085	2.55336	2.34767	2.34199	2.99458	2.67129	2.86987	2.29572	2.65306
ENSRNOG00000000926	4.58676	4.54905	5.21179	5.16551	5.16792	5.08831	5.20085	4.97636	4.79338	4.57289	5.05788	4.81506	4.59932	4.69209	5.16912	4.79701	5.18982	5.61559	5.40327	5.51979	5.06609	5.49697
ENSRNOG00000000931	4.42828	4.68201	4.63691	4.54411	4.56316	4.59753	4.45483	4.36107	4.37295	4.59395	4.57713	4.47962	4.57894	4.55213	4.48091	4.52293	4.35896	4.26379	4.32409	4.35544	4.54782	4.41954
ENSRNOG00000000934	0	0	0.0565835	0	0	0	0.0426443	0	0	0	0	0.0976108	0.111031	0.0565835	0	0	0	0	0	0	0.0426443	0
ENSRNOG00000000936	4.71864	4.65878	4.25776	4.62527	4.77083	4.61824	4.56986	4.75007	4.48736	4.74039	4.3512	4.56925	4.69432	4.85947	4.43095	4.5097	4.69432	4.44228	4.75809	4.75649	4.55704	4.66164
ENSRNOG00000000937	3.33628	2.9222	3.04089	3.74953	3.91648	3.05485	2.9279	3.34056	2.79494	2.93546	2.51349	3.09592	3.14731	2.90881	3.12433	2.70266	3.73444	4.30524	5.06523	3.42089	3.03738	3.15704
ENSRNOG00000000938	7.49849	7.65992	8.33092	8.46593	8.3587	8.9472	9.54917	9.15175	8.289	7.81897	8.71438	8.31501	8.23209	8.11291	8.67645	8.59055	8.64202	8.75639	8.02131	9.06097	8.54261	8.93558
ENSRNOG00000000940	4.8802	5.19653	5.65163	5.43296	5.35262	5.08661	4.87381	4.73769	4.41346	4.41346	4.88166	4.38405	4.70155	4.68313	4.57107	4.86493	4.4363	4.68313	5.21839	4.40735	4.57592	4.69098
ENSRNOG00000000942	2.4957	2.67356	2.31904	2.37016	2.29572	2.07039	1.73118	1.89142	2.34767	2.61589	2.14405	2.21412	2.38405	2.56316	2.09424	2.09424	1.89142	1.66448	1.88753	1.9782	2.0072	1.91839
ENSRNOG00000000943	0.659925	0	1.04264	0.575312	1.38405	0.941106	0.83996	0.941106	0.895303	0.669027	0.594549	0.613532	0	0	0	1.03562	0.545968	1.55582	1.09085	1.45418	1.32193	1.01436
ENSRNOG00000000952	0	0	0	0	0	0	0	0	0	0	0	0	0	0	0	0	0	0	0	0	0	0
ENSRNOG00000000954	3.99095	4.93829	6.02813	5.12722	4.61235	4.90545	5.37156	4.10601	5.29976	4.88947	5.97865	5.27463	5.05007	5.25172	6.03122	5.25096	4.53854	6.03848	5.37434	5.28762	5.29572	5.70625
ENSRNOG00000000955	1.60407	1.7137	2.30451	2.15056	2.0072	1.65535	1.65535	1.42761	1.58496	1.42223	1.95977	1.67807	1.5656	1.62293	1.81147	1.74846	1.64155	1.72247	1.80323	1.9855	1.90304	1.93734
ENSRNOG00000000956	1.49057	0.948601	1.26303	1.33914	1.10434	1.21412	1.26903	1.33914	1.1635	0.887525	1.23266	1.09761	0.992768	1.32193	1.54102	1.09085	0.910733	1.46467	1.38957	1.52105	0.970854	1.55582
ENSRNOG00000000957	5.75889	5.54689	6.10936	6.01167	6.00675	5.61824	6.05202	5.75248	5.90183	5.59156	5.48864	5.45681	5.29756	5.62702	5.32553	5.28207	5.47541	5.75087	6.13443	5.75542	6.0148	5.74792
ENSRNOG00000000958	0.189034	0.344828	0.713696	0.163499	0.176323	0.526069	0.356144	0.15056	0.275007	0.356144	0.575312	0.176323	0.378512	0.201634	0.163499	0.464668	0.286881	0.356144	0.238787	0.505891	0.443607	0.163499
ENSRNOG00000000961	0	0.137504	0.124328	0.0565835	0.0703893	0.111031	0.0976108	0.0565835	0.298658	0.333424	0.124328	0.189034	0.0976108	0.15056	0.124328	0.124328	0.163499	0.189034	0.0426443	0.163499	0.176323	0.176323
ENSRNOG00000000962	5.06781	4.58676	5.09635	5.35755	5.40565	5.10894	5.05918	5.30634	4.57471	4.65191	4.6893	4.70653	5.00764	4.46663	4.8802	4.64155	5.39917	5.27575	4.36107	5.34199	4.92505	5.18349
ENSRNOG00000000963	0.0703893	0.400538	0.238787	0.163499	0.0565835	0.15056	0.137504	0.111031	0.443607	0.422233	0.422233	0.687061	0.594549	0.604071	0.659925	0.226509	0.15056	0.214125	0	0.189034	0.226509	0.111031
ENSRNOG00000000964	0.678072	0.650765	0.632268	0.879706	0.799087	0.956057	0.485427	0.555816	0.669027	0.85599	0.238787	0.790772	0.650765	1.04963	1.02148	0.443607	0.704872	0.739848	0.604071	0.378512	0.422233	0.226509
ENSRNOG00000000967	1.35614	1.11103	1.81967	1.65076	1.61353	1.29866	1.38405	1.25096	0.903038	1.05658	1.39506	1.1635	1.25096	1.38957	2.04614	1.23879	1.54102	1.73552	1.69153	1.53107	1.22651	1.31615
ENSRNOG00000000968	2.18903	3.08576	3.75702	2.95977	2.78241	2.65535	3	2.16672	2.82985	2.70708	3.34056	2.92029	2.76553	2.8339	3.31034	2.97269	2.28983	2.99277	2.84197	2.97453	3.1177	3.16832
ENSRNOG00000000969	0	0	0	0	0	0	0	0	0	0	0	0	0	0	0	0	0	0	0	0	0	0
ENSRNOG00000000973	0	0	0	0	0	0	0	0	0	0	0	0	0	0	0	0	0	0	0	0	0	0
ENSRNOG00000000974	4.95187	4.08661	3.94205	5.09508	5.17672	4.21179	3.89142	4.58135	3.8268	4.2032	3.26604	3.73985	4.08831	4.28614	3.54473	3.80839	4.40259	4.35685	5.45943	3.99548	4.01257	3.9644
ENSRNOG00000000975	2.52105	2.17313	2.27202	2.86196	2.72028	2.20163	1.95977	2.63227	2.08066	1.90304	2.15056	2.09424	2.10434	2.08066	2.47508	1.91456	2.81147	2.80529	3.82883	2.43829	2.20789	2.22342
ENSRNOG00000000977	0.464668	0.695994	1.28096	0.722466	0.475085	0.62293	0.526069	0.31034	0.226509	0.516015	0.799087	0.604071	0.545968	0.495695	0.807355	0.275007	0.62293	0.773996	0.400538	0.956057	0.695994	0.847997
ENSRNOG00000000978	0	0	0	0	0	0	0	0	0	0	0	0	0	0	0	0	0	0	0	0	0	0
ENSRNOG00000000979	2.95977	2.97453	3.27798	3.06178	3.28836	3.12598	3.45681	3.16027	3.26754	2.8953	3.488	3.1127	3.28244	3.07553	3.66789	3.38543	3.38543	3.12433	3.22959	3.34767	3.22188	3.14405
ENSRNOG00000000981	1.45943	2.23266	2.97269	2.73335	2.42492	1.9486	2.3978	1.79077	1.848	1.1375	2.65306	1.852	2.03914	1.774	2.64386	2.01436	2.07039	1.89142	1.29278	2.35332	2.02503	1.98185
ENSRNOG00000000983	3.29131	2.97636	2.95047	3.27501	3.30451	2.70487	2.52857	2.76765	2.72901	2.80941	2.30743	2.53854	2.56803	2.72901	2.49825	2.59694	2.72465	2.90111	3.66448	2.774	2.78031	2.84197
ENSRNOG00000000985	0.124328	0.62293	1.93357	1.13093	0.895303	0.918386	1.43829	0.604071	0.505891	0.464668	1.36177	0.678072	0.555816	0.933573	1.33342	0.321928	1.02148	1.5509	1.14405	1.08406	1.29278	1.30451
ENSRNOG00000000986	2.38128	1.93734	1.71809	1.94486	2.04963	2.0036	1.60881	1.98185	1.64155	2.06695	1.47508	1.74416	1.91456	2.03914	1.81147	1.89918	1.83592	1.48543	2.10769	1.58015	1.83996	1.53605
ENSRNOG00000000987	2.80735	2.62527	2.62761	2.81352	2.94673	2.78869	2.65764	2.74416	2.30743	2.90497	2.40871	2.44626	2.52857	2.75916	2.3505	2.4957	2.82782	2.82782	3.01078	2.92029	2.65306	2.88947
ENSRNOG00000000988	3.43429	3.20633	3.64039	3.63923	3.46989	3.6565	3.45812	3.34341	2.67129	2.50589	2.96532	2.89142	2.76553	2.72683	2.65306	3.2032	3.39094	3.63691	3.50716	3.49697	3.24489	3.45943
ENSRNOG00000000989	6.48864	6.61353	6.77505	6.75355	6.75796	6.91325	7.06232	6.90231	6.94334	6.64674	6.93322	6.84097	6.88362	6.73281	6.96463	6.7849	6.85748	6.57061	6.64659	6.97143	6.72792	6.93322
ENSRNOG00000000990	8.69237	8.25522	8.6017	8.56468	8.45742	8.97507	8.87689	8.80491	8.56997	8.32427	8.29944	8.4536	8.08092	8.37204	8.13755	8.34952	8.64169	8.22526	7.80922	8.40506	8.71132	8.37191
ENSRNOG00000000991	7.99033	7.6388	8.41519	8.6894	8.63154	8.57894	8.67143	8.60032	7.91468	7.52529	7.96498	8.0993	7.65306	7.77887	7.87952	7.85997	8.84793	8.98302	8.88975	8.93316	8.488	8.83674
ENSRNOG00000000993	0	0	0	0	0	0	0	0	0	0	0	0	0	0	0	0	0	0	0	0	0	0
ENSRNOG00000000994	3.95884	3.488	3.77716	4.1914	4.26903	4.05745	3.87381	4.0321	3.73552	3.70377	3.62877	3.8125	3.87086	3.99186	3.72683	3.61824	4.26003	4.32048	4.34979	4.16269	4.0635	4.28466
ENSRNOG00000000996	6.39592	6.66576	7.52089	7.30898	7.17373	7.04023	7.29389	6.87689	6.50192	6.35226	7.35235	6.73023	6.83036	6.64847	7.40616	6.96821	6.99628	7.2151	6.97705	7.19426	6.96451	7.16982
ENSRNOG00000000999	2.23879	2.3505	2.66903	2.52356	2.54102	2.43563	2.25701	2.26003	1.68706	2.12433	2.488	2.11103	2.30159	2.22342	2.29572	2.17951	2.44095	2.58976	2.74201	2.59455	2.31615	2.71809
ENSRNOG00000001001	0.713696	0.575312	3.07553	4.31542	3.78241	1.1375	1.1375	0.847997	0.815575	0.333424	0.831877	0.545968	0.925999	3.89045	1.0635	4.43429	3.07211	1.01436	3.48285	1.66903	0.823749	1.07724
ENSRNOG00000001003	7.06264	6.69919	6.94755	7.09824	7.06727	7.07382	6.85661	6.97888	6.7339	6.81865	6.50271	6.69752	6.56818	6.81852	6.5331	6.50414	6.98982	6.52027	6.3036	6.55949	6.92291	6.56682
ENSRNOG00000001004	3.49825	3.6837	3.67016	3.39917	3.45154	3.50462	3.25852	3.36036	3.30889	3.56803	3.63227	3.50208	3.52231	3.61353	3.48027	3.33485	3.40599	3.4957	3.52105	3.63691	3.53232	3.45943
ENSRNOG00000001005	1.52105	1.43829	1.54597	1.72247	1.62293	0.9855	0.748461	0.799087	1.18269	0.83996	1.07039	0.992768	0.871844	0.879706	0.948601	0.879706	0.941106	0.333424	0.963474	1.48543	1.34483	1.5008
ENSRNOG00000001006	0	0.0840643	0	0	0	0.0703893	0.0565835	0	0	0	0	0	0.0565835	0.0840643	0	0.0703893	0	0	0	0	0.0703893	0
ENSRNOG00000001007	3.90207	4.11187	4.73552	4.16912	4.07724	4.03298	4.16269	3.87774	3.99186	3.96162	4.39712	4.01078	4.11437	3.74416	4.0781	3.78973	3.78346	4.22882	3.82375	4.11187	4.22805	4.32553
ENSRNOG00000001009	10.5834	10.0273	10.1185	10.5669	10.6634	10.3146	10.2275	10.5105	10.0127	10.1837	9.83783	9.95511	10.066	10.0178	9.76713	9.88673	10.4583	10.1318	10.1293	10.3112	10.2172	10.2918
ENSRNOG00000001010	3.32337	3.35755	3.32193	3.08746	3.21723	3.05485	2.59932	2.53356	2.61824	3.05311	3.05485	3.0018	3.12433	3.30012	3.0072	3.07039	2.9279	2.88166	2.6893	2.926	2.81762	2.89724
ENSRNOG00000001011	1.68706	0.871844	1.21412	1.25701	1.22033	1.53605	1.32193	1.04264	1.10434	1.18269	1.07724	1.03562	1.43829	1.41143	1.31615	1.15056	1.14405	1.34483	1.1635	1.4489	1.26903	0.879706
ENSRNOG00000001017	0	0	0	0.189034	0.214125	0.176323	0.15056	0.176323	0	0.226509	0	0.545968	0.163499	0.238787	0.526069	0	0.344828	0.15056	0.286881	0.464668	0	0.201634
ENSRNOG00000001027	0	0	0	0	0	0	0	0	0	0	0	0	0	0	0	0	0	0	0	0	0	0
ENSRNOG00000001030	2.48027	3.34341	2.76553	2.25399	2.14731	2.28392	2.74201	2.69153	3.01614	3.10098	3.11437	3.14405	3.15866	2.73985	2.82579	2.76977	2.62293	2.74416	2.53605	2.81558	2.82579	2.94486
ENSRNOG00000001031	0	0	0	0.250962	0	0.226509	0	0	0.411426	0	0.250962	0.485427	0	0	0	0	0	0.526069	0.367371	0.584963	0	0.250962
ENSRNOG00000001032	4.54288	4.83895	4.43829	4.54597	4.66505	4.63633	4.59216	4.61471	4.78921	4.8953	4.75916	4.78555	4.95233	4.92458	5.07639	4.75649	4.63691	4.45286	4.8953	4.37295	4.53978	4.35966
ENSRNOG00000001033	3.9514	3.95327	3.70708	3.61235	3.81352	4.04701	3.94017	3.99548	3.90593	3.94298	3.90785	3.87873	3.8953	3.94486	3.6792	4.0036	3.59694	3.45812	3.36597	3.72574	3.89724	3.77294
ENSRNOG00000001034	2.40599	2.13422	1.96347	2.28983	2.48027	2.44095	2.16027	2.28688	2.02503	2.23573	2.02857	2.0635	2.10769	2.28688	2	2.28392	2.13093	1.852	1.87578	2.04614	2.13093	2.0036
ENSRNOG00000001035	2.38128	2.22033	2.44361	2.62293	2.72901	2.70487	2.55582	2.79077	2.42761	2.33056	2.38405	2.24793	2.37295	2.31034	2.42223	2.39232	2.73985	2.31325	2.11437	2.54597	2.60407	2.42492
ENSRNOG00000001036	4.01525	4.58616	4.1127	3.7761	3.9486	3.76977	4.57289	4.51412	4.18903	4.06091	4.07724	4.51096	3.80839	3.16189	3.51728	3.27798	3.72574	4.01436	4.09339	4.09255	4.27128	4.03738
ENSRNOG00000001037	4.57046	4.74846	5.08704	4.66505	4.37504	4.92172	4.74201	4.51286	4.71425	4.35191	4.6094	4.73118	4.41075	4.56377	4.40395	4.42291	4.40327	4.52293	3.87184	4.74524	4.91025	4.65992
ENSRNOG00000001039	3.07724	3.26153	3.18745	3.39094	3.32048	3.43962	3.39232	3.38819	2.94111	3.09085	3.18428	2.85	2.89724	3.18428	3.25399	3.06867	3.40735	2.98003	3.06523	3.24184	3.32193	3.07382
ENSRNOG00000001040	1.05658	1.81147	2.23879	1.62761	1.39506	1.7137	1.74846	1.23266	2.01078	1.5656	2.28688	1.63227	1.61353	1.848	2.15381	2.01792	1.25701	2.20477	2.01792	1.76553	1.70929	1.85599
ENSRNOG00000001043	4.15947	4.15137	4.44626	4.27053	4.337	4.35544	4.24717	4.07125	4.42559	3.87086	4.15056	4.08321	3.9486	3.93829	4.1635	3.926	3.9486	4.20711	4.0197	4.24031	4.09001	4.35685
ENSRNOG00000001044	5.926	5.22959	5.72982	6.04264	6.03254	6.0993	6.02459	6.23074	4.99367	5.13052	5.21762	5.39438	5.03958	5.15097	4.97315	5.21956	6.03232	5.57924	5.75087	6.05159	5.91025	5.91241
ENSRNOG00000001047	1.85599	3.31615	2.04963	0.584963	0.903038	1.85599	1.37851	1.08406	3.46728	3.12102	2.79909	2.87971	2.69599	3.13586	2.58015	2.75916	0.879706	1.07724	0.389567	1.10434	1.9486	1.1635
ENSRNOG00000001048	0	0.137504	0	0	0	0.226509	0.0976108	0	0.214125	0	0	0.137504	0.201634	0.15056	0	0.124328	0.111031	0.0976108	0.263034	0.111031	0.124328	0.124328
ENSRNOG00000001049	8.56335	8.6743	9.2879	9.5051	9.45896	8.93743	9.22151	9.0204	8.66203	8.22834	9.19842	8.92958	8.94618	8.59746	9.51248	8.96058	8.96003	9.74572	10.279	9.40235	8.98661	9.37245
ENSRNOG00000001050	5.15543	4.96671	5.02636	4.69321	4.6565	4.87725	4.68762	4.73715	4.76182	4.84298	4.65878	4.749	4.66959	4.7761	4.62936	4.66278	4.63923	4.26003	3.80116	4.61824	4.80529	4.45352
ENSRNOG00000001052	0.678072	1.60881	2.17951	1.41684	1.13093	1.42761	1.65535	0.85599	1.26903	0.831877	1.774	1.1177	0.790772	1.07724	1.58015	1.25701	0.85599	1.24489	0.526069	1.48543	1.47508	1.32193
ENSRNOG00000001053	5.41414	5.53512	5.81788	5.71781	5.61912	5.61235	5.82782	5.59156	5.47962	5.36877	5.97016	5.58165	5.57803	5.51444	6.23993	5.59036	5.53263	5.73471	6.08215	5.62498	5.54473	5.56377
ENSRNOG00000001055	5.1631	5.06437	5.39506	5.44195	5.40122	5.42794	5.08619	5.20828	4.66448	4.72846	4.78084	4.87283	4.8212	4.74685	4.59156	4.72792	5.33485	4.80426	5.36001	5.11686	5.22689	5.23304
ENSRNOG00000001056	2.21723	1.78241	2.02503	2.13093	2.15056	2.05658	1.68257	1.8679	1.15056	1.36177	1.58976	1.53605	1.58496	1.70044	1.83592	1.75702	2.05311	2.45681	2.61117	1.8679	2.07382	2.0072
ENSRNOG00000001057	2.28096	1.93357	1.69153	1.89142	2.42761	1.81967	2.13422	2.21412	1.22651	1.848	1.75702	2.16993	1.75275	1.61824	1.57531	1.32193	1.81967	2.32769	3.02326	2.33056	1.87184	2.04963
ENSRNOG00000001058	3.48671	4.42962	3.78555	2.70266	2.70708	3.88655	3.48929	3.08406	4.10266	4.33842	4.18428	4.35473	4.07211	4.43363	4.18269	4.37016	2.68032	2.58015	2.05311	2.57046	3.31034	2.60644
ENSRNOG00000001059	3.52857	3.42626	4.1035	3.90111	3.8748	3.79286	3.71699	3.57531	3.22033	3.04089	3.59455	3.2765	3.11437	3.23266	3.32625	3.36036	3.58015	3.53356	3.4489	3.60288	3.64847	3.70929
ENSRNOG00000001060	5.02768	4.43496	5.17233	5.47476	5.38474	5.25285	5.17193	5.20124	4.85499	4.27277	4.4019	4.69877	4.23419	4.45812	4.34625	4.39712	5.15987	4.93499	4.99729	5.1127	4.94064	5.04221
ENSRNOG00000001061	4.53667	4.71149	5.26978	5.08108	5.15299	4.64962	4.76075	4.41954	4.71425	4.03298	4.8953	4.50906	4.65019	4.26828	5.06178	4.52419	4.70099	5.60348	5.58736	5.24603	5.00988	5.31433
ENSRNOG00000001062	2.32481	3.28096	2.68032	2.4489	2.08406	2.46989	2.72901	2.40327	3.36317	3.26303	2.95977	3.19377	3.21723	3.43696	2.84398	3.03738	2.1375	1.87578	1.95977	2.43829	2.79286	2.12433
ENSRNOG00000001064	5.36352	5.45746	5.68145	5.31615	5.30415	5.4793	5.25588	5.17233	5.25172	5.20477	5.2854	5.46107	5.17951	5.17832	4.99005	5.19338	5.12226	5.19259	4.67073	5.40327	5.53605	5.27277
ENSRNOG00000001065	5.68958	5.35473	5.08491	4.97545	5.12102	4.89239	4.46793	4.87627	4.95884	4.87036	4.46401	4.45878	4.83137	4.99186	4.22959	4.6311	4.58256	4.67299	4.63633	4.37226	4.54102	4.56438
ENSRNOG00000001066	0	0	0	0	0	0	0	0	0	0	0	0	0	0	0	0	0	0	0	0	0	0
ENSRNOG00000001068	7.92878	7.40769	7.6303	7.83175	7.87793	7.80871	7.67462	7.79539	7.05983	7.45253	7.46883	7.30615	7.55666	7.45088	7.44501	7.40905	7.85792	7.83624	8.09587	7.8846	7.63074	7.85823
ENSRNOG00000001069	5.10811	5.12887	4.91121	4.95652	5.04352	5.01078	5.14364	5.22689	5.19692	5.47444	5.22265	5.09803	5.49089	5.24489	5.38128	5.21994	5.05311	4.52042	3.85499	4.85699	4.81711	4.73985
ENSRNOG00000001070	5.88264	5.49697	5.51096	5.82579	5.93923	5.98094	6.24165	6.2854	5.43863	5.68426	5.72165	5.71836	5.77268	5.64933	5.88093	5.67384	6.11562	6.14914	5.94509	6.32894	5.91719	6.15583
ENSRNOG00000001071	0	0	0	0	0	0	0	0	0	0	0	0	0	0	0	0	0	0	0	0	0	0
ENSRNOG00000001072	4.71039	4.72574	4.53916	4.31252	4.393	4.41346	4.03914	4.28614	4.59036	4.21101	3.79805	4.04789	4.2555	4.45615	3.57046	4.17233	3.79805	3.55336	3.19061	3.91456	3.98641	3.71149
ENSRNOG00000001073	0.731183	0.941106	1.31615	1.04963	0.555816	0.847997	0.782409	0.941106	0.815575	0.545968	0.704872	0.505891	0.687061	0.632268	0.941106	0.757023	0.641546	0.555816	0.411426	0.847997	0.650765	0.739848
ENSRNOG00000001074	1.18903	1.23266	1.1375	0.9855	1.04264	1.30451	1.44361	1.35614	1.48027	1.33914	1.30451	1.26903	1.42761	1.70487	1.38405	1.40599	1.01436	1.19535	0.739848	1.12433	1.17632	1.25096
ENSRNOG00000001079	4.85898	4.51791	4.80684	5.05961	5.04658	4.7703	4.50462	4.94813	4.34341	4.64501	4.40667	4.47184	4.85599	4.7148	4.47962	4.58616	4.89433	4.39917	4.51538	4.57471	4.62936	4.43496
ENSRNOG00000001080	6.16027	5.92125	6.15543	6.3665	6.21994	6.31886	6.23113	6.21432	6.03496	5.99865	6.04941	6.22477	5.77979	6.05094	6.0018	5.96232	6.393	6.01837	6.07831	6.21742	6.43062	6.21723
ENSRNOG00000001081	4.7703	4.53481	4.25399	4.48285	4.61648	4.55213	4.52732	4.74792	4.0018	4.49249	4.04177	4.28021	4.28983	4.23802	4.04614	4.01078	4.57713	3.8268	4.17393	4.08066	4.43029	3.93829
ENSRNOG00000001082	1.26303	0.678072	0.815575	1.02857	1.1635	1.15056	0.713696	0.925999	0.887525	1.0072	0.748461	0.895303	0.773996	1.1177	1.05658	0.903038	1.32769	1.08406	1.29866	1.01436	0.85599	1.1375
ENSRNOG00000001083	2.82375	3.57652	5.60555	4.92362	4.36597	4.1375	5.21878	3.42761	3.3799	2.5435	5.23802	3.75702	3.3978	3.774	4.96116	3.81044	4.45943	5.28651	4.28983	5.2604	4.854	5.33414
ENSRNOG00000001086	3.98368	3.97911	3.65306	3.75916	3.97636	4.03474	3.68032	3.87184	3.79909	4.07468	3.76447	3.74093	3.9644	3.86691	3.71589	3.82782	3.72356	3.67469	4.05485	3.64386	3.94767	3.79805
ENSRNOG00000001088	6.24641	5.78555	5.55275	6.00293	6.04549	7.21597	7.34136	7.47517	6.91946	6.65249	6.05637	6.1821	6.29499	6.85062	6.11353	6.56331	6.39695	5.64068	5.15259	6.21859	6.34767	6.21704
ENSRNOG00000001090	2.98003	3.31325	3.57168	2.9486	2.84398	2.74416	2.72901	2.44361	2.61589	2.96347	3.07039	2.82782	3.05137	2.83794	2.81967	2.91839	2.40599	3.25248	2.64155	2.69599	2.96347	3.18903
ENSRNOG00000001091	3.0054	2.87971	2.61353	2.89918	2.97269	2.68706	2.43296	2.76129	2.76553	3.08236	2.5656	2.78869	2.87774	2.90111	2.78869	2.68032	2.78869	2.53356	2.70929	2.60881	2.8339	2.55336
ENSRNOG00000001092	0.757023	1.5509	0.604071	0.422233	0.0976108	0.495695	0.526069	0.432959	1.42223	1.23266	1	0.992768	1.15704	1.15056	0.565597	0.963474	0.176323	0.250962	0.137504	0.378512	0.432959	0.356144
ENSRNOG00000001094	0.201634	0.367371	0.545968	0.176323	0.124328	0.163499	0.389567	0.356144	0.613532	0.333424	0.344828	0.356144	0.516015	0.411426	0.389567	0.344828	0.163499	0.0976108	0	0.111031	0.176323	0.0565835
ENSRNOG00000001098	4.27426	4.16912	4.23496	3.95233	3.94298	4.20163	4.04439	4.1334	4.14405	3.82273	3.80735	3.77294	3.92315	4.04789	3.56682	3.9607	3.65076	3.37434	3.03914	3.65535	3.82782	3.49185
ENSRNOG00000001099	1.29278	1.91456	2.26604	2.15381	1.95233	1.80323	1.79077	1.52105	1.5656	1.16993	1.79909	1.44361	1.38957	1.32769	1.83188	1.70044	1.41143	1.70044	1.8953	1.83188	1.65992	1.926
ENSRNOG00000001101	3.40327	3.7126	3.50589	3.0054	3.11437	3.28688	2.99458	2.93546	3.31759	3.46074	3.29425	3.36457	3.51096	3.53605	3.29866	3.27202	2.97636	2.98732	3.02148	3.11437	3.28392	3.15866
ENSRNOG00000001103	0.137504	0.62293	0.367371	0.298658	0.321928	0.344828	0.378512	0.344828	0.321928	0.584963	0.641546	0.659925	0.575312	0.613532	0.704872	0.454176	0.250962	0.298658	0.321928	0.344828	0.485427	0.275007
ENSRNOG00000001104	0.831877	0.9855	0.594549	0.669027	0.739848	0.526069	0.659925	0.632268	0.495695	0.773996	0.713696	0.594549	0.948601	0.831877	0.815575	0.516015	0.650765	0.739848	1.05658	0.713696	0.722466	0.765535
ENSRNOG00000001106	6.1177	6.13052	7.4573	6.97246	6.71534	6.81775	7.41397	6.58451	6.22458	5.44062	6.89178	6.56285	5.80038	5.94392	6.33128	6.41836	6.76911	7.04876	6.03782	7.18735	7.12195	7.06803
ENSRNOG00000001107	0	0	0	0	0	0	0	0	0	0	0	0	0	0	0	0	0	0	0	0.163499	0	0
ENSRNOG00000001108	5.09212	5.23458	5.28021	4.8953	4.73985	5.04221	4.98277	4.79494	5.01926	4.75969	5.07767	5.10852	4.96486	4.79181	4.93734	4.91217	4.59813	5.06695	5.27352	5.01703	4.9855	5.06437
ENSRNOG00000001111	0.799087	1.25701	1.05658	0.83996	0.823749	1.73985	1.63227	1.63227	1.76977	1.52105	1.3505	1.32769	1.36737	1.72683	1.33914	1.60407	0.978196	1.11103	1.01436	0.992768	1.14405	1.15056
ENSRNOG00000001113	0	0.0976108	0	0	0	0.0840643	0	0	0	0	0	0.0976108	0	0	0	0	0	0	0	0.0703893	0	0
ENSRNOG00000001114	2.52356	2.16672	2.28392	2.62994	2.65076	2.56316	2.28392	2.37573	1.63227	2.15381	2.05311	2.16027	1.93734	2.22342	1.80323	2.31325	2.68482	2.62059	2.80735	2.88557	2.49825	2.35896
ENSRNOG00000001115	0.250962	0.163499	0	0.286881	0.0840643	0.443607	0.526069	0.641546	0.823749	0.333424	0.0840643	0.238787	0.189034	0.356144	0.226509	0.432959	0.443607	0.286881	0.111031	0.189034	0.226509	0.298658
ENSRNOG00000001117	0	0	0	0	0	0.0426443	0	0	0	0	0	0	0.0426443	0	0	0	0	0	0	0	0	0
ENSRNOG00000001120	5.82477	5.74551	5.47379	5.13832	5.09001	5.53419	5.20006	5.34127	5.14812	5.77505	5.32948	5.31433	5.56102	5.42492	5.01525	5.27463	5.17792	4.79753	4.54597	5.06953	5.51349	5.22458
ENSRNOG00000001123	1.33914	0.992768	1.04264	1.34483	1.39506	1.23266	1.26303	1.25701	0.933573	1.4489	1.09085	1.38405	1.30451	1.32769	1.44361	1.28096	1.10434	1.32193	1.17632	1.18269	1.27501	1.08406
ENSRNOG00000001124	0.201634	0.0565835	0.0976108	0.214125	0.137504	0.163499	0.176323	0.226509	0.0840643	0.15056	0.214125	0.137504	0.15056	0.163499	0.137504	0.137504	0.263034	0.201634	0.137504	0.286881	0.0840643	0.250962
ENSRNOG00000001126	2.52356	2.05658	1.8679	2.27798	2.32193	2.28688	2.14731	2.36457	1.91839	2.15056	1.87578	1.92979	2.1635	2.18903	2.08746	2.06005	2.35614	2.10434	2.47508	2.34767	2.06695	2.16993
ENSRNOG00000001128	3.68032	4.01614	4.54844	4.78816	4.24336	3.89142	3.57168	3.83491	3.09085	2.87578	3.14568	2.83188	3.25399	2.90111	2.29866	3.33628	3.43962	3.06523	4.83996	3.76341	4.23496	3.99277
ENSRNOG00000001129	0.411426	0.111031	0.201634	0	0.111031	0.176323	0	0	0.695994	0.321928	0.201634	0.298658	0.31034	0.344828	0.367371	0.464668	0.0976108	0.0840643	0.15056	0	0.0976108	0
ENSRNOG00000001130	0	0	0	0	0	0	0.0285692	0.0285692	0	0.0285692	0.0285692	0.0565835	0.0285692	0.0285692	0.111031	0	0	0	0.0143553	0	0.0565835	0.0285692
ENSRNOG00000001134	4.88947	4.40599	4.6865	4.87234	5.03958	5.53419	5.52951	5.6343	4.81404	5.04352	4.4822	4.58376	4.53667	5.23534	4.63343	4.86592	5.00315	4.84298	4.94626	5.00899	4.83794	5.08874
ENSRNOG00000001135	1.74846	1.7866	1.32193	1.14405	1.27501	1.87578	1.48543	1.51602	2.22033	1.71809	1.66448	1.51602	1.82782	1.91073	1.82782	1.68706	1.90304	1.60881	1.83996	1.61824	1.68257	1.52607
ENSRNOG00000001136	7.63684	7.33655	7.29453	7.80568	7.95803	7.74933	8.00203	8.07687	7.26604	7.34634	7.19012	7.26688	7.14445	7.14333	7.08545	7.10413	7.8051	7.44865	7.99452	7.72887	7.49041	7.49601
ENSRNOG00000001138	5.03342	5.33307	5.42828	4.90833	4.90977	5.24793	4.92077	4.88118	5.03386	5.04396	5.20281	5.28244	5.13011	5.03958	5.01926	5.0237	4.93452	4.68201	4.17871	4.87135	5.16872	4.74524
ENSRNOG00000001139	5.94181	5.81558	5.54967	5.79025	5.81404	5.7339	5.63198	5.80374	5.8485	5.81404	5.40939	5.77215	5.70377	5.66988	5.2724	5.55674	5.70238	5.28429	5.54009	5.57561	5.76155	5.59932
ENSRNOG00000001141	0	0	0	0	0	0	0	0	0	0	0	0	0.0840643	0	0	0	0	0	0	0	0	0
ENSRNOG00000001142	5.3512	4.904	5.00675	5.30961	5.3565	5.22381	5.17832	5.13093	4.44493	4.99639	5.0798	5.08491	5.0751	5.0492	5.2114	4.88899	5.45055	5.56133	6.20574	5.58916	5.38059	5.67384
ENSRNOG00000001143	0.378512	0.545968	0.321928	0.443607	0.321928	1.75275	1.45943	1.55582	1.63227	1.83188	1.34483	1.02148	1.42223	2.40054	1.0072	1.95233	0.704872	0.765535	0.555816	0.594549	0.782409	0.604071
ENSRNOG00000001148	8.39759	8.2842	8.70072	8.87544	8.872	8.72914	8.99478	8.8474	8.32827	8.31356	8.42643	8.3501	8.2503	8.30374	8.46307	8.24579	8.6508	8.58898	8.89148	8.95359	8.69457	8.77607
ENSRNOG00000001149	4.28836	4.47703	4.28983	4.24717	4.30159	4.25323	3.9542	4.06695	3.90111	4.34908	4.02768	4.05572	4.34412	4.09424	4.1635	4.1235	3.93452	3.51349	4.53419	3.5509	3.72028	3.56682
ENSRNOG00000001151	1.94111	2.17632	2.8339	2.57289	2.53356	2.07382	2.04614	1.99277	1.76129	1.28688	2.11437	1.94111	1.85599	1.65076	2.19219	2.02503	1.65992	1.9855	2.34767	1.76553	1.64155	1.98914
ENSRNOG00000001152	6.87147	6.50779	5.7339	5.96417	6.04789	5.24603	4.8334	6.01703	5.58045	4.87676	4.58135	5.01703	5.99503	5.45582	4.74524	4.96717	6.27109	5.85499	5.37782	4.82273	5.49089	5.53885
ENSRNOG00000001153	6.43863	5.84298	6.29554	6.6575	6.83517	6.0119	5.96947	6.32984	5.4353	5.66021	5.50938	5.61971	6.27873	6.14364	5.74012	5.75221	6.41802	6.18369	7.03672	6.10727	6.0072	6.3127
ENSRNOG00000001156	0.214125	0.641546	0.790772	0.62293	0.575312	0.594549	0.903038	0.632268	0.641546	0.903038	0.773996	0.748461	0.584963	0.432959	0.978196	0.748461	0.632268	0.895303	0.695994	0.678072	0.632268	0.687061
ENSRNOG00000001157	0	0	0	0	0	0	0	0	0	0	0	0	0	0.0565835	0	0	0	0	0	0	0	0
ENSRNOG00000001158	3.97085	4.50398	5.75221	5.29939	5.21374	4.64097	4.62352	4.2149	4.15462	4.34625	5.48285	4.71918	5.06393	4.80168	5.39232	4.76871	5.19417	6.24679	5.33485	5.52325	5.22381	5.73173
ENSRNOG00000001159	0.422233	0.411426	0.389567	0.659925	0.704872	1.38957	0.298658	0.85599	0	0.432959	0.378512	0.389567	0.31034	0.454176	0.367371	0	0.62293	0.545968	0.526069	0.333424	0.378512	0.678072
ENSRNOG00000001160	0	0	0	0	0	0	0	0	0	0	0	0	0	0	0	0	0	0	0	0	0	0
ENSRNOG00000001161	3.69488	3.46205	3.79805	4.0036	3.95977	3.9514	3.77926	3.77716	3.48156	3.39232	3.6017	3.59096	3.62527	3.40327	3.56438	3.58736	3.75596	3.67243	3.33342	3.78241	3.70598	3.61353
ENSRNOG00000001162	0	0	0	0	0	0	0	0	0	0	0	0	0	0	0	0	0.286881	0	0	0	0	0
ENSRNOG00000001163	6.69139	6.15725	6.31198	6.57561	6.74456	6.56255	6.46826	6.62877	6.12247	6.3386	6.19259	6.21374	6.42576	6.08555	6.12516	6.42727	6.58406	6.45385	6.05961	6.6295	6.42055	6.6532
ENSRNOG00000001164	0	0	0	0	0	0	0	0	0	0	0	0	0	0	0	0	0	0	0.286881	0	0	0
ENSRNOG00000001165	0.485427	0.526069	0.555816	0.748461	0.757023	0.713696	0.632268	0.713696	0.422233	0.555816	0.731183	0.879706	0.495695	0.321928	0.263034	0.695994	1.02857	0.584963	0.565597	1.19535	0.956057	1.11103
ENSRNOG00000001167	0.201634	0.189034	0.0976108	0.0840643	0	0.163499	0.0703893	0.0840643	0.62293	0.0976108	0.0840643	0	0.214125	0.214125	0.176323	0.263034	0.0840643	0.0703893	0.0703893	0.0703893	0.0840643	0.176323
ENSRNOG00000001169	2.51602	2.40599	2.87381	2.92979	2.84599	2.58736	2.75702	2.58736	2.37016	2.47508	2.90497	2.5509	2.9222	2.44626	2.84197	2.51602	2.72901	2.82782	2.87184	2.57046	2.62059	2.85599
ENSRNOG00000001170	8.93207	8.4289	8.68468	9.08446	8.98174	8.9394	9.07532	9.09054	8.65764	8.66669	8.6318	8.54001	8.55608	8.75235	8.71205	8.85826	9.015	8.95609	9.11876	9.00059	8.89881	9.04297
ENSRNOG00000001171	3.73118	3.91456	3.69933	3.94298	3.90881	3.98459	4.08831	3.99095	3.61471	4.31976	3.94392	4.11103	4.07296	4.11187	4.28614	4.18666	3.96809	3.54473	3.45418	3.69711	3.8885	3.73769
ENSRNOG00000001172	7.65449	7.12836	7.01313	7.6057	7.59365	7.55689	7.30223	7.67115	6.88472	7.37565	7.06232	7.08076	7.20242	6.94181	6.96023	7.18893	7.7498	6.9735	6.8421	7.1919	7.32067	7.1822
ENSRNOG00000001173	0.641546	0.485427	0.333424	0.31034	0.475085	0.731183	0.887525	1.07039	0.704872	0.992768	1.23879	0.815575	0.584963	0.536053	0.879706	0.815575	1.34483	1.31615	2.64155	1.10434	1.0635	1.23266
ENSRNOG00000001174	3.29278	3.27053	3.20163	3.17951	3.18269	2.65535	2.45943	2.72683	3.06178	2.774	2.91265	2.76553	3.20006	3.14241	2.81967	2.97453	2.83996	2.9222	3.54473	2.3505	2.85997	2.59216
ENSRNOG00000001177	4.90111	4.33771	4.08321	4.66732	4.68145	4.59634	4.47573	4.67638	4.70487	4.99095	4.12846	4.41075	4.64097	5.03826	4.39369	4.92362	4.72465	4.71534	4.83542	4.62469	4.57592	4.58976
ENSRNOG00000001178	5.15502	5.05745	5.47573	5.48382	5.51979	5.05268	4.82222	4.96532	4.54411	4.91934	5.10978	4.81096	5.18706	4.98687	5.28725	4.85599	5.13832	5.23649	5.37816	4.95373	4.98185	5.00944
ENSRNOG00000001181	2.3505	2.02857	2.03562	2.51602	2.56316	2.62994	2.49057	2.7137	2.46989	2.3978	2.12763	2.29572	2.27798	2.27501	1.96717	2.22651	2.53854	2.04264	2.23879	2.34483	2.54844	2.54597
ENSRNOG00000001182	4.0036	4.1152	4.22342	3.78241	3.49057	3.87086	3.85699	3.58015	3.88166	3.85699	3.96532	3.98277	3.91073	4.26978	3.77505	4.21956	3.46074	3.59932	3.02148	3.71039	3.95047	3.5656
ENSRNOG00000001183	0	0.226509	0.163499	0.0976108	0.0565835	0.0426443	0	0.137504	0	0.0565835	0	0	0.124328	0.124328	0	0	0.0426443	0.0426443	0.111031	0.0426443	0.201634	0.111031
ENSRNOG00000001184	3.14405	3.40871	3.1635	3.16189	3.10936	3.31759	3.0993	3.07382	3.0054	3.19849	3.25096	3.07039	3.32337	3.43029	3.37573	3.11437	2.91073	2.91839	2.59455	3.10434	3.17313	2.98003
ENSRNOG00000001185	6.14262	5.6585	5.44195	5.71836	5.71781	5.85823	5.59216	5.78267	5.87357	5.70819	5.26078	5.63749	5.40803	5.8387	5.45878	5.49761	5.68004	5.28281	4.89191	5.25588	5.64587	5.08194
ENSRNOG00000001187	1.848	1.88753	1.61353	1.58496	1.29866	1.94486	2.09761	2.14731	1.46467	1.28096	1.34483	1.45943	1.7866	1.90304	1.79494	1.39506	1.95977	1.91839	1.40054	1.67356	1.75702	1.87184
ENSRNOG00000001189	3.27053	3.68594	3.28096	2.91073	2.35896	2.70044	3.67582	2.73769	3.44758	3.61706	4.97682	4.08406	4.15623	3.21878	4.06781	3.78241	2.82782	3.26754	2.33914	2.61824	4.0018	3.96625
ENSRNOG00000001190	4.58316	4.81813	5.07468	5.1635	5.1807	4.75542	4.62469	4.62117	4.53481	4.46923	4.91073	4.58976	5.03694	4.71425	5.00764	4.85649	4.71094	4.92077	5.07767	4.8475	4.69098	5.02237
ENSRNOG00000001191	4.50716	4.32337	4.32769	4.37712	4.35755	4.58916	4.7666	4.86344	4.25399	4.26679	4.16189	4.53543	4.15218	3.96717	3.91552	4.07125	4.56803	4.10936	4.06953	4.40531	4.53232	4.41278
ENSRNOG00000001192	4.00899	4.00988	4.61706	4.15866	4.12598	4.16269	4.52795	3.9644	3.75061	3.8339	4.58856	3.82477	4.32048	4.19535	4.76607	4.20633	4.12433	4.86196	4.4522	4.47832	4.21645	4.62469
ENSRNOG00000001193	0.722466	0.495695	0.475085	0.163499	0.613532	0.695994	0.62293	0.695994	0.62293	1.1177	0.400538	0.83996	0.443607	0.475085	0.389567	0.659925	0.422233	0.565597	0.411426	0.464668	0.748461	0.321928
ENSRNOG00000001194	4.00809	3.92695	3.7866	3.78031	4.00809	4.07296	4.1035	4.18745	3.99458	3.91361	3.74416	3.69822	3.68482	3.83996	3.76871	3.86987	3.9982	3.88264	3.75809	3.89142	3.97269	4.00988
ENSRNOG00000001195	2.82985	2.45418	1.81147	2.51096	2.54844	2.74631	2.69822	3.06867	2.15381	3.12763	2.44095	2.60881	2.61117	2.50589	2.36177	2.41954	3.25096	2.80529	4.01703	2.45154	3.07211	2.73335
ENSRNOG00000001198	0	0	0	0.0976108	0.111031	0	0	0	0	0	0	0	0	0	0	0	0	0	0	0	0.0976108	0
ENSRNOG00000001199	4.67469	4.14568	4.48929	4.8475	4.81762	4.82222	4.64674	4.75489	4.2817	4.05572	3.91361	4.09339	3.99367	3.86592	3.66107	4.01346	4.58496	4.02059	4.26003	4.31034	4.6094	4.21801
ENSRNOG00000001201	4.96116	5.73173	7.38172	6.732	6.40446	6.08108	6.81057	5.44659	6.01903	5.49953	7.36387	6.27146	5.9331	5.88777	7.8363	6.09297	6.51806	7.75007	7.17493	7.00529	6.60125	7.10171
ENSRNOG00000001203	4.10098	4.66732	4.2032	3.91839	3.95699	4.16912	4.30378	4.37295	4.74147	4.70155	4.34341	4.49249	4.42962	4.56377	4.22805	4.20945	3.96532	3.74739	3.82782	4.06867	4.33271	3.99729
ENSRNOG00000001204	4.58496	4.35896	4.0505	4.28688	4.45418	4.40122	4.24413	4.31832	4.28688	4.52105	4.18745	4.26978	4.3978	4.53419	4.23496	4.27202	4.49506	4.38198	4.7148	4.37016	4.32409	4.45681
ENSRNOG00000001205	2.66448	2.83794	2.85	2.97453	2.99095	2.89142	2.74631	2.82579	2.64847	2.91073	2.90111	2.926	3.15866	3.13093	3.0635	3.05485	2.88947	2.96717	2.9855	2.72247	2.93734	2.72683
ENSRNOG00000001210	1.96717	1.87184	2.10434	2.15704	2.27501	2.09085	2.23573	2.19219	1.87184	1.90304	1.81558	1.90689	1.77821	1.98185	1.9855	1.852	2.09761	2.29866	2.01078	2.15056	2.15704	2.26903
ENSRNOG00000001211	5.5157	5.60792	5.95536	6.09592	5.95977	5.76288	5.84248	5.73145	5.30524	5.22843	5.59335	5.47379	5.32948	5.4138	5.46107	5.68032	5.73498	5.82579	6.01458	6.12784	5.76102	5.91049
ENSRNOG00000001212	1.80323	1.5509	1.848	1.926	1.75275	1.82375	1.5509	1.66448	1.0635	2.09085	1.51602	1.87578	1.95233	1.66903	1.74846	1.4957	2.37851	1.67807	2.38128	2.33628	2.08746	2.43829
ENSRNOG00000001213	0	0	0	0.0976108	0	0	0.0840643	0.0840643	0	0	0	0	0	0	0	0	0	0	0.0703893	0	0	0
ENSRNOG00000001214	3.20006	3.13093	2.59455	2.5509	2.91456	2.76129	2.66221	2.8339	2.99277	3.18745	2.83996	2.81762	2.96532	2.96347	2.95606	2.8679	2.65992	2.33628	3.01078	2.15381	2.41143	2.12102
ENSRNOG00000001215	2.87971	2.34199	2.65764	2.71809	2.79077	2.83996	2.86394	2.854	2.32481	2.56803	2.38128	2.59694	2.21412	2.70487	2.26303	2.29572	2.72465	2.8339	3.26003	2.96532	2.74201	2.80529
ENSRNOG00000001216	0.189034	0.367371	0.286881	0.124328	0.0840643	0.250962	0.0976108	0.0426443	0.378512	0.31034	0.201634	0.250962	0.31034	0.238787	0.201634	0.163499	0.111031	0.0703893	0.0976108	0.111031	0.0840643	0.0840643
ENSRNOG00000001217	0	0	0	0	0	0	0	0.176323	0	0	0	0	0	0	0	0	0	0	0	0	0	0
ENSRNOG00000001218	0	0	0	0	0	0	0	0	0	0	0	0	0	0	0	0	0	0	0	0	0	0
ENSRNOG00000001219	0	0	0	0	0	0	0	0	0	0	0	0	0	0	0	0	0	0	0	0	0	0
ENSRNOG00000001220	0	0	0	0	0	0	0	0	0	0	0	0	0	0	0	0	0	0	0	0	0	0
ENSRNOG00000001222	4.82477	5.08151	6.14547	5.74147	5.40122	5.43996	5.75141	5.04177	5.30451	4.88069	5.80142	5.26153	5.10601	4.89869	5.60999	5.36527	5.43996	5.84323	5.54009	5.52199	5.62352	5.7241
ENSRNOG00000001223	5.4663	5.31976	5.53947	5.7046	5.6837	5.49985	5.33628	5.44361	5.07767	5.21296	5.28281	5.30415	5.28762	5.29278	5.4019	5.27538	5.63227	5.48446	6.12019	5.25323	5.28983	5.18864
ENSRNOG00000001224	2.32193	2.32193	3.42626	3.01257	2.85997	2.75489	2.69153	2.22959	2.61589	2.31904	2.95047	2.65076	2.44361	2.41954	3.23879	2.37016	3.05137	4.09339	3.19692	3.17313	2.89724	3.54967
ENSRNOG00000001225	4.17792	3.6565	3.94673	4.09339	4.33271	4.06695	3.96901	4.26978	3.68032	3.78241	3.38405	3.66562	3.34056	3.77505	3.57773	3.44493	4.0036	3.98823	4.07895	4.1102	3.80735	4.03914
ENSRNOG00000001226	0	0.704872	0.378512	0.641546	0.378512	0.333424	0.536053	0.604071	0	0.411426	0	0	0	1.04264	0.887525	0.378512	0.604071	0.526069	0.516015	0.575312	0.356144	0.895303
ENSRNOG00000001227	3.77716	4.34341	4.26379	3.71039	3.66334	3.8885	3.72683	3.45286	3.53232	4.1635	4.1811	3.96162	3.95699	3.93923	4.15462	3.8268	3.83289	3.96532	4.07039	3.94953	3.74739	3.88947
ENSRNOG00000001228	3.4489	3.17153	3.13258	3.53107	3.65992	3.59096	3.52857	3.59694	3.0635	3.24641	3.38543	3.1375	3.26153	3.05658	3.3147	3.07382	3.8268	3.72356	4.22728	3.87774	3.52105	3.85798
ENSRNOG00000001229	3.52732	3.17951	2.93546	3.37156	3.32481	3.64501	3.85	3.90881	2.97636	3.926	3.66334	3.66903	3.59096	3.64501	4.06178	3.29131	4.37921	4.01167	4.37712	4.1102	3.9982	3.77505
ENSRNOG00000001232	2.81762	2.29866	2.28096	2.82171	2.98368	2.59932	2.35614	2.7137	2.26903	2.70708	2.22651	2.31034	2.65076	2.57773	2.74846	2.41414	2.93734	2.85599	4.0063	2.76553	2.63227	2.56803
ENSRNOG00000001235	4.24108	4.67582	5.67638	5.5097	5.23764	4.93121	5.33521	4.74685	4.45812	3.91743	5.38163	4.57107	4.86295	4.49953	5.39472	4.83491	5.14119	5.59395	5.21956	5.52136	5.08619	5.63023
ENSRNOG00000001236	1.15704	1.5509	2.20477	2.01436	1.85997	1.53605	1.60881	1.52105	1.12433	1.27501	1.99277	1.37851	1.7137	1.38405	2.31904	1.76977	1.48543	2.04614	1.95977	1.97085	1.51096	1.79077
ENSRNOG00000001237	2.50843	2.46728	2.5509	2.52857	2.60881	2.38681	2.27501	2.32481	1.82375	2.32481	2.13422	2.02503	2.31615	2.48027	2.14405	2.25399	2.14731	1.98914	2.48285	2.43029	2.23879	2.36737
ENSRNOG00000001238	6.85674	6.7939	6.75676	6.32966	6.3443	6.6865	6.50351	6.52293	6.5735	6.51901	6.52278	6.69655	6.54998	6.507	6.42425	6.64126	6.22072	6.10664	5.77056	6.3679	6.62775	6.32553
ENSRNOG00000001239	6.32319	6.17931	6.39129	6.51333	6.65964	6.33753	6.4353	6.46744	5.83769	6.00854	5.84474	5.94907	5.74335	5.9982	6.00966	5.93617	6.22342	6.10119	6.53013	6.33396	6.11666	6.35191
ENSRNOG00000001241	1.60407	2.36457	1.51602	0.687061	0.739848	1.32193	1.07724	0.831877	2.35332	2.24184	1.77821	2.25096	1.73552	2.26903	1.57046	1.70044	0.695994	0.731183	0.464668	0.669027	1.33914	0.650765
ENSRNOG00000001242	7.11239	6.68692	6.85972	6.96901	7.04013	6.97717	7.11884	7.21558	6.16732	6.56605	6.34944	6.49265	6.14241	6.0018	5.74228	6.19987	6.67906	6.14017	6.76818	7.13247	6.68972	6.82273
ENSRNOG00000001243	3.0635	4.14405	3.39917	2.71589	2.77189	3.34199	2.96901	2.81762	3.8953	3.93074	3.80426	3.75168	3.81762	4.02503	3.56438	3.72247	2.38957	2.58496	2.25701	2.6893	3.09592	2.58496
ENSRNOG00000001245	4.13175	3.53854	3.12598	3.44626	3.54226	4.38198	4.35544	4.52293	3.90207	4.28318	3.7866	3.44626	4.23113	4.48091	3.4489	4.23649	4.14323	3.49442	3.26153	3.0993	3.79701	3.73118
ENSRNOG00000001247	5.8166	5.71672	5.63691	5.2817	5.31759	5.64501	5.27202	5.4138	5.41109	5.49249	5.31252	5.45582	5.3345	5.45681	5.09508	5.36737	5.19456	5.12805	5.38094	5.08236	5.63923	5.18864
ENSRNOG00000001249	1.95606	3.0321	2.18269	2.23573	2.19219	2.7137	2.74846	2.44626	3.04963	3.24489	3.0268	3.42761	3.25096	3.21723	3.30743	2.64847	2.99639	2.26003	1.88753	2.85798	2.85	2.14731
ENSRNOG00000001250	0.367371	0.275007	0.176323	0.0840643	0.176323	0.0840643	0.137504	0	0	0.286881	0	0.0976108	0.201634	0.111031	0.0840643	0.0976108	0.0840643	0.0703893	0.0703893	0.15056	0.176323	0
ENSRNOG00000001251	0.344828	0	1.69599	3.32193	2.46728	0.516015	1.07724	0.895303	0.495695	0	0	0.321928	0.250962	2.26903	0.298658	4.18745	0.286881	0.238787	0.773996	0.263034	0.31034	0
ENSRNOG00000001252	2.19219	2.04264	2.40599	2.65076	2.61589	2.52857	1.9222	2.03914	2.14731	2.14078	1.95606	2.27501	2.53107	2.5008	2.70487	2.21412	2.49057	3.15056	3.42492	2.64155	2.28983	2.63459
ENSRNOG00000001253	4.33914	4.42156	4.19535	4.14241	4.1643	4.52857	4.48607	4.39985	4.42492	4.64559	4.51349	4.51349	4.41886	4.61235	4.51854	4.35685	4.2502	4.01703	4.29278	4.09085	4.47897	4.10098
ENSRNOG00000001254	5.55275	5.30488	5.05137	5.41346	5.41007	5.60585	5.63923	5.85947	4.76765	5.63372	5.42694	5.5008	5.66278	5.35297	5.63604	5.23611	6.3637	5.71177	5.49506	6.27947	5.70377	5.87307
ENSRNOG00000001255	0.464668	0.941106	0.464668	0.298658	0.250962	0.495695	0.378512	0.214125	0.495695	1.0072	0.650765	0.695994	0.687061	0.85599	0.526069	0.669027	0.250962	0.189034	0.176323	0.201634	0.411426	0.124328
ENSRNOG00000001256	5.10182	5.3512	5.11145	4.87332	4.82629	5.10476	4.73769	4.82324	4.72247	5.10643	5.02015	4.95373	5.04832	4.96023	4.63459	5.0148	4.66505	4.30378	4.12433	4.8485	4.95931	4.78816
ENSRNOG00000001258	5.08491	4.51916	4.47379	5.1177	5.38853	5.05311	4.77241	5.06523	4.51033	5.2211	4.65249	4.96993	4.76765	5.11187	5.08449	4.65821	5.63575	5.53387	5.85947	5.46499	5.18785	5.37643
ENSRNOG00000001259	0.0426443	0.0840643	0.0840643	0.137504	0.0426443	0.0703893	0.0565835	0	0.124328	0.0426443	0.0426443	0.0840643	0.0285692	0.0976108	0.137504	0.111031	0	0.0565835	0.0285692	0.0703893	0.0703893	0.250962
ENSRNOG00000001260	4.07724	3.83289	3.78869	4.08491	4.17552	4.54967	4.78241	4.8268	4.20242	4.42223	4.26679	4.0045	4.35262	4.33557	4.20398	4.18507	4.55643	4.39369	4.30889	4.5435	4.28244	4.52419
ENSRNOG00000001261	2.45943	1.88753	1.77821	2.36457	2.44361	1.98185	1.70044	2.37573	1.51602	2.12763	1.60881	1.70929	1.98185	1.98185	1.94486	1.63227	2.64155	2.60881	2.25096	2.1635	2.10434	2.16672
ENSRNOG00000001262	0	0	0	0	0	0	0	0	0	0	0	0	0	0	0	0	0	0	0	0	0	0
ENSRNOG00000001265	2.85798	2.70266	2.29278	2.26604	2.33628	2.54102	2.27798	2.38128	2.93168	2.97453	2.60407	2.4957	2.88947	3.23879	2.22342	2.5656	2.04614	1.71809	1.926	1.56071	1.93357	1.35614
ENSRNOG00000001269	5.42156	5.27724	6.04592	5.90593	5.86443	5.70155	5.86344	5.68257	5.10601	5.21062	5.69153	5.39163	5.46303	5.49953	5.79103	5.49633	5.67638	6.13853	6.13072	6.14608	5.60851	6.08958
ENSRNOG00000001270	0.475085	1.39506	1.3505	0.823749	0.970854	0.782409	0.773996	0.495695	1.23879	1.58015	1.62293	1.59455	1.51602	1.26903	1.54102	1.33914	0.782409	0.526069	0.505891	1.35614	1.09085	0.545968
ENSRNOG00000001271	3.30305	3.45154	3.32481	3.17792	3.17632	3.13093	2.73118	2.68482	3.34056	3.13258	3.02326	3.07382	3.11103	3.20945	2.96901	3.05485	2.93168	3.06867	3.28392	2.99277	3.04963	2.95233
ENSRNOG00000001272	2.7845	3.18428	2.59694	2.17313	2.11103	2.58976	2.35614	2.38405	2.82375	3.14893	2.80116	2.94486	2.84197	3.00899	2.69153	2.65992	2.12102	1.94111	1.38957	2.19219	2.41414	2.13422
ENSRNOG00000001273	5.2211	4.98504	5.22651	5.51728	5.56377	5.62293	5.67948	5.60881	5.60703	5.24375	5.27053	5.33914	5.33878	4.98914	5.5735	5.16591	5.6565	5.6476	5.56133	5.58646	5.24489	5.63023
ENSRNOG00000001274	3.78136	3.73118	4.2817	4.14893	4.01436	4.09085	4.15623	4.0268	4.13175	3.79597	4.25248	4.08236	4.23879	4.03738	4.36597	4.17951	3.92884	4.14323	3.88166	4.09592	4.13832	4.04876
ENSRNOG00000001275	3.07211	3.0268	3.64155	3.79181	3.60763	3.30889	3.39643	3.25852	2.82171	2.77821	3.37295	3.20006	3.2032	2.57046	3.35755	2.89336	3.27798	3.24641	3.0321	3.47897	3.34341	3.47119
ENSRNOG00000001276	4.14975	4.51728	4.05398	4.10434	4.05745	4.07382	3.79909	4.06264	4.07382	4.13586	3.93734	3.94673	4.12763	4.13504	3.6017	4.03826	3.58376	3.05137	3.39917	3.55582	3.92695	3.55336
ENSRNOG00000001277	4.54164	3.85898	3.20006	3.55582	3.64386	3.55827	3.6017	4.14486	3.83491	4.07211	3.78346	3.74093	4.26379	3.87184	3.70266	3.47119	3.72137	3.51475	3.75489	3.52482	3.80632	3.78241
ENSRNOG00000001278	2.73335	3.09255	3.85699	3.44095	3.32769	2.87971	3.50843	2.98185	2.70044	2.74846	3.19219	3.04439	2.75061	2.84398	3.36877	2.92029	2.81762	3.90593	3.82579	3.42358	3.17632	3.50589
ENSRNOG00000001283	6.12784	5.54659	5.46107	5.96947	5.90111	6.04418	5.69988	6.03518	5.1177	6.04614	5.37747	5.54998	5.54226	6.01212	5.35332	5.6094	6.11416	5.36737	4.93829	5.82094	5.99842	5.88801
ENSRNOG00000001284	0	0	0	0	0	0	0	0	0	0	0	0	0	0	0	0	0	0	0	0	0	0
ENSRNOG00000001285	4.87086	5.24603	5.16511	5.15299	5.30743	5.09635	5.29389	4.8679	4.52795	4.71589	5.21335	4.86691	5.02192	4.83996	5.52763	4.95373	5.46532	5.21451	5.2292	5.70846	5.22265	5.39403
ENSRNOG00000001287	0	0.163499	0	0	0	0.137504	0	0	0	0	0	0	0	0	0	0	0	0	0	0	0	0
ENSRNOG00000001288	2.42492	1.68257	2.17313	2.18269	2.20789	2.16993	1.848	2.23573	1.87578	2.16027	1.52607	1.80323	1.94486	2.01436	1.70929	1.85599	2.10434	1.65992	1.91073	1.95233	1.8679	1.62761
ENSRNOG00000001289	4.40463	4.83592	4.73552	4.68538	4.54164	4.94767	5.06307	4.89482	4.90593	4.57289	4.87135	5.01346	4.41481	4.73335	4.81813	4.60051	4.6565	4.78973	4.61294	4.83996	4.82069	4.78136
ENSRNOG00000001293	4.3147	4.02857	4.18666	4.37504	4.39369	4.48993	4.48285	4.48543	4.14323	4.22882	4.1334	3.93546	4.1375	4.15218	4.20398	4.21568	4.32048	4.17393	4.57833	4.33414	4.21568	4.26379
ENSRNOG00000001294	2.86592	3.75596	3.55582	2.03562	1.95977	2.71149	3.17153	2.6017	3.60407	3.33199	3.52607	3.45286	3.12433	2.80941	3.0268	2.98003	1.71809	2.26903	1.09761	2.35332	3.1127	2.30451
ENSRNOG00000001295	4.25852	4.47832	4.73227	5.3427	4.98231	4.10098	4.20006	4.12763	3.30305	3.8748	3.62527	3.62176	3.97269	4.47703	3.42895	4.99095	4.40327	3.55949	4.69877	4.35332	4.22188	3.94767
ENSRNOG00000001296	0.83996	0.704872	0.400538	0.286881	0.565597	0.632268	0.378512	0.536053	0.333424	0.575312	0.545968	0.83996	0.454176	0.604071	0.575312	0.739848	0.422233	0.464668	0.263034	0.545968	0.782409	0.505891
ENSRNOG00000001297	6.09064	5.75809	5.59365	6.02746	6.16249	5.73444	5.70764	5.98025	5.51696	5.98071	5.57198	5.59604	5.79857	5.57107	5.53636	5.61058	5.85922	5.60733	6.15826	5.78005	5.7879	5.83845
ENSRNOG00000001298	0	0	0	0	0	0	0	0	0	0	0	0	0	0	0	0	0	0	0	0	0	0
ENSRNOG00000001299	3.86987	4.63401	6.20926	5.54226	5.21839	4.72629	5.28577	4.29499	3.99548	3.42223	5.48478	4.20945	4.25399	4.1235	5.24641	4.62352	4.77558	6.16852	5.39575	5.732	5.16148	5.97384
ENSRNOG00000001300	3.76129	4.1035	5.55949	4.97039	4.84298	4.54164	5.00135	4.26679	4.08236	4.09845	5.44261	4.76182	4.55029	4.393	5.59276	4.4121	5.24375	6.0387	5.55182	5.42425	5.33485	5.74658
ENSRNOG00000001302	2.37573	1.97085	2.04614	2.14731	2.31325	1.81147	1.53605	1.74846	1.65076	1.5656	1.60407	1.60407	1.76129	2.05658	1.85599	1.84398	1.63691	1.45943	1.24489	1.23266	1.5008	1.02857
ENSRNOG00000001303	4.52544	4.54411	4.43162	4.44758	4.33771	4.64386	4.2149	4.22419	4.14241	4.62352	4.33199	4.37921	4.42694	4.75435	4.28318	4.47897	4.1635	3.99548	3.53854	4.32409	4.14405	4.06091
ENSRNOG00000001304	2.92979	2.9782	2.53107	2.6017	2.62994	2.68257	2.55827	2.74631	2.9782	3.09592	2.89142	2.87971	3.03034	2.73985	2.86987	2.72683	2.72465	2.58256	2.58256	2.66676	2.88947	2.38405
ENSRNOG00000001309	0.790772	1.12433	0.992768	0.516015	0.344828	0.757023	0.526069	0.604071	0.978196	1.38957	1.01436	1.08406	1.19535	1.22033	1.38957	1.28688	0.594549	0.565597	0.250962	0.344828	0.807355	0.594549
ENSRNOG00000001311	1.08406	1.47508	1.23879	0.704872	1.02148	1.18903	1.5509	1.51602	0.454176	1.32769	1.46467	1.23879	1.22033	0.847997	0.970854	0.925999	0.910733	1.05658	0.847997	1.14405	1.12433	1.0635
ENSRNOG00000001312	6.75622	6.18428	6.73444	6.76686	6.59589	6.63169	6.37365	6.51475	5.66732	5.92125	5.94813	5.95373	5.87578	5.8071	5.41752	5.90424	6.45681	6.0365	5.79077	6.65134	6.75087	6.71397
ENSRNOG00000001313	0	0.0840643	0.298658	0.0703893	0	0	0.0565835	0	0.124328	0.0840643	0.0840643	0.15056	0.0565835	0.189034	0.15056	0	0.137504	0.226509	0.111031	0.356144	0.0703893	0.286881
ENSRNOG00000001314	4.93168	4.51665	3.98185	4.50716	4.78031	4.59276	4.66391	4.77505	4.12267	4.65076	4.21801	4.45418	4.34696	4.45943	4.83188	4.25852	5.23726	4.46401	4.9855	4.52293	4.85699	4.67638
ENSRNOG00000001315	1.852	2.17632	2.20477	2.49313	2.65306	1.91073	3.01792	2.98914	2.16027	2.12763	1.852	2.22342	1.82782	1.23266	1.42761	1.55582	2.3505	2.32481	3.23266	2.57531	2.64616	2.60881
ENSRNOG00000001316	4.7866	4.40871	4.45286	4.7447	4.90737	4.70266	4.83036	4.91648	4.58256	4.91743	4.66676	4.58256	4.67807	4.88899	4.81865	4.67412	4.75489	4.83845	5.19889	4.68482	4.62877	4.6311
ENSRNOG00000001317	3.43829	3.83491	3.81762	3.46467	3.42089	3.42089	3.22497	3	3.48929	3.51854	3.42089	3.46858	3.488	3.45418	3.26003	3.55704	2.93923	3.08576	2.76977	3.29719	3.29278	3.17792
ENSRNOG00000001323	3.30451	2.93923	2.93168	3.43296	3.26903	2.98914	2.7845	2.91073	2.51602	2.98732	2.45943	2.50589	2.46205	2.65076	2.53107	2.53854	2.9241	2.926	2.84398	3.10769	2.67582	3.06178
ENSRNOG00000001324	0.263034	0.250962	0.238787	0	0.545968	0.111031	0.189034	0.31034	0	0.263034	0.124328	0.124328	0.275007	0.286881	0.226509	0.124328	0.214125	0.176323	0.250962	0	0.226509	0.124328
ENSRNOG00000001325	4.47832	4.05745	3.75702	4.2149	4.39643	4.30961	3.82273	4.03034	3.62644	3.77294	3.76341	3.76235	3.90497	4.16269	3.97177	3.84298	4.56803	4.50208	4.25248	4.13093	3.94392	4.05745
ENSRNOG00000001329	0	0	0	0	0.238787	0	0.176323	0.214125	0	0	0	0	0.189034	0	0	0	0	0	0	0	0	0
ENSRNOG00000001331	3.25852	3.42761	3.9364	3.63691	3.54102	3.57531	3.64386	3.4489	3.63459	3.32048	3.66107	3.53356	3.56071	3.49953	3.79597	3.46597	3.488	3.9644	4.0018	3.9855	3.44493	3.77083
ENSRNOG00000001333	1	1.3505	1.60881	1.68257	1.56071	1.30451	1.32769	1.30451	0.948601	1.0072	0.992768	0.83996	0.847997	0.847997	0.275007	1.0072	0.910733	1.41143	1.80323	1.51602	1.38405	1.26903
ENSRNOG00000001335	2.94486	4.23802	3.57652	2.82782	2.58736	3.52231	3.04439	2.90881	3.77926	3.86196	3.65076	3.85699	3.86394	3.82273	3.57289	3.73769	2.59932	2.11437	1.08406	2.66903	2.99095	2.25096
ENSRNOG00000001336	5.76898	5.7301	5.29462	5.48993	5.47314	5.54813	5.30743	5.38405	5.45943	5.76208	5.84423	5.68032	5.71067	5.63052	6.09698	5.6097	5.62117	5.48382	5.30597	5.3345	5.6499	5.13175
ENSRNOG00000001337	0.475085	1.1177	0.516015	0.263034	0.286881	0.495695	0.321928	0.250962	1.0635	1.15056	0.713696	0.757023	0.863938	1.04963	0.847997	0.863938	0.238787	0.275007	0.137504	0.432959	0.516015	0.298658
ENSRNOG00000001338	0.263034	0.137504	0.238787	0.333424	0.250962	0	0	0	0.378512	0	0.238787	0	0.189034	0.15056	0.124328	0.344828	0.31034	0.263034	0.475085	0.298658	0.124328	0.124328
ENSRNOG00000001339	4.62936	3.68032	4.07211	4.47119	4.51159	4.75275	4.81609	4.81404	4.15785	4.48736	4.2502	4.35262	4.1819	4.38543	4.47832	4.22419	4.88069	4.75114	4.58736	4.55582	4.54844	4.55459
ENSRNOG00000001341	0.31034	1.0072	0.722466	0.137504	0.15056	0.356144	0.565597	0.356144	1.03562	0.565597	0.604071	0.807355	0.879706	0.704872	0.85599	0.887525	0	0.111031	0.111031	0.124328	0.495695	0.137504
ENSRNOG00000001342	3.25701	3.93923	3.70266	3.79181	3.95513	3.48027	4.6565	4.56742	3.80735	3.42626	3.73118	4.13258	3.44095	2.65076	3.20789	2.98914	3.80839	4.15623	3.63691	4.15947	4.15218	4.06609
ENSRNOG00000001344	8.24498	7.73545	7.54605	8.14211	8.29627	7.84336	7.70688	8.02984	7.29838	7.71665	7.1915	7.48285	7.46809	7.53317	7.25267	7.46434	7.89312	7.31533	8.00759	7.6409	7.65492	7.54967
ENSRNOG00000001345	3.93923	4.17153	5.59485	5.38681	5.09255	4.82477	5.14893	4.40667	4.32769	3.63343	5.23573	4.48993	4.51223	4.22342	4.98185	4.72846	4.54597	5.45154	5.27836	5.3067	4.92647	5.55213
ENSRNOG00000001346	6.66406	6.41718	6.33002	6.58841	6.66676	6.69209	6.70141	6.76553	6.61794	6.68145	6.42257	6.45631	6.43296	6.57183	6.41735	6.57001	6.67087	6.21704	5.80684	6.63081	6.5157	6.51317
ENSRNOG00000001347	0.925999	1.38405	1.19535	1.42761	1.29278	1.29278	1.1635	1.24489	1.01436	1.22033	1.22651	1.10434	1.27501	1.13093	1.09085	1.09761	1.1635	1.28096	1.19535	1.33914	1.34483	1.65992
ENSRNOG00000001348	8.58838	8.6146	8.41426	8.62939	8.57164	8.5225	8.3818	8.58706	7.91516	8.3561	8.13427	8.20633	8.29531	8.25739	7.94193	8.35443	8.52517	7.83447	7.6037	8.30488	8.42727	8.17013
ENSRNOG00000001349	3.16189	3.43962	3.52231	3.46336	3.55459	4.18824	4.41346	4.37434	4.09424	3.75916	3.52607	3.3978	3.39094	4.12184	3.65764	3.88069	3.34341	3.22651	3.18587	3.48156	3.6017	3.39094
ENSRNOG00000001350	3.42089	3.34483	3.43696	3.42895	3.6241	3.26454	3.29572	3.23419	2.95606	3.4019	3.54473	3.49057	3.33056	3.35896	3.6311	3.17951	3.32048	3.49057	3.36177	3.52607	3.52607	3.55459
ENSRNOG00000001351	5.31252	5.61736	5.38647	5.50303	5.56621	5.41007	5.35755	5.59664	5.38059	5.62702	5.43896	5.37051	5.74147	5.61117	5.53481	5.46041	5.62644	5.14649	5.18428	5.46565	5.3978	5.47768
ENSRNOG00000001352	1.18269	1.79494	1.26903	0.536053	0.584963	0.9855	0.713696	0.584963	1.59455	2.01078	1.60407	1.72683	1.88753	1.95606	1.56071	1.56071	0.516015	0.495695	0.214125	0.454176	1.04963	0.432959
ENSRNOG00000001353	0.15056	0.286881	0.389567	0.137504	0.389567	0.344828	0.545968	0.344828	0	0.163499	0.485427	0.389567	0.575312	0.575312	0.367371	0.275007	0.344828	0.298658	0	0.226509	0.475085	0.137504
ENSRNOG00000001355	3.40463	3.67356	3.80012	3.75809	3.87971	3.58376	3.97545	3.7866	3.24641	3.32481	3.50208	3.47379	3.33056	3.22959	3.43162	3.17153	3.41819	3.5008	3.89045	3.73877	3.53605	3.61706
ENSRNOG00000001357	4.26679	4.10601	4.34341	4.38128	4.49953	4.2502	4.49313	4.38267	4.11103	4.35332	3.79701	4.17792	3.92884	3.93546	4.04352	3.81455	4.44029	4.14649	4.04177	4.35544	4.31904	4.3147
ENSRNOG00000001360	0.0976108	0.0976108	0.0426443	0.0426443	0.0426443	0.0426443	0.0703893	0.0426443	0.0703893	0.0565835	0	0	0.0426443	0.111031	0	0	0	0	0.124328	0.0426443	0	0.0426443
ENSRNOG00000001367	3.76235	3.21568	3.32337	3.40463	3.60407	3.34199	2.7866	3.06178	2.46205	2.83592	2.67807	2.88166	3.27798	3.24945	2.76765	3.25701	3.25701	3.21878	3.0635	3.08746	2.95606	3.16832
ENSRNOG00000001368	0	0	0	0	0	0	0.0565835	0	0	0	0.0703893	0	0	0	0	0	0.0703893	0	0	0	0	0
ENSRNOG00000001369	0.31034	0.748461	1.72683	1	0.963474	0.807355	1.5509	1.13093	0.31034	0.111031	1.13093	0.782409	0.790772	0.748461	1.10434	0.443607	1.08406	0.879706	0.389567	1.0072	0.970854	1.12433
ENSRNOG00000001374	0.137504	0	0.124328	0.111031	0.124328	0.0565835	0.0426443	0.111031	0	0	0.176323	0.0565835	0	0.137504	0.111031	0.0565835	0.15056	0	0.286881	0	0.0565835	0.0565835
ENSRNOG00000001375	1.9855	1.45943	1.31034	1.852	2.01436	1.60881	1.46467	1.55582	1.41684	1.43829	1.23879	1.33914	1.48543	1.67356	1.5509	1.25701	1.91456	2.01436	2.43296	1.774	1.46467	1.53605
ENSRNOG00000001376	6.94825	7.51594	9.29825	8.76504	8.44952	7.18943	7.64587	6.80826	6.93322	5.66505	7.55857	6.51916	6.86084	6.58556	7.2268	7.03529	6.6094	8.31429	8.77834	7.83409	7.22699	8.08428
ENSRNOG00000001377	4.78921	4.91791	4.53667	4.57168	4.43896	4.7241	4.47379	4.5373	4.89821	5.0237	4.6153	4.84348	4.84248	4.98959	4.72683	4.6427	4.67807	4.28244	4.27724	4.43029	4.78241	4.39506
ENSRNOG00000001378	1.848	2.4957	1.83996	1.1635	1.16993	1.69153	2.14731	2.01078	2.51096	1.90689	1.99639	2.56803	1.58976	1.77821	1.64616	1.27501	1.1635	1.09085	0.526069	1.33342	2.03914	1.36737
ENSRNOG00000001379	0	0.124328	0	0	0	0	0	0.0976108	0	0	0	0	0	0.137504	0	0	0	0	0	0	0	0
ENSRNOG00000001383	3.39506	3.32481	3.31904	3.73335	3.91073	3.34767	3.22342	3.36597	2.81967	3.44095	3.1375	3.22651	3.35332	3.40463	3.67582	3.27947	3.89627	4.06264	4.85599	3.94392	3.48285	3.97177
ENSRNOG00000001385	4.89579	4.78764	4.71973	5.15137	5.2891	4.98732	5.08279	5.15906	4.63343	4.93168	4.95606	4.97545	5.13217	4.87283	5.29499	4.8334	5.5043	5.16872	5.21257	5.30049	5.03298	5.24793
ENSRNOG00000001387	0	0	0	0	0	0	0	0	0	0	0	0	0	0	0	0	0	0	0	0	0	0
ENSRNOG00000001388	0	0	0	0	0	0	0	0	0	0	0	0	0	0	0	0	0	0	0	0	0	0
ENSRNOG00000001389	1.36737	1.28096	1.62761	1.4489	1.59932	1.28096	0.933573	0.85599	0.669027	0.970854	0.757023	0.782409	0.790772	0.815575	0.910733	1.09761	1.03562	1.55582	1.90689	1.26903	0.910733	1.20789
ENSRNOG00000001391	0.536053	0.895303	0.948601	0.963474	1.1635	0.695994	1.04963	1.04264	0.584963	0.933573	1.0635	0.941106	0.782409	0.565597	1.23266	0.687061	1.10434	1.18269	0.594549	0.948601	1.17632	1.25096
ENSRNOG00000001392	0	0	0	0	0	0	0	0	0	0	0	0	0	0.124328	0	0	0	0	0	0	0	0
ENSRNOG00000001396	3.87283	3.50462	3.85	4.25096	4.47379	4.22342	3.77083	4.05398	3.47638	3.52482	3.67016	3.61471	3.91265	3.39094	3.91265	3.92695	4.29499	4.38474	5.04221	4.20555	3.7866	4.21412
ENSRNOG00000001397	1.58015	1.91073	1.79494	1.22651	1.07039	1.73985	1.52607	1.20789	1.83996	1.7866	1.87971	1.87184	1.7137	1.95606	1.71809	1.83592	1.07724	1.1375	0.687061	1.32769	1.82782	0.963474
ENSRNOG00000001399	3.87971	3.75809	3.75382	3.65535	3.68594	3.78764	3.38681	3.41007	3.06695	3.5741	3.46467	3.3978	3.55213	3.57531	3.52607	3.31904	3.52732	3.31325	3.69153	3.50462	3.4489	3.21412
ENSRNOG00000001402	4.55029	3.94017	3.94017	4.22188	4.46663	4.09339	3.78555	4.15947	3.774	4.08661	3.59574	3.59335	4.00899	4.03562	3.7939	3.91361	4.14812	4.2149	4.49889	4.1152	4.03826	4.16027
ENSRNOG00000001404	4.88753	4.65707	4.67469	4.77821	4.65992	4.62059	4.45681	4.68145	4.18428	4.54288	4.05398	4.04264	4.27277	4.45286	3.82171	4.24717	4.55397	4.16672	4.2426	4.73173	4.48864	4.57471
ENSRNOG00000001407	0.137504	0.0703893	0.250962	0.226509	0.31034	0.31034	0	0.0565835	0.201634	0.0703893	0.189034	0.0703893	0.0565835	0.15056	0.176323	0.0703893	0.163499	0.389567	0.176323	0.250962	0.124328	0.189034
ENSRNOG00000001408	0	0	0	0	0	0	0	0.0840643	0	0	0.0976108	0.0976108	0.0840643	0	0.0976108	0	0.176323	0	0.0703893	0.0840643	0	0
ENSRNOG00000001409	0.367371	0.790772	0.970854	0.400538	0.432959	0.378512	0.978196	0.536053	1.18903	1.17632	1.70929	1.20163	1.19535	0.948601	1.75275	1.02148	0.536053	1.54102	0.389567	0.713696	0.659925	1.1177
ENSRNOG00000001410	1.47508	2.38405	2.63459	1.59932	1.54597	1.59455	1.4489	1.14405	2.05658	1.7137	2.48027	2.10098	2.19535	2.15056	2.61589	2.17313	1.12433	1.09085	0.918386	1.04264	1.57046	1.22651
ENSRNOG00000001412	0	0	0	0	0	0	0	0	0	0.15056	0	0	0.111031	0	0	0	0	0	0.0976108	0	0	0
ENSRNOG00000001414	5.77321	4.19298	3.34483	3.80839	3.73985	5.52011	6.63459	6.22689	4.73064	5.57046	6.48768	5.95233	6.06048	4.44493	6.36702	5.22188	6.44045	6.30634	5.6851	6.51254	6.46287	6.43112
ENSRNOG00000001415	6.14588	5.44989	5.23573	5.9305	6.17213	6.02791	5.89893	6.27482	5.9814	6.38785	5.73633	6.12825	6.22805	6.21101	6.30342	5.92101	6.50732	6.3679	5.99413	5.9472	5.92077	5.96116
ENSRNOG00000001416	0.0840643	0	0.0703893	0.137504	0.0703893	0.0703893	0.111031	0	0	0	0.214125	0.0703893	0.0565835	0	0.201634	0.15056	0	0.111031	0.111031	0.0565835	0.201634	0.137504
ENSRNOG00000001417	4.08831	3.86691	3.76235	4.0268	4.14812	4.04264	4.0365	4.2854	3.80012	4.13175	3.82579	3.97453	4.08321	3.96162	4.01257	3.94767	4.47703	4.21956	4.14975	4.27575	4.15137	4.2765
ENSRNOG00000001418	5.68173	5.4446	5.11145	5.46205	5.59634	5.62293	5.52732	5.78764	5.40361	5.58135	5.21645	5.63749	5.45022	5.66164	5.47346	5.33557	5.66391	5.49346	5.30415	5.48317	5.54936	5.25626
ENSRNOG00000001419	0.823749	1.02148	1.87971	1.53107	1.27501	1.11103	0.790772	0.739848	0.545968	0.632268	1.32193	0.933573	1.17632	0.871844	1.44361	1.37851	1.4957	1.74846	1.53107	1.18269	1.29866	1.3505
ENSRNOG00000001420	5.6893	5.41718	5.37747	5.67356	5.72765	5.74281	5.45154	5.64212	5.43962	5.62147	5.36107	5.5245	5.5245	5.6792	5.52136	5.60199	5.61029	5.39541	5.65421	5.39575	5.6241	5.4793
ENSRNOG00000001422	0.275007	0.0976108	0.176323	0	0.176323	0	0.189034	0.0840643	0	0	0.0840643	0	0.201634	0	0	0.0840643	0.0840643	0.0703893	0.124328	0.0703893	0.0840643	0.0840643
ENSRNOG00000001424	0.978196	1.58976	1.17632	0.632268	0.495695	1.02148	0.765535	0.495695	1.37295	1.52607	1.38405	1.35614	1.38405	1.49057	1.18269	1.46989	0.678072	0.526069	0.31034	0.650765	0.963474	0.650765
ENSRNOG00000001425	1.78241	1.28096	1.54597	1.926	1.67356	1.48027	1.48027	1.65076	1.15704	1.67356	1.56071	1.72683	1.73118	1.926	1.79077	1.67356	2.10769	1.7137	1.4957	1.83188	1.77821	1.68706
ENSRNOG00000001426	4.24869	4.07895	4.25852	4.25323	4.1635	4.2817	3.99458	4.0054	4.04089	4.04876	3.78869	3.854	3.97545	4.04002	3.88753	3.94767	3.77294	3.60288	3.42358	3.85	4.03122	3.88362
ENSRNOG00000001427	2.99095	3.30451	3.13914	2.67582	2.61353	3.02148	2.55582	2.43029	3.17951	3.40054	3.00899	3.16027	3.08066	3.23419	3.13258	3.06005	2.51096	2.52607	2.44626	2.63923	2.82171	2.49313
ENSRNOG00000001428	2.54102	2.56071	2.34767	2.488	2.26903	2.50843	2.34199	2.27798	2.17313	2.28688	1.83996	2.03914	1.98185	2.33056	1.9486	2.10434	2.09424	2.01436	2.30451	2.30743	2.19535	2.14078
ENSRNOG00000001429	2.72465	1.95233	2.38128	2.83592	2.72247	2.29572	2.16993	2.50589	2.11437	2.41143	2.23266	2.44626	2.41143	2.48285	2.44361	2.15704	2.70044	2.58015	2.86196	2.72028	2.12763	2.41684
ENSRNOG00000001430	5.88582	5.61117	5.56407	5.61706	5.66789	5.80581	5.82273	5.81839	5.81198	5.86419	5.57864	5.60466	5.43929	5.79129	5.33842	5.56864	5.6865	5.37365	4.91456	5.72492	5.6865	5.69544
ENSRNOG00000001431	2.16993	2.26604	1.79909	2.30159	2.52105	1.76553	1.97085	2.0036	2.04614	2.59694	2.32193	2.46728	2.22033	2.15704	2.62527	1.9782	2.86394	2.63227	2.43296	2.59694	2.32481	2.54597
ENSRNOG00000001432	0.163499	0.411426	0.799087	0.83996	0.565597	0.400538	0.475085	0.454176	0.226509	0.31034	0.782409	0.454176	0.454176	0.321928	0.485427	0.454176	0.454176	0.475085	0.536053	0.604071	0.536053	0.594549
ENSRNOG00000001434	0	0	0	0	0	0	0	0	0	0	0	0	0	0	0	0	0	0	0	0	0	0
ENSRNOG00000001435	0.238787	0.321928	0.400538	0.286881	0.214125	0.275007	0.443607	0.275007	0.333424	0.238787	0.62293	0.31034	0.389567	0.124328	0.201634	0.214125	0.0976108	0.238787	0.15056	0.0976108	0.378512	0.111031
ENSRNOG00000001436	4.75061	5.03914	5.5744	5.35156	5.21218	5.18468	5.37608	5.01525	4.71039	4.97865	5.55121	5.14934	5.11977	5.13504	5.61147	5.22805	5.32733	5.6837	5.28355	5.73037	5.39678	5.62877
ENSRNOG00000001439	0.238787	0.226509	0.263034	0.286881	0.214125	0.189034	0.31034	0.389567	0.0976108	0.238787	0.163499	0.111031	0.124328	0.250962	0.0565835	0.214125	0.356144	0.124328	0.263034	0.214125	0.298658	0.15056
ENSRNOG00000001440	8.83242	8.23577	7.98868	8.64093	8.76198	8.59294	8.55094	8.77248	8.2651	8.76185	8.07799	8.28221	8.41815	8.74803	8.42932	8.61747	8.851	8.55005	8.24012	8.65406	8.53115	8.53189
ENSRNOG00000001441	3.89821	3.62644	3.86493	3.80529	3.80219	4.33557	4.50526	4.43829	3.82883	4.24031	4.31542	4.21723	4.1127	4.28392	4.3875	4.19061	4.34483	3.95327	3.33342	4.30597	4.25852	4.11936
ENSRNOG00000001442	6.89785	7.36536	6.8062	6.88289	6.9404	6.89178	6.71012	6.96798	6.84436	7.26219	6.85337	6.96209	6.76871	6.54689	6.38146	6.68552	6.58316	6.13914	7.6108	6.48848	6.96243	6.70418
ENSRNOG00000001443	0.669027	1.83996	1.5509	0.992768	0.895303	0.799087	1.32769	1.36177	2.16672	1.80735	1.51602	1.91456	1.87578	1.46989	1.38405	1.73552	1.07724	1.01436	0.298658	1.15704	1.14405	1.15704
ENSRNOG00000001444	0	0	0	0.333424	0	0	0.275007	0.565597	0	0	0	0.356144	0	0	0	0.344828	0	0	0.263034	0	0.333424	0.344828
ENSRNOG00000001448	6.01391	5.85	5.59156	5.46467	5.47314	5.76633	5.37678	5.50875	5.34873	5.70819	5.59574	5.53107	5.83744	5.83314	5.59276	5.61471	5.765	5.3906	4.69042	5.393	5.78973	5.46401
ENSRNOG00000001449	3.66334	3.88362	3.95233	4.0027	3.93546	3.97911	3.90881	3.93168	3.66221	4.13011	3.94298	3.81352	3.90014	4.08406	3.774	3.83592	3.68594	3.60999	3.69265	3.8679	3.91743	3.852
ENSRNOG00000001450	2.87381	2.69377	2.31034	2.70044	2.64847	2.52356	2.67807	2.6893	2.43563	2.56071	2.32193	2.16993	2.26003	2.72901	2.45418	2.42223	2.5008	2.32481	2.23266	2.41954	2.34483	2.28688
ENSRNOG00000001451	0	0	0	0	0	0	0	0	0	0	0	0	0	0	0.124328	0	0	0	0.0976108	0	0	0
ENSRNOG00000001452	0.0976108	0.250962	0.238787	0.356144	0.163499	0.275007	0.124328	0.214125	0.378512	0.189034	0.163499	0.238787	0.189034	0.189034	0.0840643	0.238787	0.275007	0.0565835	0.565597	0.201634	0.604071	0.163499
ENSRNOG00000001453	5.37051	5.33378	5.47054	5.35966	5.34021	5.72955	5.59813	5.67044	5.61883	5.43729	5.32481	5.28983	5.41414	5.50906	5.21956	5.44659	5.20438	5.08746	4.83946	5.29241	5.21257	5.12557
ENSRNOG00000001454	6.12184	5.96301	6.28836	6.44079	6.49665	6.29517	6.40803	6.33145	5.68622	5.80193	5.98868	5.9404	5.92624	5.8515	5.99932	5.9493	6.30597	6.57984	6.80168	6.55213	6.2572	6.6097
ENSRNOG00000001455	6.79312	6.52529	6.35931	6.66647	6.67356	6.82617	6.4663	6.75462	5.97246	6.3466	6.24926	6.33985	6.28355	6.08937	5.85075	6.38543	6.91073	6.54612	6.43713	6.63227	6.7252	6.8999
ENSRNOG00000001456	3.80839	3.95513	3.9364	4.01881	4.19061	3.97269	3.76447	3.89045	3.84699	3.71039	3.84599	3.774	3.91169	3.77926	3.84097	3.9855	3.64731	3.86888	3.60288	4.04876	3.81044	4.10852
ENSRNOG00000001457	4.79753	4.28983	4.2555	4.90063	4.96947	5.29682	5.27016	5.60763	5.02768	5.2791	4.46401	4.61353	4.848	5.32085	4.62702	4.80374	5.1235	5.1235	5.1102	5.0197	4.94813	4.92552
ENSRNOG00000001465	0.378512	0.879706	0.238787	0.111031	0.124328	0.201634	0.411426	0.389567	0.659925	0.678072	0.903038	0.847997	0.823749	0.613532	0.584963	0.613532	0.111031	0.0976108	0.0840643	0.201634	0.422233	0.226509
ENSRNOG00000001466	0	0	0	0	0	0	0	0	0	0	0	0	0	0	0	0	0	0	0	0	0	0
ENSRNOG00000001469	6.6476	6.23304	4.8679	5.64616	5.72928	7.58706	7.51948	7.75228	5.85748	7.4266	7.17313	7.68489	7.85031	7.23439	8.46422	7.11676	8.61963	8.16762	8.14006	7.21383	7.30889	7.38336
ENSRNOG00000001470	2.40599	2.27202	1.926	2.40599	2.40599	2.74201	2.50843	2.70929	2.32193	2.58976	2.38957	2.51602	2.41954	2.41143	1.9222	2.17951	2.78031	2.45681	2.9222	2.30451	2.46205	2.7137
ENSRNOG00000001474	0	0	0	0	0	0	0	0	0	0	0	0	0	0	0.214125	0	0	0	0	0	0	0
ENSRNOG00000001476	3.03386	3.3799	3.0036	3.22033	3.39917	4.01703	4.30743	4.1102	2.28096	3.85699	4.04789	3.74524	3.05311	2.67582	3.71589	2.774	3.55336	3.849	3.98459	3.69377	3.6311	3.48414
ENSRNOG00000001478	2.17951	2.08746	2.50589	2.59694	2.62527	2.37851	2.33342	2.30451	2.14078	2.25701	2.1375	2.0072	2.19535	2.15056	2.20789	2.04963	2.488	2.86394	3.31759	2.74201	2.33914	2.77189
ENSRNOG00000001479	5.78869	5.56499	5.98482	6.24907	6.15563	5.91839	5.81916	5.82502	5.26566	5.38681	5.50653	5.62615	5.50938	5.37955	5.26903	5.53045	5.78686	5.60526	5.70238	5.96301	5.74792	5.92742
ENSRNOG00000001480	5.08023	4.74201	5.50875	5.56803	5.67497	5.20828	5.09255	5.06437	4.83491	4.85499	5.01346	5.39438	5.22188	5.1823	5.6241	4.99367	6.04264	6.34181	5.79727	5.97269	5.59006	5.79025
ENSRNOG00000001482	0.565597	0.85599	0.970854	0.443607	0.526069	0.83996	0.584963	0.545968	0.895303	0.895303	0.722466	0.85599	0.773996	1.01436	0.62293	0.731183	0.545968	0.432959	0.422233	0.594549	0.748461	0.545968
ENSRNOG00000001483	3.44095	3.19692	2.84197	3.30451	3.38543	3.5373	3.26303	3.28096	2.86987	3.07382	2.81147	2.9241	3.0054	2.82579	2.90304	2.93546	3.28688	3.09255	3.38957	3.43563	3.14405	3.37016
ENSRNOG00000001484	0	0	0.15056	0	0	0	0	0	0	0	0	0	0.124328	0	0	0	0	0	0	0	0	0
ENSRNOG00000001488	8.65231	7.96012	8.08789	8.70487	8.84449	8.6067	8.60988	8.9421	8.25941	8.36435	8.09566	8.3072	8.26917	8.27933	8.35156	8.13473	8.89739	8.91208	9.48121	8.63898	8.49693	8.56883
ENSRNOG00000001489	2.02857	2.14405	2.26003	1.92979	2.31615	2.0036	2.12763	1.98185	2.0321	2.23573	2.26604	1.95233	2.22033	2.22342	2.25701	2.19849	1.87971	2.14731	2.13093	2.38405	2.10098	2.04264
ENSRNOG00000001490	5.3837	4.81096	4.86938	5.07039	5.0387	5.07852	4.98641	5.0781	4.82171	4.62761	4.44294	4.6153	4.46532	4.59276	4.35544	4.60229	5.02015	4.69877	4.90545	4.66789	4.87234	4.99774
ENSRNOG00000001492	0	0	0	0	0	0.0565835	0.0426443	0	0	0.0703893	0.0565835	0	0.0565835	0.0703893	0.0565835	0	0	0	0.0426443	0	0	0
ENSRNOG00000001493	3.78136	3.12433	2.82782	3.51096	3.58015	3.33056	3.04789	3.41954	2.76977	3.04789	2.57531	2.83794	2.96901	3.23726	2.73552	2.85599	3.36597	3.24336	3.33628	3.14731	2.99277	3.23266
ENSRNOG00000001494	4.1375	3.65306	3.76871	4.31107	4.37851	4.05311	3.73118	4.0321	3.52482	3.60288	3.62059	3.52982	3.68145	3.64616	3.75061	3.5741	4.03738	3.97545	4.63517	4.03386	3.8125	3.7939
ENSRNOG00000001499	2.75061	3.33771	3.12102	3.24945	3.32481	2.97636	3.69599	3.35473	2.64847	2.87774	3.64616	3.5097	2.33914	2.07724	2.95791	1.9782	3.57652	3.54844	4.54288	3.62994	3.67016	3.488
ENSRNOG00000001500	3.68032	3.51979	3.24489	4.10182	4.18903	3.92695	3.56925	3.90593	3.41954	3.56316	3.21878	3.50335	3.70266	3.852	3.75275	3.32048	3.851	4.04614	4.62761	3.56925	3.43296	3.75168
ENSRNOG00000001501	4.46336	4.28688	3.7939	4.22882	4.44029	5.23419	5.29241	5.35191	4.91791	5.04483	4.28688	4.40599	4.43896	5.2555	4.64616	4.73498	4.73335	4.25852	3.64962	4.58916	4.61294	4.63169
ENSRNOG00000001506	0.641546	0.757023	0.526069	0.85599	0.85599	0.389567	0.214125	0.250962	0.163499	0.575312	0.505891	0.367371	0.422233	0.678072	0.422233	0.367371	0.757023	0.565597	0.863938	0.505891	0.757023	0.505891
ENSRNOG00000001510	0	0	0	0	0	0	0	0	0	0	0	0	0	0	0	0	0	0	0.286881	0	0	0
ENSRNOG00000001512	0	0	0	0	0	0	0	0	0	0	0	0	0	0	0	0	0	0	0	0	0	0
ENSRNOG00000001514	0.903038	1.10434	1.852	1.79909	1.7866	2.22342	2.73769	2.12433	1.87971	1.27501	2.12102	1.52607	1.76977	1.8953	2.40054	1.81558	1.5008	2.33342	1.25096	2.13093	1.69599	1.98914
ENSRNOG00000001515	3.14078	4.19613	3.14241	1.926	2.04963	3.13093	2.95977	2.52607	4.13175	4.20085	3.74093	4.06005	3.85798	4.2032	3.7126	3.76977	2.17951	2.19219	1.1375	2.32193	2.8339	2.05311
ENSRNOG00000001516	1.91456	2.36737	1.60881	1.71809	1.52607	1.75702	1.46467	1.9486	1.57531	2.52857	1.99277	2.17951	2.46989	2.31325	1.84398	2.09424	1.66448	1.43296	1.9782	1.46467	1.848	1.52607
ENSRNOG00000001517	2.70487	2.70929	2.86394	3.19219	3.08916	3.22805	3.06523	3.11603	2.22033	2.73985	2.74846	2.62761	2.97085	2.85599	2.96717	3.35191	2.95047	3.03562	3.21878	2.83996	2.94298	3.11103
ENSRNOG00000001518	3.24489	4.19849	4.23189	3.76765	3.59335	3.67243	3.77505	3.20163	3.61235	3.70929	4.2149	3.61235	3.87873	4.0505	4.1643	3.95047	3.30597	4.02414	2.84398	3.76235	3.6017	3.71809
ENSRNOG00000001519	0	0	0	0	0	0	0	0	0	0	0	0	0	0	0	0	0	0	0	0	0	0
ENSRNOG00000001520	0.15056	0.214125	0	0	0.137504	0.238787	0.15056	0.176323	0.111031	0.0840643	0.0703893	0.0703893	0.111031	0.163499	0.137504	0.0703893	0.124328	0.0976108	0.0565835	0.0565835	0.0703893	0.137504
ENSRNOG00000001524	3.33914	3.22188	4.09424	4.14812	4.19849	4.41886	5.0365	4.61117	3.86096	3.31179	4.19298	3.64847	3.52356	3.79181	3.97269	3.98641	3.88655	4.61648	4.59872	4.63459	4.05224	4.51854
ENSRNOG00000001525	0.475085	0.411426	0.704872	0.443607	0.443607	0.495695	0.782409	0.495695	0.464668	0.432959	0.613532	0.594549	0.454176	0.454176	0.799087	0.344828	0.594549	0.799087	0.526069	0.367371	0.526069	0.575312
ENSRNOG00000001527	0.400538	0.411426	0.214125	0.275007	0.214125	0.632268	0.411426	0.443607	0.695994	0.992768	0.918386	0.815575	0.555816	0.495695	0.879706	0.678072	0.584963	0.575312	0.321928	0.422233	0.536053	0.31034
ENSRNOG00000001528	0.704872	0.765535	0.895303	0.847997	0.748461	0.731183	0.831877	0.731183	0.831877	0.505891	0.545968	0.650765	0.678072	0.422233	0.704872	0.650765	0.992768	0.505891	0.555816	0.632268	0.704872	0.454176
ENSRNOG00000001531	2.4957	2.93357	2.56803	1.9782	1.70044	2.50335	2.27202	1.69153	3.34908	3.03034	3.24945	3.02326	3.07039	2.76977	2.82171	2.76341	1.44361	1.61353	1.36737	1.5008	2.41143	1.88753
ENSRNOG00000001544	4.12763	4.53045	4.32769	3.53854	3.57652	3.80941	3.42492	3.30305	3.9364	3.80219	3.83491	3.5097	3.94579	4.08151	3.56071	3.87971	3.03562	3.43429	3.54102	2.92029	3.54597	3.33056
ENSRNOG00000001547	5.9493	5.68032	5.4822	5.2604	5.24755	5.99481	5.72846	5.85025	5.91385	6.05202	5.52888	5.80813	5.83971	5.86171	5.64212	5.72219	5.53356	5.47671	4.56499	5.36177	5.7211	5.34979
ENSRNOG00000001548	5.78372	5.71754	5.6311	5.33163	5.29536	5.854	5.96463	5.79701	5.8515	6.26585	6.14792	6.19022	6.01725	6.09466	6.27724	5.85375	5.59006	6.06286	5.81865	5.83567	5.92339	5.84574
ENSRNOG00000001551	6.39558	6.71328	7.92386	7.73681	7.53535	7.35006	7.96347	7.41024	6.91433	5.86913	7.35861	6.78241	6.57667	6.47021	7.27668	6.96498	7.34669	7.91085	7.52615	7.93958	7.39678	7.88136
ENSRNOG00000001554	1.76129	1.36737	1.17632	1.47508	1.55582	1.69599	1.69153	1.52607	1.95233	1.46989	1.55582	1.32193	1.42761	1.57046	1.64155	1.4957	1.59455	1.65076	2.32769	1.60881	1.68257	1.79909
ENSRNOG00000001555	6.0917	5.70183	5.65507	5.96324	6.01458	6.26435	6.33485	6.47671	5.82985	5.94111	6.06867	6.11666	5.75542	5.6153	5.81839	5.72846	6.4614	6.35191	6.8813	6.26172	6.28281	6.51096
ENSRNOG00000001557	1.68706	1.19535	1.26303	1.52105	1.68257	1.19535	1.02857	1.37295	0.650765	1.35614	1.67807	1.50589	1.47508	1.46467	1.61353	1.35614	1.37295	1.22651	1.69153	1.19535	1.22033	1.0635
ENSRNOG00000001559	3.01078	3.10266	4.81916	4.12433	3.9542	3.60881	4.42626	3.33342	3.28688	2.90497	4.44427	3.46074	3.52982	3.35473	4.60703	3.5373	3.80735	5.06566	4.30451	4.54102	4.0197	4.59335
ENSRNOG00000001566	0	0	0	0	0	0	0	0	0	0	0	0	0	0	0	0	0	0	0	0	0	0
ENSRNOG00000001567	0	0	0	0	0	0	0	0	0	0	0	0	0	0	0	0	0	0	0	0	0	0
ENSRNOG00000001570	0	0	0	0	0	0	0	0	0	0	0	0	0	0	0	0	0	0	0	0	0	0
ENSRNOG00000001571	1.29278	0.992768	1.65076	1.49057	1.57046	1.26903	1.89142	1.58976	1.15704	1.30451	1.70044	1.39506	1.38957	1.47508	1.56071	1.24489	1.0635	1.50589	1.83996	1.48543	1.59455	1.84398
ENSRNOG00000001572	0	0	0	0	0	0	0	0	0	0	0	0	0	0	0	0	0	0	0	0	0	0
ENSRNOG00000001573	2.32769	3.13093	2.57046	1.52607	1.58015	2.28983	1.90689	1.73118	2.74631	2.86394	2.8339	2.75061	2.79909	2.99458	2.74201	2.67807	1.77821	1.8679	1.17632	1.9486	2.30743	1.7866
ENSRNOG00000001575	0	0	0	0	0.0703893	0.0565835	0	0	0	0	0.0703893	0	0	0.0840643	0	0.0703893	0	0	0.0426443	0.0565835	0.0565835	0
ENSRNOG00000001577	0	0	0.0840643	0	0	0	0	0	0	0	0	0	0.0565835	0	0	0	0.0703893	0.0565835	0	0	0	0
ENSRNOG00000001578	0	0.0840643	0	0	0	0	0.0565835	0	0	0	0	0.0703893	0	0	0.0703893	0.0703893	0.124328	0	0	0.0565835	0.0703893	0.0703893
ENSRNOG00000001580	0.124328	0.214125	0.111031	0.286881	0.214125	0.189034	0.226509	0.422233	0	0.333424	0.298658	0.555816	0.31034	0.250962	0.286881	0.298658	0.910733	0.704872	0.286881	0.536053	0.378512	0.378512
ENSRNOG00000001581	0	0	0	0	0	0	0.0703893	0	0	0	0	0	0	0	0.0840643	0	0.0703893	0.0703893	0	0	0	0
ENSRNOG00000001582	0.575312	1.17632	0.565597	0.250962	0.214125	0.464668	0.536053	0.356144	0.941106	0.956057	0.659925	0.748461	0.731183	0.815575	0.748461	0.748461	0.275007	0.163499	0.0840643	0.263034	0.505891	0.201634
ENSRNOG00000001584	2.41414	2.64386	2.44361	3.26153	3.1635	2.45154	3.46467	3.47768	2.57289	2.75489	3.06695	2.852	2.67129	2.19849	2.88753	2.57289	3.7366	3.18428	3.45812	3.83188	3.97545	3.63227
ENSRNOG00000001585	2.63923	2.91265	2.69153	2.20163	2.33056	2.50335	2.36457	2.21723	2.53356	2.72901	2.76765	2.80941	3.10098	2.83188	2.72901	2.74631	2.20477	2.61353	2.50589	2.34767	2.60881	2.63459
ENSRNOG00000001587	0	0	0	0	0	0	0	0	0	0	0	0	0	0	0	0	0	0	0	0	0	0
ENSRNOG00000001588	0	0	0	0	0	0	0	0	0	0	0	0	0	0	0	0	0	0	0	0	0	0
ENSRNOG00000001589	0	0	0	0	0	0	0	0	0	0	0	0	0	0	0	0	0	0	0	0	0	0
ENSRNOG00000001592	6.38284	6.16531	6.34891	6.2867	6.33503	6.34784	6.62322	6.58241	6.32085	6.36929	6.24451	6.19869	6.18369	6.2902	6.16169	6.19121	6.37208	6.49378	6.20516	6.53091	6.47021	6.50398
ENSRNOG00000001593	1.65992	2.17632	1.73985	0.903038	1.02857	1.774	1.33342	1.03562	2.66221	2.14731	2.23266	2.3505	2.51854	2.40599	2.49825	2.14078	0.790772	1.11103	0.83996	0.992768	1.55582	0.918386
ENSRNOG00000001596	10.1756	9.8726	10.3957	10.6937	10.7089	10.5649	10.7487	10.6178	9.79881	9.7518	10.335	10.1167	10.0282	9.81226	10.3107	10.0797	10.6543	10.7858	10.5911	10.9562	10.4399	10.8515
ENSRNOG00000001597	2.65535	3.13422	2.61589	1.76977	1.79494	2.27202	2.21101	1.66903	2.75275	2.78031	2.59216	2.68032	2.89336	3.10098	2.50335	2.90689	1.66903	1.66903	1.23266	1.73118	2.39506	1.57531
ENSRNOG00000001598	5.73064	5.83769	5.66221	5.45615	5.41752	5.84474	5.66363	5.67892	5.8711	5.81455	5.67694	5.74147	5.65392	5.67638	5.52763	5.70764	5.46401	5.4591	5.28059	5.50398	5.824	5.62848
ENSRNOG00000001599	2.60407	2.98368	3.04614	3.05832	3.02326	3.08236	3.01614	2.87381	2.89918	2.63459	2.95606	2.97085	2.80941	2.94486	3.07724	2.88557	2.926	2.98914	2.85	3.07039	3.0197	3.2032
ENSRNOG00000001601	0	0	0	0	0	0	0	0	0	0	0	0	0	0	0	0	0	0	0	0	0	0
ENSRNOG00000001602	2.46728	2.74201	2.81762	2.72247	2.62293	2.59932	2.52607	2.53854	2.38128	2.44095	2.58976	2.44626	2.66221	2.5008	2.56071	2.57046	2.42761	2.41143	2.09761	2.55827	2.48285	2.52857
ENSRNOG00000001603	3.7366	3.68706	3.46336	3.61824	3.83289	3.849	3.80735	3.92884	2.89142	3.6017	3.41819	3.62059	3.07553	3.51349	3.25096	3.5509	3.84699	3.96717	3.94111	3.87578	3.9991	3.98641
ENSRNOG00000001607	3.9991	3.47379	2.51854	1.99277	1.81967	3.19377	3.47897	3.21412	3.65535	4.12184	3.96993	3.74524	3.58496	3.32193	3.28836	3.37851	3.01436	2.51602	1.81967	2.80735	3.64962	2.80116
ENSRNOG00000001608	0.378512	0.411426	0.782409	0.739848	0.903038	0.695994	0.823749	0.659925	0.669027	0.378512	0.765535	0.485427	0.356144	0.454176	0.815575	0.389567	0.555816	0.863938	1.0635	0.85599	0.516015	0.757023
ENSRNOG00000001609	1.47508	1.52607	1.50589	1.25096	1.27501	1.43829	1.63691	1.37295	1.36177	1.51096	1.52105	1.43296	1.41684	1.49057	1.55582	1.22651	1.21412	1.43296	1.38405	1.58976	1.56071	1.5509
ENSRNOG00000001611	10.3129	10.2141	10.0844	10.3926	10.5329	10.1948	10.298	10.4355	10.5468	10.3044	10.1179	10.2708	10.2654	10.2176	10.3107	10.1239	10.2009	10.4746	11.2411	10.133	10.1836	10.0258
ENSRNOG00000001613	2.6893	3.24793	3.07039	2.59694	2.42223	2.72028	2.40327	2.24184	3.08236	3.22805	3.09761	3.08916	3.04789	3.09255	3.10434	2.97085	2.24184	2.5435	2.36177	2.64155	2.88362	2.66903
ENSRNOG00000001616	3.61235	3.93829	4.24869	3.8166	3.80839	3.46728	3.38128	3.23726	3.43962	3.26903	3.7137	3.47119	3.61589	3.49953	3.48929	3.55459	3.27352	3.73769	3.24793	3.80529	3.62644	3.72247
ENSRNOG00000001618	3.7301	3.24031	3.52356	3.67243	3.65764	3.51854	3.4019	3.40735	2.98185	3.14241	3.08576	3.18903	2.82171	2.91073	2.57773	2.89918	2.99277	2.84398	3.21412	3.26604	3.35755	3.32625
ENSRNOG00000001620	1.21412	1.32769	1.44361	1.22033	1.46467	1.25701	1.13093	1.22651	1.15704	1.43296	1.19535	1.1635	1.29866	1.38957	1.29278	1.14405	1.29866	1.36177	1.36737	1.28688	1.27501	1.10434
ENSRNOG00000001621	2.60881	2.98368	2.68482	2.26604	2.24184	2.44095	2.35896	2.26604	2.83794	2.93734	2.80323	2.73118	3.15866	3.02148	2.73769	2.90304	1.9855	1.83188	1.76553	1.94111	2.47508	2.02503
ENSRNOG00000001622	0	0	0	0	0	0	0	0	0	0.0565835	0.0840643	0	0.111031	0.0565835	0.0426443	0.0426443	0	0.0285692	0.0285692	0.0426443	0	0
ENSRNOG00000001623	1.90304	2.60407	1.9855	1.78241	1.94486	1.9855	2.0321	1.85997	2.37851	2.35332	2.28983	2.34199	2.53605	2.09424	2.30451	2.28392	1.55582	1.57531	1.41684	1.68706	2.03914	1.79494
ENSRNOG00000001627	3.31325	3.58616	2.88166	3.04089	2.852	3.28244	2.96532	3.08576	2.98185	3.68032	3.44361	3.32769	3.62293	3.70266	3.64386	3.61235	2.85599	2.04264	2.03914	2.73335	3.05832	2.37016
ENSRNOG00000001628	0.565597	0.933573	0.722466	0.678072	0.526069	1.20789	1.09085	1.09085	1.27501	1.76977	1.72683	2.15704	1.12433	1.01436	1.8679	1.43829	1.92979	0.83996	1.34483	1.47508	1.40054	2.04264
ENSRNOG00000001629	3.33485	3.09255	3.65076	3.90207	3.76871	3.51979	3.76341	3.45681	2.53605	2.81558	3.05832	2.926	2.95233	2.90304	3.18428	2.926	3.46728	3.58496	3.50843	3.79077	3.37295	3.63691
ENSRNOG00000001632	3.40599	3.70266	3.31615	2.79077	2.854	3.08746	2.76977	2.86394	3.58135	3.50335	3.19692	3.42492	3.42089	3.42895	2.98003	3.27947	2.75916	2.48285	2.19849	2.74846	3.26303	2.75489
ENSRNOG00000001633	3.40599	3.42761	4.52544	4.29205	4.16752	4.06867	4.35896	3.79805	3.52105	3.33056	4.32984	3.72574	3.70377	3.65421	4.22497	3.9241	4.08831	4.83086	4.89966	4.74201	4.17871	4.76129
ENSRNOG00000001634	0	0	0	0	0	0	0	0	0	0	0	0	0	0	0	0	0	0	0	0	0	0
ENSRNOG00000001640	0.871844	1.46467	0.879706	0.111031	0.226509	0.594549	0.695994	0.367371	0.757023	1.14405	1.39506	1.0635	1.07724	1.13093	1.45418	0.933573	0.367371	0.575312	0.163499	0.356144	1.28096	0.485427
ENSRNOG00000001642	3.22651	3.65992	3.57168	2.98914	3.21878	3.24793	3.25701	3.0321	3.63575	3.75596	3.91839	3.79597	3.79805	3.80012	4.04264	3.62877	3.11936	3.78869	3.53605	3.41143	3.40735	3.4957
ENSRNOG00000001643	4.56255	4.39849	5.22497	5.30451	5.1643	4.69209	5.10518	4.765	4.31107	4.0036	4.97177	4.51791	4.31325	4.35544	4.94486	4.60822	4.9222	5.47054	5.72438	5.09255	4.79494	5.14078
ENSRNOG00000001644	0	0.298658	0	0.137504	0	0.137504	0.111031	0	0.443607	0.163499	0	0	0.124328	0	0.15056	0	0	0	0	0	0.15056	0
ENSRNOG00000001645	5.4851	5.05745	5.34412	4.72846	4.71094	5.67327	5.56163	5.32589	5.2426	5.39951	5.66874	5.81609	5.77083	5.44029	5.58526	5.43996	5.43763	5.63952	4.84599	5.41075	5.62469	5.38819
ENSRNOG00000001647	5.99186	5.38647	5.25965	5.32193	5.46369	5.11437	5.02547	5.23955	5.01078	5.2211	4.72028	4.92742	5.45022	5.36492	4.94158	4.84248	5.17991	5.11645	5.3345	5.15218	5.25475	5.09043
ENSRNOG00000001652	6.29884	5.8824	6.1817	6.0847	6.00787	6.12184	5.6565	5.93357	5.25361	5.12722	5.0955	5.20242	5.14405	5.28873	4.73877	5.33307	5.60615	5.39438	5.6372	5.32373	5.55121	5.47962
ENSRNOG00000001653	4.45943	4.40803	4.59872	4.53107	4.56986	4.10098	4.05311	4.19061	4.17951	4.12516	4.07553	3.98914	4.31179	4.17552	4.07039	4.0993	3.86096	4.18903	3.89239	4.2817	4.14649	4.30816
ENSRNOG00000001654	5.22843	5.0387	4.90159	5.04832	5.13873	5.18269	5.04571	5.10224	4.93687	5.16792	4.83592	4.96625	5.01881	4.99095	4.82629	4.99095	5.0492	5.2211	4.95791	5.0268	5.09001	5.07125
ENSRNOG00000001656	1.42223	2.65306	1.54102	1.21412	1.04264	1.68706	1.54102	1.40599	2.24184	2.57773	2.28392	2.54597	1.72247	1.74846	1.65535	2.07039	1.49057	1.21412	0.799087	0.895303	2.02148	1.3505
ENSRNOG00000001657	2.848	3.33485	3.99095	3.38957	3.10769	3.31615	3.63227	2.91073	3.36737	3.19377	3.87873	3.39094	3.6792	3.22188	4.14078	3.49057	3	3.77926	3.23879	3.61589	3.55213	3.73227
ENSRNOG00000001658	0	0.0703893	0	0	0	0.111031	0	0	0	0.0703893	0	0.0703893	0.0565835	0	0.0565835	0	0.0565835	0	0.176323	0	0.0565835	0.0565835
ENSRNOG00000001662	4.06005	4.57531	4.03298	3.62761	3.59932	3.94017	3.72574	3.58856	4.26454	4.393	4.07125	4.1375	4.24031	4.34837	3.98732	4.16511	3.52857	3.48543	3.49442	3.60288	3.86888	3.51223
ENSRNOG00000001675	0	0	0	0	0	0	0	0	0	0	0	0	0	0	0	0	0	0	0	0	0	0
ENSRNOG00000001679	0	0	0	0	0	0	0	0	0	0	0	0	0	0	0	0	0	0	0	0	0	0
ENSRNOG00000001680	0.536053	1.1177	0.594549	0.807355	0.782409	0.910733	1.03562	0.83996	1.41143	1.09085	0.669027	1.0072	1.28096	0.879706	0.739848	0.678072	0.613532	0.536053	0.443607	1.1177	1.10434	0.475085
ENSRNOG00000001681	2.06695	2.52105	3.45812	3.16993	2.88753	2.66903	2.8679	2.47249	2.62527	2.53605	3.10936	2.67356	2.65764	2.69822	2.99458	2.48543	2.55827	3.36597	2.64386	3.12598	2.90689	3.14078
ENSRNOG00000001682	5.73335	5.65564	5.49665	5.33557	5.47346	5.50016	5.20046	5.32517	5.31904	5.62088	5.52231	5.4266	5.63372	5.58316	5.31615	5.46271	5.43296	5.24527	5.42895	5.44427	5.55029	5.43329
ENSRNOG00000001684	5.26604	4.90977	5.87995	5.57259	5.42761	5.52388	5.68285	5.30268	5.15745	4.65478	5.14934	4.32337	5.06953	5.17752	4.90929	5.30634	4.97499	6.00473	5.60318	5.09255	4.96901	5.6522
ENSRNOG00000001686	0.15056	0.704872	0.432959	0.124328	0.0703893	0.124328	0.250962	0.0565835	0.321928	0.584963	0.422233	0.485427	0.731183	0.613532	0.505891	0.321928	0.0565835	0.0565835	0.0565835	0.111031	0.189034	0.250962
ENSRNOG00000001687	2.09085	2.97269	2.27501	1.44361	1.36177	1.91073	1.68706	1.49057	2.51349	2.69822	2.43563	2.66448	2.88557	2.64386	2.38128	2.54597	1.53605	1.45943	0.956057	1.62293	1.99277	1.51096
ENSRNOG00000001689	1.17632	1.58496	2.02148	1.91073	1.85599	1.47508	1.93734	1.69599	1.16993	1.47508	1.87184	1.81147	1.31615	1.23266	1.72247	1.5656	1.33342	2.0036	2.32193	2.08746	1.65992	2.28688
ENSRNOG00000001691	0	0	0	0	0	0	0	0	0	0	0	0	0	0	0	0	0	0.0976108	0.0976108	0	0	0
ENSRNOG00000001692	0.815575	0.847997	0.641546	1.23266	1.30451	2.33056	2.48285	2.86987	2.17632	1.58976	1.14405	1.29866	1.39506	2.10098	1.46989	1.51602	1.63227	1.71809	1.74846	1.55582	1.54102	1.61824
ENSRNOG00000001699	4.29205	3.84398	4.06695	4.25248	4.24108	4.31687	4.21179	4.21412	3.73985	4.23802	3.93829	3.84499	3.99277	4.09001	3.88557	3.95977	4.37156	3.83996	3.89239	4.18507	4.26153	4.16269
ENSRNOG00000001700	1.45418	1.36177	1.29866	1.5008	1.59932	1.15056	1.22033	1.51096	1.03562	1.19535	1.22033	1.04963	1.32193	1.27501	1.16993	1.26303	1	1.18903	1.52607	1.38405	1.16993	1.18269
ENSRNOG00000001701	4.80684	4.40599	5.04701	5.22458	5.28688	5.07339	5.0648	5.10894	4.56194	4.74308	4.86394	4.82782	5.01569	4.81198	5.08194	4.75809	5.08066	5.22805	5.09128	5.45648	4.91743	5.17073
ENSRNOG00000001704	6.06329	5.80658	5.60822	5.74335	5.86691	5.65735	5.48123	5.81506	5.56346	6.26209	5.68061	5.98277	6.29112	6.1643	5.83744	5.60999	6.05398	5.83137	5.51065	5.75275	6.30415	5.78136
ENSRNOG00000001706	1.43829	1.65992	1.0635	0.790772	0.782409	1.10434	0.941106	0.895303	1.4489	1.77821	1.47508	1.66903	1.7137	1.66448	1.51096	1.51602	0.895303	0.879706	0.650765	0.948601	1.40599	0.887525
ENSRNOG00000001707	0.0426443	0	0	0	0	0	0.0285692	0	0.137504	0	0	0.0426443	0	0.0565835	0	0	0.0426443	0	0	0	0.0426443	0.0426443
ENSRNOG00000001708	0.62293	0.565597	0.632268	0.422233	0.613532	0.367371	0.367371	0.505891	0.263034	0.526069	0.495695	0.632268	0.464668	0.555816	0.632268	0.475085	0.536053	0.62293	0.799087	0.632268	0.604071	0.333424
ENSRNOG00000001709	6.08916	5.83162	6.03056	6.29591	6.4048	6.08321	6.00203	6.10434	5.81121	5.85723	5.87848	5.80349	5.93216	6.03144	6.05918	5.83845	6.12805	6.26285	6.62015	6.23324	5.96924	6.12681
ENSRNOG00000001710	1.8953	2.02148	2.57046	2.19849	2.21101	1.87578	1.95233	1.75702	1.87184	2.14731	2.14405	1.94486	1.98914	1.8679	2.14731	1.80323	1.62293	2.21723	2.51854	2.16672	2.10098	2.06005
ENSRNOG00000001711	1.91456	2.13422	2.0321	2.07724	2.35896	1.85997	2.5435	2.46467	1.86394	2.06005	1.91073	2.15704	1.73552	1.29866	1.9486	1.29866	2.41954	2.46205	2.12763	2.57289	2.40871	2.41414
ENSRNOG00000001712	2.56803	1.97085	2.55582	2.7866	2.8339	2.86394	2.87774	2.848	2.38405	2.65764	2.56316	2.47768	2.51854	2.35332	2.55336	2.27501	2.73769	2.57289	2.49825	2.71149	2.71149	2.3505
ENSRNOG00000001713	0	0	0	0	0	0	0	0	0	0	0	0	0	0	0.0565835	0	0	0	0	0	0	0
ENSRNOG00000001714	2.58015	2.32769	2.21412	2.81352	2.8953	2.49825	2.31904	2.53605	2.61353	2.43563	2.29278	2.28688	2.36177	2.19849	2.39232	2.29866	2.41414	2.31615	2.32769	2.20789	2.28392	2.26303
ENSRNOG00000001715	1.05658	0.871844	0.933573	1.19535	1.31034	1.1635	1.1177	1.22033	0.895303	1	1.09085	1.11103	1.26903	1.16993	1.1177	0.895303	1.56071	1.64155	1.96717	1.34483	1.33914	1.22033
ENSRNOG00000001717	3.80116	4.35262	4.19613	3.57894	3.46205	3.99367	3.8748	3.61117	3.93263	4.13258	4.30305	4.23573	4.2032	4.26754	4.12846	4.26454	3.60051	3.70598	3.11437	3.80735	4.08151	3.77083
ENSRNOG00000001719	6.10559	6.19554	6.37626	6.20301	6.23247	6.41988	6.45516	6.28928	6.46809	6.44311	6.44361	6.4451	6.38163	6.46385	6.54055	6.30378	6.44344	6.3966	6.67101	6.32805	6.39695	6.33145
ENSRNOG00000001720	7.88917	8.12485	8.57664	7.80439	7.53613	7.10821	7.76328	7.03617	7.01903	6.69335	8.09461	7.20183	7.2447	7.252	7.68082	7.48462	6.85835	7.45582	6.8431	7.74994	7.46532	7.3443
ENSRNOG00000001724	2.8679	3.93263	2.96532	1.99639	2.15056	3.12763	2.46205	2.41414	3.79286	4.14731	3.55336	3.91648	3.96809	3.86096	3.42761	3.58135	2.37016	2.22033	1.9222	2.43296	3.41278	2.49313
ENSRNOG00000001726	1.30451	0.910733	0.575312	0.9855	1.09761	0.887525	0.555816	0.632268	0.941106	0.956057	0.62293	0.641546	0.948601	0.933573	0.545968	0.641546	0.739848	0.641546	0.584963	0.545968	0.545968	0.62293
ENSRNOG00000001727	3.84197	3.84197	3.70929	3.86096	3.91934	3.85898	3.84499	3.75702	3.56438	3.80116	3.58135	3.75596	3.7301	3.59813	3.66448	3.68482	3.70377	3.76129	4.11353	3.74416	3.68482	3.70266
ENSRNOG00000001728	5.22574	4.8515	4.51475	4.73498	4.78712	5.13011	4.86542	5.02192	4.71039	5.22072	5.08449	4.92029	4.90833	4.97636	5.17592	4.8535	5.02281	4.44095	4.76182	4.57833	4.86542	4.31252
ENSRNOG00000001729	0	0	0	0	0	0	0	0	0	0	0	0	0	0	0	0	0	0	0	0	0	0
ENSRNOG00000001730	3.25096	3.93168	3.41954	2.40327	2.47249	3.1811	2.93546	2.58256	3.94953	3.93452	3.68818	3.72465	3.90497	3.89433	3.72574	3.68706	2.53107	2.85	1.75702	2.75702	3.32193	2.62059
ENSRNOG00000001733	3.31615	4.28021	4.82069	4.0027	3.82782	4.15947	4.8535	3.81044	4.25323	4.56316	5.15421	4.5552	4.22959	4.55643	5.25588	4.55152	4.06437	4.87234	4.51412	4.5741	4.49889	4.8334
ENSRNOG00000001736	1.20789	1.16993	1.75702	1.65535	1.5008	1.53107	1.60407	1.02148	0.941106	1.16993	1.52607	1.52105	1.1177	1.22033	1.71809	1.1635	1.55582	2.07039	1.66448	1.72683	1.43829	1.76553
ENSRNOG00000001738	1.72247	1.82375	1.31034	0.970854	1.20789	1.29278	0.925999	1.39506	1.16993	1.83188	1.40599	1.78241	1.70044	1.8953	1.42761	1.54597	1.15056	1.02148	0.790772	1.12433	1.53605	1.26903
ENSRNOG00000001739	0	0	0.0426443	0.0840643	0.137504	0.0426443	0.0285692	0.0426443	0.0840643	0.0565835	0.214125	0.0976108	0.0703893	0.0565835	0.0426443	0.0426443	0.124328	0.0976108	0.31034	0.0840643	0.0840643	0.137504
ENSRNOG00000001742	0	0	0	0	0	0	0	0	0	0	0	0	0	0	0	0	0	0	0	0	0	0
ENSRNOG00000001746	0	0	0	0	0	0	0	0	0	0	0	0	0	0	0	0	0	0	0	0.0840643	0	0
ENSRNOG00000001747	0.389567	0.62293	0.948601	0.695994	0.584963	0.722466	0.505891	0.485427	0.669027	0.485427	1.15704	0.765535	0.918386	0.575312	1.20789	0.863938	0.722466	0.748461	0.176323	0.871844	0.790772	0.555816
ENSRNOG00000001748	0	0	0	0	0	0	0	0	0	0	0	0	0	0	0	0	0	0	0	0	0	0
ENSRNOG00000001750	0.0703893	0.238787	0.176323	0.356144	0.176323	0.0976108	0.0426443	0.0565835	0.0976108	0.189034	0.176323	0.176323	0.263034	0.201634	0.263034	0.275007	0.286881	0.321928	0.356144	0.189034	0.214125	0.321928
ENSRNOG00000001752	5.21179	4.76977	5.74578	5.80193	5.82248	5.40973	5.27612	5.24603	4.91791	4.6792	5.25927	5.09128	5.53138	5.00675	5.28466	5.16068	5.40769	5.90063	5.51381	5.8674	5.22072	5.75061
ENSRNOG00000001754	4.24945	4.26303	4.47638	4.48478	4.46271	4.54226	4.54102	4.67582	3.94486	4.03738	4.04177	4.0072	3.79909	4.06091	3.97085	3.79077	4.38128	4.15299	4.4822	4.33199	4.29939	4.26303
ENSRNOG00000001756	0	0	0	0	0	0	0	0	0	0	0	0	0	0	0	0	0	0	0	0	0	0
ENSRNOG00000001757	0	0.0840643	0.0840643	0	0.163499	0.0703893	0.0703893	0	0.485427	0.263034	0.31034	0.378512	0.31034	0.0976108	0.367371	0.163499	0.214125	0.0565835	0	0.137504	0.226509	0.163499
ENSRNOG00000001758	2.43563	2.9486	4.07724	3.35191	3.25852	2.93546	3.73877	2.73985	3.14405	2.58256	3.63923	3.21878	2.95233	2.25701	3.41143	2.44095	2.95977	3.854	3.31615	3.61941	3.53605	3.57289
ENSRNOG00000001762	2.41684	2.89142	2.27798	1.94111	2.16672	2.46467	2.38957	2.23266	3.22959	3.15381	2.75702	2.8679	2.87971	3.09424	2.82579	2.74201	2.29866	2.40054	2.20477	2.24793	2.59455	2.20789
ENSRNOG00000001764	2.13422	1.87184	1.82375	1.89918	1.85997	1.95233	1.76977	1.7137	1.61824	1.97453	1.68706	1.774	1.75275	1.61353	1.53605	1.63227	1.7866	1.848	1.72247	1.87578	1.81558	1.99639
ENSRNOG00000001765	1.65076	2.11437	2.63459	2.91456	2.90881	1.90689	1.65992	1.71809	1.59455	2.08406	1.89918	1.63691	2.52105	2.33914	1.58015	2.44626	2.26604	1.64616	2.49057	2.39506	2.43829	2.36177
ENSRNOG00000001766	2.65535	2.82171	2.56316	2.38405	2.38128	2.84398	2.87381	2.5435	2.61117	2.79701	3.04089	2.89724	2.64847	2.72683	3.07895	2.80529	2.55336	2.95606	3.08916	2.94673	2.79701	3.0036
ENSRNOG00000001767	0	0	0	0	0	0	0.356144	0	0	0	0.454176	0.464668	0.201634	0.536053	0.238787	0	0.214125	0	0	0.389567	0	0
ENSRNOG00000001769	3.67694	3.19377	3.39506	3.69822	3.76022	3.52857	3.39643	3.51728	2.79909	3.52356	3.17951	3.29425	3.41278	3.29572	3.34483	3.34625	3.66448	3.54473	3.70266	3.63691	3.74846	3.73552
ENSRNOG00000001770	0.0703893	0.31034	0.238787	0.0565835	0.0703893	0.111031	0.0976108	0.0565835	0.286881	0.378512	0.238787	0.298658	0.189034	0.286881	0.226509	0.238787	0.0565835	0.0976108	0.298658	0.0976108	0.124328	0.0565835
ENSRNOG00000001773	2.27501	3.55459	2.67129	1.55582	1.77821	2.71809	2.07724	1.85599	3.61824	3.6427	3.21101	3.46858	3.39232	3.41007	3.10434	3.06523	1.56071	1.23879	0.575312	1.63227	2.51096	1.35614
ENSRNOG00000001774	4.09001	4.87332	4.36597	3.28392	3.24336	4.01257	3.53356	3.35191	4.17712	4.43962	4.16027	4.41075	4.52042	4.55397	3.69153	4.43896	3.24184	2.86987	2.10098	3.13422	4.0197	2.82782
ENSRNOG00000001776	0.757023	1.21412	1.17632	1.66448	1.58496	0.695994	1.22033	1.21412	0.669027	1.20163	0.970854	1.57531	1.03562	0.970854	0.948601	0.613532	1.26303	0.83996	1.63227	1.16993	0.956057	1.02857
ENSRNOG00000001777	0	0.0285692	0	0	0	0	0	0	0	0.0285692	0.0285692	0.0565835	0.0285692	0.0285692	0	0	0	0.0285692	0.0143553	0	0	0
ENSRNOG00000001781	1.75702	2.34767	1.58496	1.17632	1.22651	1.9222	1.68706	1.52105	1.94111	2.0036	1.94111	1.99639	1.90304	1.63227	1.59932	1.80323	1.02148	0.978196	0.584963	1.05658	1.89142	1.29278
ENSRNOG00000001782	2.19535	3.07382	2.62293	2.23266	2.12433	2.09424	2.0321	1.7866	2.43296	2.83188	2.75702	2.62527	2.71589	2.69153	2.74416	2.81147	2	2.50589	2.52105	2.38405	2.46989	2.28096
ENSRNOG00000001783	6.69125	6.3127	6.51381	6.46744	6.48382	6.87676	6.95035	6.8711	6.11728	5.91025	6.4031	6.24926	6.3036	6.1127	5.84071	6.26172	6.58481	6.31379	6.15927	6.64976	6.6476	6.59111
ENSRNOG00000001785	6.18567	5.80813	6.12516	6.12039	6.18686	5.70764	5.19574	5.38957	5.55182	5.59276	5.23573	5.22381	5.63198	5.75328	5.36212	5.50239	5.44195	5.53699	5.32805	5.39335	5.63749	5.26491
ENSRNOG00000001786	4.98048	5.29939	6.31089	6.17093	6.01525	5.79364	5.8632	5.43929	5.18388	4.90159	6.083	5.64587	5.55397	5.36912	6.10518	5.64818	5.83289	6.51523	5.91839	6.35702	5.89458	6.35913
ENSRNOG00000001789	5.76129	5.63372	5.50462	5.20672	5.24679	5.52042	5.17113	5.16068	5.37156	5.60526	5.2555	5.40293	5.39917	5.60526	5.05311	5.36772	5.15381	4.76341	4.44361	5.10098	5.44062	5.06695
ENSRNOG00000001792	0.238787	0.298658	0.475085	0.389567	0.536053	0.422233	0.367371	0.31034	0.344828	0.321928	0.400538	0.286881	0.378512	0.475085	0.275007	0.226509	0.613532	0.495695	0.594549	0.298658	0.505891	0.565597
ENSRNOG00000001793	1.82782	2.36457	1.78241	1.51096	1.54102	1.76553	1.58015	1.852	2.10434	2.31325	2.0036	2.08406	2.35896	2.38128	1.91839	2.15704	1.64155	1.16993	1.14405	1.26303	1.7137	1.20789
ENSRNOG00000001794	0.137504	0.0703893	0.0703893	0.0565835	0.124328	0.111031	0.0426443	0.0565835	0	0.201634	0.124328	0.124328	0.0976108	0.214125	0.226509	0.124328	0.163499	0.176323	0.214125	0.15056	0.378512	0.432959
ENSRNOG00000001795	5.69738	5.16269	5.30232	5.69961	5.74228	5.85922	5.71644	5.90593	4.91934	5.71727	5.46238	5.53854	5.5735	5.39609	5.68874	5.26754	6.34908	5.88289	5.57803	6.19613	5.84599	6.02414
ENSRNOG00000001796	1.8679	2.27798	1.54597	1.47508	1.51096	1.65535	1.29278	1.25096	1.87184	1.7866	1.51096	1.61824	1.65992	1.94111	1.32193	1.49057	0.992768	1.04963	0.831877	1	1.53107	1.24489
ENSRNOG00000001797	4.46793	4.1102	4.83592	4.86938	4.80478	5.31506	5.54782	5.3147	4.75596	4.55949	4.87381	4.67299	4.5656	4.65421	4.7939	4.80839	5.19259	5.07852	4.488	5.57713	5.0321	5.28318
ENSRNOG00000001803	3.62059	3.60407	3.89627	3.68257	3.70929	3.72792	4.1635	4.0321	3.81352	3.56803	3.91934	3.79494	3.63691	3.74416	4.1235	3.78346	4.0072	4.35896	4.0018	4.15704	3.84699	4.21023
ENSRNOG00000001804	2.9782	3.79701	3.18903	2.47768	2.42492	2.79077	2.46728	2.43296	3.0054	3.60407	3.22805	3.32481	3.35896	3.51979	3.22651	3.48027	2.35896	2.30159	1.95233	2.45681	3.12928	2.37573
ENSRNOG00000001806	7.87431	7.1471	7.13453	8.07682	8.39038	7.86753	7.8134	8.24921	7.54651	8.06872	7.44054	7.8802	7.81391	7.96319	8.13894	7.40752	8.9755	8.58293	9.66645	8.03116	7.97131	8.08236
ENSRNOG00000001807	3.04089	3.63227	4.09677	3.56682	3.62527	3.51096	3.34767	3.13422	2.95606	3.03034	3.86691	3.47638	3.49057	3.08406	3.62176	3.40054	3.55213	3.30743	3.27501	3.69711	3.54226	3.6017
ENSRNOG00000001808	3.97911	4.20242	4.11437	3.58135	3.51096	4.17153	4.10014	3.90689	4.36247	4.25701	4.16591	4.05224	3.97545	4.06005	3.90881	4.16269	3.60881	3.43962	2.64616	3.53356	4.11103	3.65421
ENSRNOG00000001809	0	0	0	0	0	0	0	0	0	0	0	0	0	0	0	0	0	0	0	0	0	0
ENSRNOG00000001811	5.46303	5.28021	5.5008	5.23113	5.27128	5.49601	5.2502	5.23228	5.22997	5.24982	5.40463	5.34056	5.20633	5.33235	5.28799	5.18507	5.10476	5.06867	4.89772	5.23074	5.42391	5.27389
ENSRNOG00000001813	3.7866	4.17552	3.75382	3.0635	3.09085	3.92884	3.65191	3.53481	4.37295	4.34696	4.06609	4.36317	4.19456	4.37573	3.9607	4.23266	3.09424	2.87578	1.852	3.23726	3.69488	2.90497
ENSRNOG00000001815	6.31288	6.20653	6.5421	6.40242	6.39403	6.01792	6.19397	6.22381	6.08916	5.87258	6.224	5.96694	6.12391	5.85773	6.25115	6.02326	5.96855	6.5127	6.41937	6.44543	6.13976	6.46369
ENSRNOG00000001816	2.67582	2.64847	2.62059	2.91456	3.06523	3.68818	4.19928	3.96162	3.55213	3.30889	3.12928	2.91839	3.03034	3.48156	3.05485	3.23113	3.0036	3.33485	3.35473	3.35191	3.22651	3.29572
ENSRNOG00000001817	1.90304	2.56803	3.76447	3.32625	3.03386	2.51602	3.07553	2.03914	2.30743	2.13093	3.38128	2.37851	2.36457	2.49825	3.55949	2.61353	2.71149	4.07895	3.7366	3.69377	2.96162	3.60763
ENSRNOG00000001820	4.06005	4.04439	4.45088	4.45746	4.24717	4.20242	4.63052	4.27277	4.11103	3.8748	4.48285	3.9607	4.25096	4.12184	4.37573	4.14731	4.22419	4.61058	4.49633	4.57954	4.28688	4.7241
ENSRNOG00000001821	0.495695	0.555816	2.72028	4.58856	3.91552	0.887525	1.36177	0.669027	0.695994	0.422233	0.847997	0.464668	1.15704	3.56803	1.09085	5.06867	2.60407	0.823749	3.23726	1.41684	0.650765	0.956057
ENSRNOG00000001823	3.73769	4.28983	5.71617	5.43129	5.16551	4.8339	5.37016	4.49761	3.99186	3.68594	5.38163	4.55949	4.38612	4.24336	5.30049	4.6094	5.06307	5.9305	5.59246	5.81916	5.20438	5.83188
ENSRNOG00000001825	1.9782	1.99639	2.65535	2.80941	2.66448	2.32481	2.3505	2.24793	2.16672	1.91839	2.34483	1.9222	1.9855	1.90304	2.24793	2.25096	2.52857	2.65535	2.81147	2.73335	2.3978	2.81558
ENSRNOG00000001827	1.07039	1.08406	0.62293	0.992768	1.23266	0.948601	0.879706	0.659925	1.0635	0.669027	0.933573	0.790772	0.871844	1.02148	1.29278	0.83996	1.48027	0.422233	1.30451	1.37295	0.704872	0.765535
ENSRNOG00000001828	3.04264	2.77189	2.58015	3.09761	3.20789	2.91648	2.81147	3.28688	2.33056	2.97085	2.82782	2.90111	2.95233	2.82579	3.07211	2.67129	3.54102	3.28983	4.05137	3.02857	3.21101	3.11603
ENSRNOG00000001829	4.22188	4.72683	5.06437	4.81711	4.54782	4.92505	4.99322	4.58676	5.14649	4.75275	5.04701	4.92884	4.76713	4.6893	4.89336	4.86196	4.44095	4.65076	4.00988	4.86047	4.69655	4.93546
ENSRNOG00000001830	0	0	0	0	0	0	0	0.0976108	0.176323	0	0.31034	0.111031	0.0840643	0.137504	0	0.111031	0	0.0840643	0	0.0976108	0.111031	0.111031
ENSRNOG00000001833	1.75702	2.49057	3.45549	2.93357	2.73335	3.66562	4.48027	3.33342	3.44493	2.94298	3.88362	2.93923	3.03562	3.59216	3.78136	3.62527	3.12928	4.18666	3.03562	3.9222	3.47638	3.90689
ENSRNOG00000001834	3.07553	2.58736	3	2.90304	2.96901	2.83794	3.17473	2.9542	2.42492	2.59694	3.01792	2.69153	2.66903	2.63923	3.02148	2.82782	3.1127	3.12928	2.926	3.2765	2.84197	3.26153
ENSRNOG00000001837	0	0	0	0	0	0	0	0	0	0	0	0	0	0	0	0	0	0	0	0	0	0
ENSRNOG00000001839	0	0	0	0	0	0	0	0	0	0	0	0	0	0	0	0	0	0	0.214125	0	0	0
ENSRNOG00000001840	0.782409	1.07039	1.29278	0.687061	0.613532	1.09761	0.910733	0.545968	0.895303	0.669027	1.10434	1.12433	1.09085	0.831877	1.31615	1.62293	0.748461	0.823749	0.722466	0.62293	0.903038	0.704872
ENSRNOG00000001842	5.88728	5.26454	5.61589	6.00068	5.95466	5.85674	5.88387	5.97636	5.1811	5.13586	4.96578	5.07211	4.99232	5.13381	4.71149	5.34554	5.74873	5.39575	5.54504	5.68594	5.60496	5.68145
ENSRNOG00000001843	3.90689	3.93263	3.9542	4.04527	4.04177	3.98823	4.10014	3.75275	3.50462	3.57894	3.47119	3.67582	3.43162	3.05311	3.54473	3.65421	4.08151	3.98914	4.85748	4.488	4.01703	4.03826
ENSRNOG00000001844	4.35544	4.21335	3.85499	3.71149	3.8268	3.98003	3.59813	3.76765	3.82375	4.11437	3.6565	3.80941	4.10852	4.05137	3.69042	3.65535	3.60881	3.57531	3.32193	3.69488	3.89433	3.38543
ENSRNOG00000001845	3.9607	3.73118	3.30159	3.32193	3.67129	3.57046	3.11936	3.36457	3.31904	3.86394	3.33056	3.59813	3.66221	3.75916	3.45681	3.55704	3.31034	3.1811	3.1635	3.31179	3.46989	3.08236
ENSRNOG00000001847	4.43496	4.36527	4.26754	4.51033	4.52293	4.41819	4.33199	4.40735	4.01881	3.9644	4.17632	4.16752	4.13011	4.04614	4.01167	4.15543	4.30743	4.0505	3.853	4.38681	4.42425	4.29131
ENSRNOG00000001849	0.400538	1.54597	1.04264	0.344828	0.367371	0.659925	0.443607	0.321928	1.67807	1.65076	1.36737	1.28688	1.56071	1.4957	1.18269	1.1635	0.226509	0.275007	0.189034	0.475085	1	0.356144
ENSRNOG00000001851	1.12433	1.03562	1.02857	1.23266	1.1635	0.925999	0.933573	1.08406	1.0072	0.687061	0.641546	0.604071	1.07724	1.13093	0.485427	0.992768	1.31034	1.20163	1.36737	0.948601	1.02857	1.24489
ENSRNOG00000001852	5.34696	5.19574	5.65621	5.79909	5.75168	5.69877	5.89142	5.779	5.20006	5.07253	5.44758	5.31107	5.12019	5.15704	5.44493	5.29205	5.89627	6.13894	6.21179	6.0398	5.64299	6.10873
ENSRNOG00000001854	0.895303	1.68706	0.757023	0.226509	0.124328	0.713696	0.565597	0.443607	1.48543	1.76977	1.19535	1.48027	1.58976	1.48027	1.14405	1.09761	0.356144	0.378512	0.137504	0.201634	0.871844	0.389567
ENSRNOG00000001858	0	0.505891	0.83996	0.454176	0.485427	0.422233	0.669027	0	0.722466	0.526069	0	0	0.389567	0	0.454176	0.475085	0	0.659925	0.356144	0.722466	0.454176	0
ENSRNOG00000001859	4.87627	4.43496	4.88215	5.32409	5.22959	5.26604	5.60881	5.47768	4.99141	4.64097	4.89093	5.14812	4.65134	4.85549	5.26679	4.89579	5.93687	6.34056	5.70598	5.95907	5.19692	5.64472
ENSRNOG00000001860	0	0.298658	0.659925	0.678072	0.722466	0.321928	0.275007	0.163499	0.31034	0.111031	0.189034	0	0.0840643	0	0.0976108	0.0976108	0.584963	0.15056	0.495695	0.378512	0	0.356144
ENSRNOG00000001861	2.8339	2.41954	3	3.5373	3.5656	2.62527	2.44095	2.79701	1.98914	2.43029	2.01436	1.89918	2.18587	2.23573	1.98185	2.3505	2.32769	2.71149	4.5552	2.45418	2.66903	2.90689
ENSRNOG00000001862	5.38163	5.1102	5.38957	5.67186	5.69544	5.75248	5.72601	5.75195	5.11312	5.31687	5.44559	5.3345	5.39849	5.2292	5.56986	5.39266	5.83491	5.79181	5.84147	5.91265	5.56499	5.88118
ENSRNOG00000001864	0	0	0	0	0	0	0	0	0	0	0	0	0	0	0	0	0	0	0	0	0	0
ENSRNOG00000001865	0.189034	0.722466	0.464668	0.545968	0.464668	0.286881	0.594549	0.765535	0.773996	0.575312	0.678072	0.695994	0.422233	0.0976108	0.298658	0.799087	0.575312	0.545968	1.18903	0.443607	0.722466	1.09761
ENSRNOG00000001867	4.96255	5.09043	5.11936	4.79857	4.75596	4.9331	4.76075	4.63169	4.82985	5.07852	5.03694	5.09761	5.0343	5.04264	5.10559	4.97545	4.89093	4.86641	3.94392	4.83542	5.10266	4.82833
ENSRNOG00000001868	0	0	0	0	0	0	0	0	0	0	0	0.0426443	0	0.0426443	0	0	0	0	0	0	0.0426443	0
ENSRNOG00000001869	0	0	0	0	0	0	0	0	0.15056	0.0976108	0	0.0976108	0.0703893	0	0	0	0	0	0	0	0	0
ENSRNOG00000001870	1.9782	1.5656	1.4957	1.61353	1.78241	1.68706	1.55582	1.76553	1.79494	1.86394	1.48543	1.46467	1.60407	1.65076	1.48543	1.62761	1.74416	1.65076	1.5509	1.63691	1.79909	1.73118
ENSRNOG00000001872	0	0.475085	0.321928	0.15056	0	0	0.124328	0	0.263034	0.495695	0.31034	0.321928	0.475085	0.201634	0.298658	0.163499	0	0.124328	0	0.137504	0.163499	0
ENSRNOG00000001873	1.66903	2.38405	2.31325	2.27501	2.53854	1.85599	2.50589	2.59216	2.01078	1.76977	2.12102	2.41143	1.99639	1.38405	1.68257	1.40599	2.09085	2.30159	2.92029	2.39506	2.41414	1.89918
ENSRNOG00000001874	1.70044	1.04963	1.25096	1.7137	1.43296	1.26303	1.1375	1.20163	0.475085	1.1375	1.11103	0.970854	0.879706	0.941106	0.887525	0.918386	1.16993	1.07039	1.21412	1.54597	1.52105	1.4489
ENSRNOG00000001875	1.72247	2.34483	2.55827	1.79494	1.9486	2.11437	2.52857	1.9782	2.24793	2.28688	2.4957	2.29866	2.42761	2.63923	2.45154	2.26604	1.79909	2	1.59932	2.07724	2.09085	2.0072
ENSRNOG00000001876	1.28688	1.37851	1.852	1.774	1.98914	1.48027	2.10769	1.82375	0.918386	0.978196	1.24489	1.39506	1.07039	0.823749	1.40054	0.807355	1.15056	1.69153	2.30159	1.80735	1.95606	1.89142
ENSRNOG00000001877	2.89336	2.8339	3.22342	3.28836	3.31325	2.98914	2.83592	2.774	2.31904	2.72901	3.06005	2.78031	2.90497	2.97269	3.10266	2.79701	3.03386	3.25852	3.76553	3.14241	2.99458	3.27053
ENSRNOG00000001878	2.97453	2.88166	3.05311	3.14241	3.07382	2.95047	3.01436	2.95047	2.36177	2.75916	2.83592	2.6893	2.69153	2.68032	2.71149	2.73769	2.96717	3.09424	3.17153	2.926	2.93168	2.9782
ENSRNOG00000001880	1.91839	2.05311	2.93734	2.69377	2.20163	2.98003	3.07724	2.46989	1.50589	1.52607	2.46728	2.30159	2.21723	1.63227	2.41143	2.23266	2.62761	2.61824	2.17632	2.67356	2.57531	3.0321
ENSRNOG00000001884	4.3799	4.65019	3.90689	3.79077	3.83895	4.86493	5.14934	4.97545	5.25134	5.02459	4.61706	4.79753	4.78712	4.93216	4.75702	4.87922	4.33342	4.23113	3.80219	4.42559	4.65935	4.45088
ENSRNOG00000001885	3.81967	3.58015	3.54844	3.85997	4.15462	3.85599	3.7845	3.93452	3.30159	4.05485	3.32481	3.53605	3.48156	3.90111	3.45812	3.53107	3.77505	3.46074	3.77294	3.76235	3.63691	3.7301
ENSRNOG00000001886	3.65764	3.38957	3.30743	3.43162	3.48156	3.56803	3.18428	3.41278	3.40735	3.56682	3.07895	3.27352	3.41819	3.58976	3.17951	3.22497	3.22805	2.97269	3.55459	3.34625	3.28096	3.16511
ENSRNOG00000001888	2.65535	3.10601	3.87184	3.51475	3.19061	3.25701	3.18903	2.70044	2.88557	3.0268	3.60051	2.99639	3.09255	3.23266	3.38957	2.95791	2.96162	3.61353	2.68032	3.5008	2.88753	3.20477
ENSRNOG00000001889	3.41954	3.83188	5.67864	5.32012	5	4.57773	5.16189	4.01525	4.09508	3.36877	5.40259	4.57046	4.23113	4.1819	5.61117	4.7021	4.87627	6.09993	6.03518	5.51381	5.00585	5.84524
ENSRNOG00000001890	3.72683	3.15381	3.2555	3.69042	3.72792	3.45812	3.28244	3.42492	3.06695	3.26604	3.03914	3.31325	3.26454	3.31904	3.26903	3.4019	3.6893	3.54844	3.56316	3.74416	3.45549	3.61824
ENSRNOG00000001891	1.09085	0.831877	0.722466	1.08406	1.20789	1.33914	1.29278	1.38405	0.933573	1.02148	1.1177	1.01436	1.0072	1.28096	1.15056	1.25096	1.24489	1.19535	1.43829	1.24489	1.21412	0.9855
ENSRNOG00000001892	1.17632	1.23879	1.24489	1.46989	1.38957	1.60407	1.75275	1.93734	0.903038	1.67807	1.65076	1.53605	1.34483	1.1177	1.44361	1.28096	1.80735	1.41684	1.8679	1.67356	1.62761	1.57046
ENSRNOG00000001893	0.432959	0.495695	0.389567	0.526069	0.632268	0.263034	0.495695	0.422233	0.464668	0.333424	0.298658	0.214125	0.516015	0.356144	0.454176	0.298658	0.555816	0.704872	0.687061	0.594549	0.536053	0.678072
ENSRNOG00000001908	2.33056	2.53107	3.15056	2.9542	2.68482	2.42761	2.23266	2.05658	2.39506	2.31615	2.56803	2.52105	2.39232	2.68482	2.64847	2.28983	2.53107	3.36177	2.96532	2.99277	2.67129	3.02857
ENSRNOG00000001911	0	0	0	0	0	0	0.111031	0	0	0.163499	0	0	0.111031	0	0	0	0	0	0	0	0	0
ENSRNOG00000001912	0	0	0.0703893	0.0565835	0	0.111031	0.0426443	0	0	0.0703893	0.124328	0.124328	0	0.15056	0.176323	0.0703893	0	0	0	0.15056	0	0
ENSRNOG00000001915	4.44228	4.05311	4.37643	4.12516	4.07125	4.07724	3.52231	3.6792	3.54226	4.01167	3.88166	3.91265	4.48607	4.0197	3.41549	3.96255	4.3427	3.95791	4.42761	4.29057	4.16027	4.64039
ENSRNOG00000001916	0	0	0	0	0	0	0	0	0	0	0	0	0.0703893	0	0	0	0	0	0	0	0	0
ENSRNOG00000001923	0	0	0.0703893	0.0285692	0.0285692	0	0.0565835	0.0285692	0.0565835	0	0	0.0285692	0.0565835	0.0426443	0	0.0703893	0.0285692	0.0285692	0.0285692	0	0.0565835	0.0976108
ENSRNOG00000001924	0	0	0.0426443	0.0285692	0	0.0285692	0	0	0.0565835	0.0426443	0.0703893	0	0.0285692	0.0426443	0.0285692	0.0703893	0	0.0285692	0.0285692	0.0976108	0.0426443	0.0426443
ENSRNOG00000001926	0.992768	1.53107	1.29866	1.43829	1.4489	0.887525	0.918386	1.24489	0.933573	1.13093	0.903038	0.823749	0.847997	0.773996	0.641546	0.669027	1.12433	0.613532	1.72683	1.26303	1.03562	0.765535
ENSRNOG00000001928	1.34483	1.72683	2.0036	1.66903	1.23879	1.81147	1.70487	1.40054	1.67807	1.25701	1.94486	1.78241	1.72247	1.46989	1.57531	1.36737	1.51602	1.72247	0.970854	1.60881	1.74846	1.4957
ENSRNOG00000001930	6.45434	6.44178	6.1809	5.83971	5.85	6.29352	5.95675	5.96717	6.50811	6.3679	6.15745	6.37417	6.16792	6.41819	5.88509	6.14486	5.81609	5.53356	5.1643	5.88606	6.18031	5.7412
ENSRNOG00000001931	1.31615	1.59932	1.3505	0.925999	1.24489	2.0036	1.19535	1.41684	0.400538	2.07724	2.0635	1.72683	1.32769	1.98914	1.66903	1.9486	1.80735	2.08746	1.32193	1.88362	2.03562	2.11437
ENSRNOG00000001942	0	0	0	0	0	0	0	0	0	0	0	0	0.226509	0	0	0	0	0	0	0	0	0
ENSRNOG00000001943	4.53792	4.50016	6.72751	6.52231	5.97911	5.93239	6.35456	5.84323	5.67694	3.91073	4.86245	4.63981	5.18666	5.70625	4.58256	4.95187	5.72738	4.77873	3.47638	5.23113	4.65935	5.12433
ENSRNOG00000001945	0	0	0	0	0	0	0	0	0	0	0	0	0	0	0	0	0	0	0	0	0	0
ENSRNOG00000001949	0	0	0	0	0	0	0	0	0	0	0	0	0	0	0	0	0	0	0	0	0	0
ENSRNOG00000001950	0	0	0	0	0	0	0	0	0	0	0	0	0.0976108	0.15056	0	0	0	0	0	0	0	0
ENSRNOG00000001951	0	0	0	0	0	0	0	0	0	0	0	0	0	0	0	0	0	0	0	0	0	0
ENSRNOG00000001953	2.74846	3.05137	3.22188	3.40054	3.31615	2.98368	3.13258	3.00899	2.80735	2.8339	3.20163	2.89918	3.18587	3.08066	3.12763	3.06178	3.49697	3.45022	3.66903	3.6017	3.53356	3.51349
ENSRNOG00000001955	5.86344	6.63212	8.00388	7.59708	8.16636	7.3419	8.4665	7.49713	7.87977	6.84712	8.57743	8.26824	8.24698	8.26927	10.0214	7.79201	9.79718	9.2122	8.3927	9.0727	8.21087	8.85072
ENSRNOG00000001956	3.24945	3.0993	3.17473	3.04614	3.16511	3.17951	3.07211	3.17951	3.03914	2.9486	2.94111	2.88362	2.83188	2.98368	2.89336	2.926	3.11936	2.88166	2.82985	3.08406	3.05485	3.09255
ENSRNOG00000001957	0	0	0	0	0	0	0	0	0.238787	0	0	0.15056	0.124328	0	0.137504	0	0	0	0	0	0.137504	0
ENSRNOG00000001958	5.08364	4.81967	5.13011	4.92029	4.93026	4.92505	5.24945	5.18468	4.99955	4.72083	4.61235	4.73769	4.47184	4.5292	4.21645	4.45615	4.67751	4.58256	4.71094	4.80787	5.0027	4.83794
ENSRNOG00000001959	2.35896	3.23419	3.37851	2.74416	2.56316	2.46989	2.98732	2.71589	2.92979	2.27501	2.87774	2.62059	3.29425	2.96347	3.21101	2.64847	2.87578	2.73769	1.848	2.852	3.04614	3.10434
ENSRNOG00000001960	0	0	0	0.0703893	0	0	0	0	0	0	0	0	0.0565835	0.0976108	0	0.0840643	0.137504	0	0.0565835	0.0703893	0	0.0703893
ENSRNOG00000001962	6.00495	5.19259	5.35368	5.80916	5.80684	5.49665	5.13586	5.49889	4.90977	4.77452	4.34056	4.54226	4.99594	5.21257	4.26679	5.16068	5.55182	4.52857	4.32625	5.45746	5.11187	5.10392
ENSRNOG00000001963	5.20555	5.17792	5.22265	4.88509	4.75916	5.09381	5.38922	5.82782	4.86394	4.36807	4.48414	4.69265	5.26228	5.08661	4.57046	4.66448	5.5598	4.47314	2.35614	4.64443	5.03518	4.8802
ENSRNOG00000001964	6.71521	6.83567	7.45171	7.09814	7.07403	6.91922	6.89518	6.68804	6.48236	6.39951	6.9863	6.70418	6.75729	6.72642	6.95408	6.77386	6.90111	6.98596	6.98493	7.01826	6.8392	7.01413
ENSRNOG00000001967	0	0.163499	0.15056	0	0.15056	0	0.111031	0	0.443607	0	0	0.15056	0.124328	0.176323	0	0.15056	0	0	0	0	0	0
ENSRNOG00000001971	2.32481	2.79494	2.34483	1.4957	1.62293	2.28688	1.70044	1.70929	2.57531	2.53356	2.34199	2.54844	2.51096	2.80116	2.09085	2.62761	1.31615	1.49057	1.09085	1.72247	2.22342	1.61353
ENSRNOG00000001973	0	0.111031	0	0	0.0976108	0	0.0703893	0	0	0	0	0.0976108	0.0840643	0	0	0	0.0840643	0.0703893	0.0703893	0	0.0976108	0
ENSRNOG00000001976	5.90857	5.33914	5.21723	5.61088	5.85898	5.38267	5.01926	5.46172	5.12639	5.43029	4.97545	5.18785	5.31687	5.42761	4.78084	5.16792	5.31651	5.27053	5.75034	5.24679	5.29168	5.28207
ENSRNOG00000001979	6.40327	5.2114	4.95233	5.47314	5.47021	5.9982	6.22265	6.65335	5.17033	6.06026	5.70598	5.9397	6.15967	5.44162	5.71287	5.69905	6.70805	5.97361	5.07296	6.54102	6.41075	6.27016
ENSRNOG00000001980	0	0	0	0	0	0	0	0	0.163499	0	0	0	0.0840643	0	0	0	0	0	0.0703893	0	0	0
ENSRNOG00000001982	3.64501	3.65421	3.50335	3.41954	3.60526	3.3978	3.2032	3.28688	3.14731	3.51475	3.51854	3.37016	3.59216	3.60051	3.48929	3.40599	3.70377	3.76765	4.14893	3.58015	3.57652	3.70487
ENSRNOG00000001984	0	0	0	0	0	0	0	0	0	0	0	0	0	0	0	0	0	0	0.226509	0	0	0
ENSRNOG00000001986	0	0	0	0	0	0	0	0	0	0	0	0	0	0	0	0	0	0	0	0	0	0
ENSRNOG00000001989	6.89081	7.15522	7.19417	6.71301	6.75087	6.89905	6.54982	6.56499	6.64053	6.89506	6.92564	7.01246	6.84273	6.8387	6.77241	6.82807	6.59783	6.65549	6.8249	6.75742	6.90701	6.87381
ENSRNOG00000001990	0	0	0	0	0	0	0	0	0	0	0	0	0	0	0	0	0	0	0	0	0	0
ENSRNOG00000001991	8.64483	8.17393	8.21276	8.60859	8.69877	8.69464	8.87848	8.91681	8.32161	8.47837	8.23764	8.40565	8.29989	8.40493	8.37972	8.52486	8.82868	8.53259	8.85162	8.79198	8.52595	8.73234
ENSRNOG00000001992	5.97338	6.32175	6.29957	6.23093	6.1914	6.53714	6.35385	6.36842	6.03364	6.33038	6.72547	6.7879	6.615	6.23304	6.70984	6.56803	6.67666	6.38059	6.07639	6.53356	6.60437	6.6153
ENSRNOG00000001996	6.69028	6.40429	6.27352	6.32715	6.39111	6.31832	6.03364	6.27705	6.31958	6.22535	5.84674	6.03628	6.05441	6.23113	5.68902	5.98732	5.99435	5.87946	6.09424	5.91504	6.28762	5.98573
ENSRNOG00000002001	2.29866	2.83996	2.25096	1.75275	1.76129	2.52857	2.28392	2.33342	3.2032	3.0018	2.61589	3.05658	2.61589	2.91073	2.61117	2.76129	2.01078	1.87184	0.887525	1.91073	2.47249	1.76553
ENSRNOG00000002002	0	0	0.15056	0	0.15056	0	0.111031	0.137504	0	0	0	0	0	0	0	0	0	0	0	0	0	0
ENSRNOG00000002004	0.111031	0.0976108	0.0976108	0.0840643	0	0	0.0703893	0.0840643	0	0	0	0.0976108	0.0703893	0.214125	0	0	0.238787	0.0703893	0.0703893	0	0.0840643	0.0976108
ENSRNOG00000002005	0	0	0	0	0	0	0	0	0	0	0	0	0	0.0565835	0	0	0	0	0	0.0426443	0	0
ENSRNOG00000002011	0.238787	0.0840643	0.15056	0.137504	0.15056	0.0703893	0.111031	0.189034	0	0.163499	0.0703893	0.0703893	0.176323	0.176323	0	0.0703893	0.189034	0.214125	0.111031	0.124328	0	0.201634
ENSRNOG00000002012	2.30451	2.26903	2.21723	2.38128	2.32193	3.17313	3.30159	3.32337	2.79701	2.87381	2.52607	2.32769	2.42761	2.50589	2.62527	2.64155	2.79909	2.85	3.05832	3.13914	2.91265	2.99639
ENSRNOG00000002013	0.831877	1.45418	1.1375	0.948601	1.20789	0.831877	1.46467	1.41684	0.847997	1.1177	1.39506	1.53605	0.963474	0.731183	1.05658	0.641546	0.978196	1.18903	1.74416	1.23879	1.43829	1.37295
ENSRNOG00000002014	1.79077	1.96347	2.24184	1.75275	2.11437	1.83996	1.68257	1.25096	2.41954	2.33056	2.38405	2.65764	1.83592	2.09424	2.46205	2.05658	1.5509	2.22033	1.73985	2.79286	2.38681	2.25701
ENSRNOG00000002021	6.36247	6.2948	6.95222	6.47557	6.38543	6.26059	6.16752	5.96232	5.87234	5.76871	6.15603	5.94462	5.8392	5.95606	5.85325	5.98185	6.0321	6.52184	6.16108	6.35861	6.50684	6.53216
ENSRNOG00000002024	0.0285692	0.0976108	0.0976108	0.0426443	0.0703893	0.0426443	0.0426443	0.0285692	0	0.0565835	0.0426443	0.0285692	0.0703893	0.0840643	0.0976108	0.0285692	0.0285692	0.0143553	0.0143553	0	0.0703893	0.0976108
ENSRNOG00000002026	0.823749	1.68257	1.20163	0.799087	1.21412	0.903038	0.863938	0.903038	1.5656	0.918386	1.17632	1.20163	1.22033	1.58976	1.15704	1.31615	0.903038	0.790772	0.650765	1.04963	1.38405	0.895303
ENSRNOG00000002028	4.33414	4.83036	5.99005	5.73742	5.51916	5.32625	5.47832	4.93546	4.56925	4.37851	5.59066	4.94392	4.72028	4.6427	5.16551	5.04614	5.07682	5.34092	5.57107	5.77584	5.33163	5.62702
ENSRNOG00000002031	0.189034	0.124328	0.176323	0.163499	0.0565835	0.201634	0.0840643	0.0565835	0	0.62293	0.275007	0.604071	0.0426443	0.0703893	0.321928	0.176323	0	0.0840643	0.0426443	0.0976108	0.321928	0.0565835
ENSRNOG00000002032	3.35614	3.45154	3.71809	3.60881	3.66221	3.5472	3.46467	3.36177	3.41143	3.41143	3.79597	3.70598	3.74093	3.59335	4.13832	3.5435	3.54473	3.37573	3.51602	3.32337	3.41684	3.09255
ENSRNOG00000002035	0.739848	0.641546	0.879706	0.713696	0.757023	0.613532	0.925999	1.08406	0.454176	0.887525	1.07039	0.933573	0.871844	0.782409	0.948601	0.613532	0.782409	0.918386	1.38957	1.13093	0.83996	0.526069
ENSRNOG00000002036	3.2765	4.47249	4.12846	3.67694	3.55213	3.50843	3.36737	3.07895	3.72574	4.31759	4.0027	4.03562	4.07296	4.42089	4.03474	3.84599	3.08576	3.80426	3.56438	3.57652	3.51979	3.75275
ENSRNOG00000002039	4.52982	4.54659	4.47703	4.40599	4.43095	4.37504	4.28392	4.23343	4.18349	4.36597	4.22651	4.37156	4.27426	4.35262	4.16993	4.29352	4.19298	4.40122	4.74093	4.46336	4.41143	4.49249
ENSRNOG00000002040	3.20945	3.98914	3.29131	2.85	3.05311	3.29572	3.1635	3.02326	3.74201	4.05224	3.66334	3.82171	3.91934	3.98914	3.64962	3.58976	2.95233	3.17632	2.52857	3.20945	3.47897	2.9241
ENSRNOG00000002041	0.378512	0.62293	1.22033	0.704872	0.604071	0.555816	0.790772	0.641546	0.15056	0.545968	0.863938	0.495695	0.400538	0.604071	0.903038	0.454176	0.933573	1.18269	0.823749	0.9855	0.773996	0.9855
ENSRNOG00000002042	0.400538	0.389567	0.613532	0.575312	0.669027	0.594549	0.226509	0.321928	0.565597	0.545968	0.422233	0.432959	0.238787	0.505891	0.584963	0.298658	0.545968	1.19535	1.75275	1.0072	0.687061	1.12433
ENSRNOG00000002044	3.6792	4.01881	3.83086	3.96809	3.60881	3.74953	4.03474	3.5373	4.0018	3.83289	3.94205	3.72574	3.65306	3.48156	3.86096	3.82477	3.76871	3.7366	3.7666	3.90785	3.82375	4.04264
ENSRNOG00000002045	6.87443	6.86629	6.43996	6.69377	6.76871	6.58871	6.45763	6.65664	6.73295	6.66206	6.59051	6.4573	6.79844	6.5572	6.60021	6.67469	6.82617	6.76805	7.41388	6.38491	6.88874	7.08226
ENSRNOG00000002046	0	0.238787	0	0	0	0	0	0	0	0.250962	0	0.226509	0.189034	0	0	0	0	0	0	0	0	0.226509
ENSRNOG00000002050	7.05083	7.60785	8.45582	8.20041	7.9622	7.70743	8.24375	7.48018	7.02746	6.90038	8.31637	7.64861	7.38293	7.34775	8.13807	7.64839	8.15228	9.17243	8.85184	8.96078	8.25446	9.01597
ENSRNOG00000002051	3.84499	4.06437	4.21645	4.10182	4.15785	4.08916	3.88753	3.86691	3.66334	4.0036	4.33271	4.0018	4.29572	4.07553	4.40463	4.01525	4.04614	4.52231	4.37434	4.41481	4.12184	4.42895
ENSRNOG00000002052	4.26828	4.33842	4.78816	5.15906	5.0018	4.37016	4.84449	4.75168	4.13996	4.47444	4.86394	4.67525	4.72955	4.53294	5.08151	4.63923	5.62117	5.37121	5.38819	5.30086	5.04789	5.01792
ENSRNOG00000002053	0.344828	0.83996	1.16993	0.516015	0.275007	0.594549	0.422233	0.226509	0.604071	0.722466	1.11103	0.831877	0.790772	0.799087	0.773996	0.669027	0.298658	0.62293	0.226509	0.536053	0.678072	0.613532
ENSRNOG00000002054	3.40871	3.82883	3.08236	3.0993	3.28836	3.33056	3.12433	3.06867	3.7761	3.56071	3.28836	3.63343	3.44228	3.70819	3.40735	3.57652	3.07724	3.38405	3.33056	3.37573	3.40599	3.1811
ENSRNOG00000002055	1.1375	1.48543	1.69599	1.51602	1.35614	1.45418	1.66448	1.1635	1.73985	1.41143	1.87184	1.69153	1.79077	1.5656	1.79909	1.5509	1.0635	1.99277	1.81558	1.78241	1.53605	1.79494
ENSRNOG00000002057	1.08406	2.07039	1.40599	1.26903	0.925999	1.57531	1.52607	1.52105	2.17951	2.08746	1.98185	2.06005	1.47508	1.32193	1.41684	1.76129	1.34483	1.25701	0.62293	1.57531	1.60407	1.72683
ENSRNOG00000002061	2.67582	3.6837	3.09255	2.41414	2.46728	2.56071	2.81147	2.53605	3.44626	3.43696	3.39369	3.42626	3.15218	2.86987	2.87774	2.97636	1.90304	2.57531	2.76553	2.27501	2.81762	2.6017
ENSRNOG00000002069	0.378512	0.584963	0.263034	0.176323	0.344828	0.367371	0.263034	0.238787	0.831877	0.464668	0.475085	0.495695	0.454176	0.713696	0.659925	0.555816	0.238787	0.263034	0.137504	0.15056	0.400538	0.411426
ENSRNOG00000002070	1.4957	2.1177	1.87971	1.58976	1.9855	2.0321	2.04264	1.9486	2.24489	1.88362	1.79077	1.926	1.7137	2.10769	1.86394	1.81558	1.774	1.69153	1.57531	1.46989	1.71809	1.62293
ENSRNOG00000002072	1.82782	2.18903	2.33914	2.34767	2.38957	2.06695	2.03914	2.22959	1.89142	1.83592	1.84398	1.848	1.59932	1.43829	1.7866	1.61824	2.33914	1.926	2.17951	1.9855	2.22959	2.20163
ENSRNOG00000002073	0.137504	0.356144	0.176323	0.111031	0.176323	0.201634	0.0976108	0.111031	0.584963	0.137504	0.226509	0.176323	0.275007	0.275007	0.111031	0.176323	0.111031	0.0840643	0.124328	0.15056	0.111031	0.226509
ENSRNOG00000002074	3.89821	3.99458	3.91265	3.43696	3.28688	3.82273	3.46858	3.46467	4.0268	3.79805	3.64962	3.9542	3.61235	3.83996	3.52857	3.74308	3.4957	3.12102	2.16993	3.20945	3.82883	3.19377
ENSRNOG00000002075	3.1375	3.47508	3.75702	3.34483	3.18903	3.3505	3.19219	3.06867	3.42089	3.34908	3.67016	3.34341	3.50589	3.68818	3.56438	3.30012	3.01436	3.6565	3.1811	3.23726	3.19692	3.26903
ENSRNOG00000002079	0.15056	0.344828	0.137504	0.189034	0.333424	0.124328	0.389567	0.124328	0.111031	0.15056	0.263034	0.275007	0.400538	0.238787	0.137504	0.0703893	0.176323	0.15056	0.238787	0.275007	0.201634	0.201634
ENSRNOG00000002080	0.847997	1.28096	1.70044	1.54597	1.33914	1.15704	1.42761	0.9855	0.807355	1.09085	1.52607	1.0635	1.04264	1.21412	1.58976	1.28688	1.22033	1.76553	1.98185	1.68706	1.30451	1.61353
ENSRNOG00000002085	0.659925	0.475085	0.565597	0.83996	0.565597	0.678072	0.555816	0.594549	0.333424	0.495695	0.443607	0.454176	0.411426	0.250962	0.321928	0.659925	0.400538	0.555816	0.782409	0.722466	0.485427	0.903038
ENSRNOG00000002089	2.87971	3.33914	4.58736	3.62059	3.34056	2.81558	3.13914	1.98914	3.08236	2.84197	3.83693	2.89724	3.15218	3.34056	4.05832	3.28836	2.68706	4.07125	3.36177	4.09508	3.41684	3.90014
ENSRNOG00000002091	2.14731	2.62059	1.64155	1.34483	1.46467	2.04614	1.71809	1.76553	2.44361	2.73118	2.18587	2.35896	2.51349	2.59694	2.34199	2.37016	1.58976	1.22033	1.12433	1.32769	1.926	1.45943
ENSRNOG00000002092	0.526069	0.925999	0.333424	0.0840643	0.344828	0.422233	0.575312	0.422233	0.62293	1.16993	0.823749	0.669027	0.545968	0.895303	1.03562	0.604071	0.0840643	0.189034	0.0703893	0.286881	0.526069	0.176323
ENSRNOG00000002093	3.22342	3.34341	4.27426	3.65076	3.47379	3.07211	3.07382	2.59932	2.70044	2.78241	3.43829	2.70708	2.71809	2.91648	3.08066	3.01792	2.52857	3.0321	4.03914	3.15704	3.06867	3.45943
ENSRNOG00000002094	4.83744	5.33235	6.32211	5.60644	5.28355	5.1177	5.49313	4.78188	5.45154	5.01748	5.77373	5.22304	5.1815	5.36772	5.68678	5.20242	4.98596	6.21956	5.60051	5.75007	5.39163	5.83112
ENSRNOG00000002097	5.71342	5.2426	4.96625	5.6565	5.46891	5.82094	6.2267	6.39746	5.08576	5.49633	6.2292	5.9331	5.40939	4.51412	4.93404	5.54535	5.90785	5.81096	4.97499	5.86962	6.44361	6.34589
ENSRNOG00000002100	3.51854	3.30012	3.36177	3.12928	3.26903	3.48929	3.24489	3.12267	2.69377	3.34625	3.28392	3.23573	3.02326	3.23726	2.97453	3.1375	3.14893	3.07724	2.7137	3.10266	3.41414	3.14078
ENSRNOG00000002101	0.214125	0.298658	0.0976108	0.0976108	0	0	0.0703893	0.0840643	0.432959	0.641546	0.275007	0.367371	0.422233	0.333424	0.189034	0.443607	0	0.0703893	0	0.0840643	0.189034	0
ENSRNOG00000002104	3.63923	3.99277	3.82375	3.43429	3.35896	3.9241	3.53854	3.62176	4.10434	3.88166	3.84298	3.94392	3.66448	3.60644	3.52482	3.66221	3.33771	3.07382	2.50589	3.16993	3.64616	3.15381
ENSRNOG00000002105	1.08406	1.24489	2.0036	1.93734	2.04614	3.34199	3.58496	3.13093	2.74416	2.02503	2.70708	2	2.22033	2.71149	2.58976	2.7845	2.24184	2.98914	1.98185	2.73118	2.17951	2.73769
ENSRNOG00000002106	4.3147	4.46663	4.48156	4.38681	4.37921	4.21723	3.91456	4.0009	4.0072	4.23802	4.18666	4.09761	4.25475	4.1416	3.9222	4.22574	3.94111	4.06609	4.48156	4.1375	4.05311	4.29131
ENSRNOG00000002110	1.21412	1.0635	0.565597	0.918386	0.978196	0.565597	0.871844	1.07724	1.12433	1.22651	0.823749	0.910733	0.903038	1.02857	1.23879	1.02148	1.12433	0.669027	0.650765	0.782409	0.9855	0.879706
ENSRNOG00000002112	4.63343	4.9607	4.77452	4.42358	4.37156	4.72901	4.55152	4.63691	4.46663	4.64559	4.64616	4.65306	4.86493	4.61471	4.30305	4.61235	4.1811	4.02591	3.76871	4.32121	4.6427	4.39917
ENSRNOG00000002115	9.98108	9.69551	10.2026	10.3769	10.2641	10.1979	10.4356	10.4058	9.8185	9.38424	9.73042	9.74408	9.48384	9.44911	9.49853	9.70032	10.1485	10.1043	9.91658	10.2616	10.0693	10.1501
ENSRNOG00000002116	0	0	0	0.464668	0	0	0	0	0	0	0.475085	0	0	0	0	0	0	0	0	0	0	0
ENSRNOG00000002117	0	0	0	0	0	0	0	0	0	0	0	0	0	0	0	0	0	0	0	0	0	0
ENSRNOG00000002120	1.31034	1.90689	1.45943	1.28096	1.46467	1.22651	1.84398	1.73118	1.62293	1.55582	1.79494	2.1635	1.4489	1.13093	1.22033	1.09085	1.29278	1.61353	1.83592	1.62761	1.59932	1.67356
ENSRNOG00000002121	4.62469	4.22574	4.35966	4.47249	4.33271	4.43496	4.26454	4.20163	3.72792	4.03474	4.27352	4.13586	4.38681	4.41075	4.35614	4.2502	4.32265	4.50462	4.17393	4.25096	4.29572	4.38474
ENSRNOG00000002122	4.09677	3.75168	3.70819	4.01525	4.05745	3.83693	3.72356	4.1235	3.17153	3.59694	3.47508	3.40463	3.62994	3.4957	3.07724	3.37851	4.04352	3.73444	3.57046	3.74631	3.78973	4.00809
ENSRNOG00000002125	7.14822	7.09614	7.51649	7.42349	7.40455	7.11593	7.02591	6.89567	6.62322	6.80426	7.09339	6.89506	6.97373	6.96382	7.01525	7.04122	6.95163	7.12866	6.99831	7.41473	7.09424	7.30716
ENSRNOG00000002126	0.0565835	0.0976108	0.0565835	0	0.0565835	0.0426443	0.0703893	0.0840643	0.432959	0.111031	0.0976108	0.0565835	0.15056	0.111031	0.0426443	0.0565835	0.0840643	0.0703893	0	0.0426443	0.0976108	0.0426443
ENSRNOG00000002127	0.782409	0.757023	0.731183	0.933573	0	0.650765	0.575312	0.887525	1.37851	0.790772	0.704872	0.411426	0.823749	1.11103	0.695994	0	0	0.31034	0.298658	0.62293	0.389567	0.389567
ENSRNOG00000002128	2.57773	2.67129	2.59694	2.56316	2.7137	2.80116	2.60644	2.75702	2.84398	3.36036	2.95977	3.08916	3.14731	3.10769	3.15056	2.88166	2.66221	2.13093	2.08066	2.14405	2.57046	2.09085
ENSRNOG00000002129	4.92029	4.92742	4.39369	4.06609	4.14486	4.46271	4.07895	4.21723	4.60999	4.78712	4.30232	4.29205	4.82985	4.82171	4.34199	4.42425	3.95327	4.05224	3.65764	3.90689	4.3427	4.13504
ENSRNOG00000002130	0	0	0	0	0	0	0	0	0	0	0	0	0	0	0	0	0	0	0	0	0	0
ENSRNOG00000002134	0	0	0	0	0	0	0	0	0	0	0.111031	0.111031	0	0	0.111031	0	0.0976108	0.0840643	0	0.0976108	0	0
ENSRNOG00000002135	2.4489	3.12928	3.15866	2.57046	2.70929	2.6893	3.13093	2.63923	2.71809	2.51602	3.04614	2.85	2.62761	2.38128	2.94673	2.48543	2.65992	3.10434	3.30451	3.02326	2.88557	2.88166
ENSRNOG00000002137	1.40599	1.48543	2.1635	1.774	1.86394	1.26903	1.59932	1.47508	1.17632	1.19535	1.56071	1.24489	1.55582	1.41684	1.57046	1.67807	1.37295	2.11103	1.93357	2.08066	1.36737	2
ENSRNOG00000002139	0.189034	0.475085	0.250962	0.137504	0.15056	0.286881	0.189034	0.124328	0.389567	0.432959	0.333424	0.526069	0.238787	0.378512	0.333424	0.344828	0.422233	0.739848	0.807355	0.632268	0.807355	0.641546
ENSRNOG00000002141	4.16912	4.7939	4.64847	4.18031	4.22033	4.5741	4.6011	4.30524	4.87774	4.97269	5.27426	5.25437	4.68145	4.55459	5.48349	4.78869	4.49378	5.08619	4.41886	5.0027	4.97774	4.90593
ENSRNOG00000002142	4.39506	4.75221	3.89336	3.62877	3.85499	4.03386	4	4.08746	3.94486	4.71149	3.97361	4.43296	4.42694	4.47119	3.93546	4.37156	3.7761	3.3978	3.08236	3.81762	4.32553	3.79181
ENSRNOG00000002144	4.18031	4.28983	4.38681	4.50016	4.42492	4.47962	4.25701	4.30961	3.65992	4.1819	4.28392	4.23266	4.23266	4.23419	4.17473	4.16752	4.33485	4.45088	4.91934	4.45286	4.41954	4.5741
ENSRNOG00000002145	0.0840643	0.15056	0.0703893	0.0703893	0.226509	0.124328	0.111031	0.0703893	0	0.163499	0.15056	0.214125	0.0565835	0.0840643	0.0703893	0.0703893	0.356144	0.782409	0.163499	0.815575	0.201634	0.555816
ENSRNOG00000002146	2.9982	3.37295	2.926	2.68032	2.81558	2.72247	2.83592	2.62527	2.58496	3.03562	3.25399	2.96347	3.14078	2.9279	3.15381	2.96901	2.93923	2.82579	2.98185	2.99639	3.12433	2.91456
ENSRNOG00000002149	0	0.0703893	0	0	0	0	0.0426443	0.0565835	0.189034	0.0703893	0.0565835	0	0.0426443	0.0703893	0	0	0.0565835	0	0.0426443	0.0976108	0	0.0565835
ENSRNOG00000002151	0	0	0	0	0	0	0	0	0	0	0	0	0	0	0	0	0	0	0	0	0	0
ENSRNOG00000002152	3.23879	3.28688	3.23266	3.10769	3.18587	3.13093	2.80116	2.97636	3.05137	3.24184	3.21412	3.3147	3.24945	3.38819	3.29131	2.99639	3.04963	3.1177	3.76871	3.4489	3.09592	3.24793
ENSRNOG00000002153	2.38128	2.51096	2.23573	2.15704	2.40054	2.76341	2.63227	2.79286	2.67582	2.61353	2.5008	2.45154	2.54102	2.74846	2.31904	2.61353	2.35614	2.31034	2.10098	2.41684	2.61824	2.30743
ENSRNOG00000002154	0	0	0	0	0	0	0	0.0976108	0	0	0	0	0	0	0	0	0.0976108	0	0.0840643	0	0	0
ENSRNOG00000002158	0	0.111031	0	0	0	0	0	0	0	0	0.0976108	0.0976108	0	0	0.0976108	0	0.176323	0.0703893	0.214125	0	0.0976108	0
ENSRNOG00000002159	1.15704	1.04963	1.36737	1.25096	1.23879	1.33342	1.18269	1.11103	1.04264	0.948601	1.43829	1.25701	1.3505	1.07039	1.69153	1.10434	1.44361	1.87971	1.88362	1.24489	0.941106	1.4489
ENSRNOG00000002161	1.58015	1.5656	1.48027	1.53605	1.48027	1.48543	1.51602	1.55582	1.47508	1.43296	1.54597	1.48543	1.50589	1.46467	1.64616	1.5008	1.42223	1.70044	1.32769	1.67807	1.65992	1.5008
ENSRNOG00000002163	5.54257	5.38957	5.44361	5.36001	5.42021	5.35614	5.04745	5.25927	4.81147	5.07082	4.96486	4.96486	5.18428	5.02768	4.7447	4.87332	5.19022	4.7339	5.1635	5.01436	5.22535	5.1235
ENSRNOG00000002164	0.286881	0.275007	0.485427	0	0.485427	0	0.201634	0.226509	0	0.286881	0	0.263034	0	0	0.464668	0.263034	0.226509	0.526069	0.356144	0.411426	0.956057	0.250962
ENSRNOG00000002165	2.74631	2.68706	3.73877	3.07724	2.8339	3.07895	3.13093	2.21412	2.57289	2.1635	3.33485	2.53107	2.55582	2.94486	3.22959	2.74631	2.71809	3.46989	3.16511	3.13422	3.27798	3.55827
ENSRNOG00000002167	0.15056	0.286881	0.389567	0.367371	0.389567	0.286881	0.250962	0.389567	0	0.226509	0.378512	0.389567	0.214125	0.238787	0.422233	0.137504	0.659925	1.09761	1.14405	0.678072	1.30451	1.19535
ENSRNOG00000002168	0	0	0	0	0	0	0	0	0	0	0	0	0	0	0.0703893	0	0	0	0	0	0	0
ENSRNOG00000002169	0	0	0	0	0	0	0.201634	0.226509	0	0.526069	0.250962	0.475085	0.389567	0	0	0.250962	0.226509	0.516015	0.765535	0.400538	0.454176	0.956057
ENSRNOG00000002171	4.0268	4.73985	4.21878	2.97636	2.84197	4.22342	3.6017	3.29425	4.4822	4.37086	4.30743	4.43095	4.33199	4.3875	3.98003	4.37226	2.81762	2.78869	1.9222	2.90304	3.92315	2.9222
ENSRNOG00000002174	0.378512	0.356144	0.575312	0.432959	0.575312	0.604071	0.443607	0.464668	0.613532	0.443607	0.505891	0.464668	0.111031	0.400538	0.201634	0.15056	0.298658	0.443607	0.344828	0.389567	0.443607	0.505891
ENSRNOG00000002175	2.59932	2.90881	2.66903	2.1635	1.95977	2.58496	2.40054	2.07382	2.38405	2.52857	2.73118	2.62293	2.63691	2.74416	2.67129	2.63923	2.04614	2.33342	2.06695	2.13093	2.47508	2.10434
ENSRNOG00000002176	1.49057	1.96717	1.77821	1.29278	1.26303	1.28096	1.19535	1.18903	1.82782	1.926	1.94486	1.9782	1.65992	1.65535	1.43829	1.39506	0.863938	1.29866	1.1177	1.47508	1.40054	1.22033
ENSRNOG00000002177	3.29572	4.05311	3.90304	3.18428	3.23573	3.60644	3.45022	3.2854	3.49825	3.69488	4.05224	3.98459	3.89724	3.71589	3.98823	3.85499	3.30451	3.52732	2.84398	3.5741	3.83996	3.63459
ENSRNOG00000002178	6.13812	5.78842	6.05875	6.47573	6.50032	6.23917	6.51523	6.55628	6.30195	5.86196	5.66903	5.83188	5.83946	5.58105	5.59036	5.92125	6.32121	6.142	6.20535	6.30761	6.13422	6.25814
ENSRNOG00000002180	2.72028	2.83592	3.08576	3.08406	3.01257	3.31759	3.47249	3.20006	2.90689	2.75489	3.40735	3.16511	2.94486	2.88753	3.54226	3.14241	3.52231	3.60526	3.05832	3.67129	3.31615	3.54967
ENSRNOG00000002181	0.485427	0.505891	2.02857	1.43296	1.10434	0.765535	1.33342	0.432959	1.01436	0.454176	1.18269	0.695994	0.516015	0.963474	1.1635	0.659925	0.62293	1.57531	1.0635	0.948601	1	1.40599
ENSRNOG00000002182	5.82451	5.79286	5.47314	5.23917	5.25512	5.8339	5.64818	5.71425	6.28485	5.93758	5.47314	5.74201	5.78241	5.94298	5.37643	5.64933	5.40156	4.85798	3.83794	5.01346	5.55336	4.98368
ENSRNOG00000002185	2.86592	3.56803	3.62994	3.27352	3.21568	3.16511	3.42895	2.9855	3.54226	3.61117	3.56803	3.37712	3.65878	3.92029	3.8166	3.62059	2.89724	3.97177	3.25852	3.33485	3.19219	3.63343
ENSRNOG00000002186	3.56438	4.11187	5.01881	4.49506	4.39232	4.16591	4.67073	4.09255	4.31397	3.73444	4.89579	4.38128	4.07211	3.83895	4.87086	4.26754	4.5404	5.27389	4.79805	4.87627	4.62117	4.96578
ENSRNOG00000002187	0	0	0.176323	0	0	0.163499	0	0	0	0	0	0	0.137504	0	0.176323	0	0	0	0.124328	0	0	0.176323
ENSRNOG00000002188	1.40054	1.64155	1.75702	1.60407	1.76553	1.84398	1.53107	1.45943	1.52105	1.82375	1.68257	1.79077	1.61353	1.76129	1.8679	2.01436	1.57046	1.45418	1.49057	1.37295	1.5008	1.63691
ENSRNOG00000002191	2.20789	2.19219	1.88362	2.12433	2.01792	2.08066	2.23266	2.27501	1.65535	2.14405	2.31615	2.25701	2.08746	1.70929	2.07039	1.87184	2.31615	2.22959	2.67807	2.25701	2.1635	2.05311
ENSRNOG00000002192	4.32553	5.01659	4.76447	4.04789	4.02503	4.75007	4.60407	4.39712	4.91791	5.02503	5.19771	4.848	5.2724	4.77136	5.20281	4.93829	4.26379	4.43962	3.57168	4.3147	4.82477	4.38336
ENSRNOG00000002194	2.47508	2.25096	2.19849	2.64155	2.65764	2.28096	2.37573	2.488	1.56071	2.0036	2.02857	1.61353	1.97085	1.97085	2.12763	2.10769	2.17313	2.31034	2.60407	2.33628	1.9782	2.12433
ENSRNOG00000002196	1.12433	2.72683	2.74846	1.99277	1.65992	2.32769	2.0635	1.1635	1.96717	2.31325	2.36457	2.74416	2.29278	2.12763	1.74416	2.48285	2.13422	1.20163	0.815575	1.97453	2.51854	1.90304
ENSRNOG00000002199	3.78764	3.94017	3.77821	3.40599	3.42895	3.79494	3.69933	3.40735	4.05918	4.16832	4.32769	4.29425	4.27202	4.16672	4.46663	4.00809	3.67243	4.04614	3.79181	3.70929	3.96162	3.66221
ENSRNOG00000002200	0	0	0	0	0	0	0	0	0	0	0	0	0	0	0	0	0	0	0	0	0	0
ENSRNOG00000002202	0	0	0	0	0	0.0703893	0	0	0	0.0976108	0	0	0.137504	0	0.0840643	0	0	0	0	0	0.0840643	0
ENSRNOG00000002203	1.7866	2.20477	2.5509	2.29866	2.12102	2.59694	2.89142	2.55582	2.5008	2.19535	2.78031	2.37573	2.37573	2.59455	2.75275	2.63691	2.1177	2.46205	2.46205	2.35332	2.22959	2.38128
ENSRNOG00000002204	0.863938	0.765535	0.632268	0.555816	0.31034	0.594549	0.432959	0.526069	0.536053	0.565597	0.748461	0.516015	0.632268	0.757023	0.333424	0.659925	0.526069	0.226509	0.286881	0.286881	0.565597	0.333424
ENSRNOG00000002205	7.82833	7.14466	6.91612	7.39917	7.4559	7.34474	7.21306	7.53154	6.99797	7.37903	6.72383	6.99774	7.02901	7.24012	6.71781	7.03815	7.43846	7.29232	7.44245	7.33101	7.35209	7.42978
ENSRNOG00000002207	1.80323	2.16672	2.59694	2.3978	2.32481	2.29572	2.66221	2.15381	2.21723	1.83188	2.28096	2.08066	1.79494	2.0072	2.20477	2.22651	2.22959	2.61353	2.30159	2.48543	2.38128	2.5435
ENSRNOG00000002208	4.87431	4.72574	4.18428	4.35896	4.40599	4.5435	4.29131	4.60703	4.33628	4.90497	4.50779	4.63923	4.5509	4.79025	4.31397	4.52669	4.45418	4.20398	4.18031	4.29205	4.57531	4.26679
ENSRNOG00000002210	7.45393	6.91588	7.17413	7.55681	7.59291	7.27622	7.02314	7.34696	6.86505	6.73971	6.539	6.7896	6.67257	6.63677	6.39266	6.74389	7.44178	7.22313	7.64508	7.17273	7.29545	7.20428
ENSRNOG00000002212	2.47508	2.69822	2.42492	2.7137	2.62761	2.28392	2.1635	2.13422	1.5656	2.25096	2.02148	2.23266	2.08066	2.31904	2.19849	1.84398	2.69153	2.64616	3.79701	2.6893	2.69153	2.79909
ENSRNOG00000002214	4.06264	4.24717	4.24717	3.9644	3.99729	3.70044	3.55949	3.58856	4.06091	3.87676	3.65992	3.59216	3.99458	3.7845	3.46074	3.74201	3.30451	3.16027	3.34056	3.61589	3.70155	3.50716
ENSRNOG00000002215	7.37043	7.15299	6.91121	7.30533	7.28707	7.34314	7.07146	7.3786	6.68832	7.19466	6.83744	6.904	6.94907	7.0119	6.57046	7.05148	7.19367	6.69905	5.82985	7.22689	7.0045	7.10518
ENSRNOG00000002216	3.24184	2.89142	3.93168	3.61117	3.66107	3.82579	3.79494	3.774	3.19219	3.13093	3.62059	3.13914	3.16832	3.2854	3.67694	3.32337	3.65076	4.27202	3.85898	4.10601	3.84097	4.13011
ENSRNOG00000002217	1.82782	2.73769	4.57289	2.96347	2.85599	2	3.26003	1.32193	2.43563	1.83592	3.51728	1.80735	2.10769	2.28392	3.1375	1.87578	2.16993	4.06953	1.60881	3.2765	3.36457	3.5509
ENSRNOG00000002218	1.99277	1.38405	2.50843	2.55582	2.20789	2.20477	2.22959	2.1635	1.41684	1.88362	2.16027	1.91456	2.02857	1.70044	2.19535	2.0635	2.1635	2.22959	1.66903	2.41143	2.20163	2.14731
ENSRNOG00000002223	0	0	0	0	0	0	0	0	0	0	0	0	0	0	0	0	0	0	0	0	0	0
ENSRNOG00000002224	0	0.298658	0.15056	0.263034	0.286881	0	0.111031	0.124328	0	0	0.137504	0	0.226509	0	0.495695	0.275007	0.454176	0	0.111031	0.238787	0.137504	0.137504
ENSRNOG00000002225	3.16672	3.48929	3.17792	3.20006	3.28096	3.67129	3.73985	3.6837	3.41684	3.85699	3.75382	3.82883	3.81762	3.75809	4.15299	3.48027	4.17153	3.98459	3.51728	3.71699	3.53481	3.56071
ENSRNOG00000002227	3.87381	3.32337	4.23036	4.24184	4.33271	3.09592	2.96901	3.21878	3.08236	2.42492	2.68257	2.73769	3.58135	3.19219	3.02148	2.99458	3.03386	3.64731	3.92884	3.42089	3.09761	3.40871
ENSRNOG00000002229	1.10434	1.43829	1.60407	1.32769	1.25096	1.35614	1.57046	1.29866	1.03562	1.25701	1.54597	1.42761	1.37295	1.36737	1.93357	1.41684	1.40054	1.41143	1.76553	1.46989	1.25096	1.31034
ENSRNOG00000002232	3.48285	3.89142	3.05832	2.80529	2.95233	3.26903	2.69377	2.79909	3.71039	4.14323	3.35755	3.65764	3.9364	4.04963	3.39643	3.58616	2.66676	2.488	1.76977	2.57773	3.23419	2.46989
ENSRNOG00000002238	0	0.0703893	0	0	0	0	0	0	0	0	0	0	0	0.137504	0	0	0	0	0	0	0	0
ENSRNOG00000002240	3.39506	3.41007	4.23726	4.08661	4.17393	3.78241	3.87283	3.51854	3.1375	2.97269	3.81147	3.34483	3.57531	3.29866	3.85997	3.5741	3.83693	4.488	4.96394	4.27724	3.79077	4.59634
ENSRNOG00000002241	0.555816	0.887525	1.89918	1.42223	1.32193	0.731183	1.1177	0.454176	0.895303	0.757023	1.80735	1	0.895303	1.13093	1.53107	0.773996	0.62293	1.73985	1.42761	1.19535	1.09085	1.59455
ENSRNOG00000002244	3.67243	4.20633	4.05398	3.84197	3.76235	3.70044	3.67807	3.46205	3.00899	3.67356	3.78764	3.44228	3.45286	3.56925	3.81455	3.51979	3.56316	3.53232	4.53107	4.08236	3.65306	4.01078
ENSRNOG00000002246	2.90881	3.63807	3.2555	2.45154	2.32481	3.10434	2.79286	2.75489	3.50589	3.42895	3.43296	3.65076	3.59455	3.37434	3.28096	3.29278	2.74201	2.57289	1.9782	2.72247	3.20006	2.54844
ENSRNOG00000002247	2.01078	2.74631	2.1635	1.38405	1.32769	2.25701	2.18587	1.84398	2.53356	2.73552	2.75061	2.86196	2.72247	2.57289	2.49057	2.75275	1.64155	1.23879	1.13093	1.61353	2.29278	1.53107
ENSRNOG00000002248	1.65992	2.04963	1.80735	1.43829	1.37295	1.68706	1.45943	1.40599	1.73118	2.0072	1.91839	1.9222	1.88362	1.78241	1.71809	1.81147	1.28096	1.14405	0.895303	1.39506	1.63227	1.28096
ENSRNOG00000002251	3.8125	4.59096	4.06091	4.01078	4.11353	4.05572	3.95047	3.849	4.42358	4.71039	4.51916	4.48285	4.54844	4.60051	4.57228	4.53107	3.9991	4.0798	4.3427	4.27128	3.93829	4.21645
ENSRNOG00000002253	4.17313	3.87578	4.05224	4.46401	4.31325	4.21878	4.30159	4.50016	3.70929	3.58856	3.86592	3.92125	3.82171	3.65764	3.82782	3.88753	4.2817	4.18745	4.01614	4.46793	4.21645	4.35826
ENSRNOG00000002254	3.38128	3.46597	3.62176	3.56316	3.56682	3.32048	3.61824	3.47508	3.14078	3.29425	3.60288	3.3799	3.52857	3.38267	3.76341	3.43029	3.53978	3.49185	3.50589	3.58976	3.55827	3.6837
ENSRNOG00000002255	6.52356	6.10014	6.69321	6.63227	6.54226	6.80245	6.88545	6.75342	6.26285	6.02326	6.46091	6.25361	5.91361	5.97476	6.24241	6.25758	6.74255	6.59036	5.77162	6.71754	6.55949	6.77781
ENSRNOG00000002256	1.27501	1.73552	1.4489	1.81967	2.01792	1.38405	2.10434	1.24489	0.432959	1.08406	2.06695	1.04963	1.85997	1.28688	2.88947	1.96717	2.4489	1.4489	1.82375	2.26903	1.78241	1.58015
ENSRNOG00000002258	0.879706	1.28688	1.49057	1.44361	1.22651	1.04963	0.765535	0.831877	0.948601	0.963474	1.30451	1.09761	1.51096	1.39506	1.33342	0.956057	0.895303	1.35614	0.956057	1.09085	1.14405	1.29278
ENSRNOG00000002262	2.95047	2.66903	3.45812	3.2555	3.30597	3.09424	3.35896	3.04439	3.09255	3.12763	3.26153	3.03386	3.45022	3.14078	3.48156	3.06523	3.18745	3.43296	3.17153	3.32193	3.09255	3.43296
ENSRNOG00000002265	0.0976108	0.0976108	0.0426443	0	0	0	0.0285692	0.0426443	0.214125	0.0565835	0.0426443	0.0426443	0.0703893	0	0.0426443	0.0426443	0.111031	0	0.0285692	0	0.0426443	0.0426443
ENSRNOG00000002266	0	0	0	0	0	0	0	0	0	0	0	0	0	0	0	0	0	0	0	0	0	0
ENSRNOG00000002267	4.73444	5.83061	6.33682	5.59276	5.46369	5.41752	5.93216	5.14364	5.6499	5.37782	6.44045	5.82629	5.94953	5.74335	6.44543	5.81686	5.2891	6.224	5.38785	6.11437	5.7926	6.17572
ENSRNOG00000002270	5.2407	5.7046	5.46826	4.84298	4.90352	5.51444	5.39575	5.14282	5.69153	5.62702	5.77347	5.57954	5.54226	5.65134	5.47379	5.59634	4.96625	4.86295	4.78555	4.96116	5.56986	5.19259
ENSRNOG00000002271	4.34979	4.54164	4.42358	4.38128	4.35755	4.44162	4.24413	4.18587	4.37226	4.6017	4.55949	4.5097	4.63169	4.49697	4.50335	4.4522	4.18666	4.54659	4.49249	4.35685	4.38336	4.58616
ENSRNOG00000002272	2.20789	1.89142	0.687061	0.765535	0.739848	1.29278	1.03562	1.45943	1.92979	1.67807	1.30451	1.20789	1.02148	1.09761	1.03562	1.20163	0.910733	0.970854	0.83996	1.19535	2.02503	1.20789
ENSRNOG00000002273	4.56255	5.14568	6.5697	6.10161	5.96625	5.41007	5.61471	4.91839	5.12143	5.10852	6.55582	5.93782	5.94509	5.56803	6.75822	5.55735	6.11728	8.02048	6.74698	6.75849	6.03914	7.19613
ENSRNOG00000002275	5.12184	5.21529	5.13217	4.83137	4.97545	5.28392	5.14527	5.10056	5.33628	5.08874	5.01436	5.15259	4.93876	5.27165	4.8515	4.91456	4.70487	4.69766	4.05832	4.8674	5.03782	4.69377
ENSRNOG00000002276	0.545968	0.659925	1.1177	0.62293	0.641546	0.641546	0.765535	0.505891	0.400538	0.400538	0.879706	0.773996	0.516015	0.757023	0.83996	0.565597	0.536053	0.941106	0.454176	0.757023	0.895303	0.879706
ENSRNOG00000002278	1.76553	2.40054	2.5509	1.67356	1.61353	1.65992	1.74416	1.29278	2.42492	1.8953	2.45154	2.33056	2.19219	2.28096	2.60407	2.14078	1.36177	2.1635	0.948601	1.69153	1.93734	1.79909
ENSRNOG00000002280	5.35861	5.8748	4.64501	4.3875	4.70377	5.18626	4.79077	4.76022	5.8505	5.98959	5.57894	5.79286	5.90617	6.20516	5.6097	5.85325	4.44029	4.63633	3.88362	4.52482	5.43363	4.45943
ENSRNOG00000002285	0	0	0	0	0	0.0703893	0	0	0	0	0	0.0703893	0	0	0	0	0	0	0	0	0	0
ENSRNOG00000002289	0.464668	0.443607	0.757023	0.659925	0.545968	0.378512	0.713696	0.62293	0.250962	0.464668	0.782409	0.485427	0.536053	0.739848	0.807355	0.422233	0.378512	0.62293	1.0635	0.555816	0.575312	0.526069
ENSRNOG00000002291	2.98368	3.16832	2.96162	2.45681	2.26604	2.9782	2.56803	2.65992	2.80323	3.16189	3.10769	3.22959	3.12598	3.07382	2.93546	3.03034	2.47768	2.34199	1.83188	2.41954	3.1127	2.41684
ENSRNOG00000002292	6.57667	6.93487	6.66278	6.31306	6.31415	6.79831	6.68776	6.50653	7.08151	7.00764	6.92327	6.84336	6.74658	7.11134	6.85898	6.83656	6.19535	6.44128	6.4949	6.45236	6.66092	6.49378
ENSRNOG00000002294	1.41143	2.65992	1.75275	1.23266	0.970854	1.4957	1.37295	1.08406	1.87578	2.62293	2.08406	2.25399	2.14405	2.31034	2.05311	1.926	1.17632	0.887525	0.238787	1.11103	1.69153	1.02148
ENSRNOG00000002301	4.52419	4.72356	4.94158	4.55459	4.52795	4.56986	4.73823	4.41886	4.44029	4.63749	4.97499	4.72574	4.71754	4.59455	4.88264	4.60288	4.59634	5.06824	4.97591	4.88606	4.7939	5.01167
ENSRNOG00000002302	0.0565835	0.485427	0.201634	0.15056	0	0.214125	0.189034	0.176323	0.526069	0.226509	0.333424	0.15056	0.411426	0.344828	0.238787	0.15056	0.0976108	0.0840643	0.0426443	0.124328	0.321928	0.0565835
ENSRNOG00000002303	2.76341	2.73335	1.98185	1.25701	1.33342	2.59455	1.76977	1.70929	2.68257	3.36877	2.93734	3.01078	3.45418	3.57894	2.85599	3.18745	1.36177	1.22033	0.344828	1.31615	2.02857	1.05658
ENSRNOG00000002304	1.41143	1.83592	1.53107	1.15056	1.53605	0.863938	0.641546	0.575312	2.22959	1.17632	1.18903	1.42761	1.38957	1.96347	1.04264	1.08406	0.722466	0.356144	0.344828	1.05658	0.918386	0.62293
ENSRNOG00000002305	1.33342	1.72247	1.43296	1.46989	1.40054	1.15056	1.65535	1.43829	1.35614	1.04264	1.20163	1.18269	1.1635	0.970854	0.895303	1.03562	0.941106	1.14405	1.79909	1.31034	1.30451	1.5008
ENSRNOG00000002309	5.14323	4.29278	4.2149	4.69321	4.66619	4.68874	4.34412	4.54226	4.46923	4.5404	4.41414	4.35403	4.9514	4.95373	4.30961	4.48156	4.53356	4.64443	4.34554	4.63923	4.44956	4.49249
ENSRNOG00000002312	1.1375	1.58015	1.15056	0.748461	0.722466	0.978196	0.9855	0.757023	1.47508	1.63691	1.40599	1.46467	1.51096	1.62293	1.49057	1.40599	0.782409	0.823749	0.604071	0.903038	1.20163	0.871844
ENSRNOG00000002314	0	0	0	0	0	0	0	0	0	0	0	0	0	0	0	0	0	0	0	0	0	0
ENSRNOG00000002318	8.09935	7.62629	7.38163	7.31515	7.23774	7.92825	7.29195	7.50946	7.40931	7.70584	7.2588	7.49713	7.40837	7.58022	6.89433	7.54905	7.3147	6.61648	5.80038	7.1472	7.38991	6.99333
ENSRNOG00000002319	5.99435	6.16712	5.60496	5.78503	5.73037	6.09402	5.90497	6.05311	6.09656	6.43946	5.95396	6.05181	6.11956	6.22863	5.99481	6.00899	5.8475	5.05224	4.88606	5.6907	5.8902	5.51791
ENSRNOG00000002320	7.58999	6.86047	7.0207	7.44667	7.4591	7.58684	7.43646	7.59775	6.85711	6.95373	6.76726	6.97545	6.80632	6.78437	6.7126	6.9028	7.6175	7.4412	7.81166	7.49657	7.385	7.54481
ENSRNOG00000002321	0	0	0	0	0	0	0	0	0	0	0	0	0	0	0	0	0	0	0	0	0	0
ENSRNOG00000002322	5.80193	5.56864	5.41515	5.56133	5.52732	5.66704	5.06953	5.21218	5.43763	5.44956	5.13422	5.21374	5.47444	5.43563	4.97039	5.56986	5.09592	4.74093	4.82426	5.10476	5.37016	5.1639
ENSRNOG00000002323	2.66221	2.91265	2.60407	2.30743	2.40871	2.78241	2.65535	2.48027	2.07039	2.73118	3.0036	2.95977	2.82985	2.80529	2.90689	2.83794	2.58015	2.73118	2.27501	2.60881	2.75916	2.86592
ENSRNOG00000002327	0	0	0	0	0	0.0840643	0.0703893	0	0.31034	0	0	0	0.0840643	0	0	0.0976108	0	0	0.0703893	0	0.189034	0
ENSRNOG00000002331	0.443607	0.948601	0.978196	1.1375	0.722466	0.575312	0.62293	0.432959	0.613532	0.344828	0.475085	0.400538	0.584963	0.650765	0.464668	0.565597	0.575312	0.555816	1.58496	1.09085	0.545968	0.62293
ENSRNOG00000002332	0.565597	1.38957	0.731183	0.263034	0.286881	1.22033	0.575312	0.464668	0.443607	1.67807	1.04963	0.910733	1.02148	1.20163	0.495695	1.20789	0.464668	0.565597	0	0	0.695994	0.275007
ENSRNOG00000002333	0	0	0	0	0	0	0	0	0	0	0	0	0	0	0	0	0	0	0	0	0	0
ENSRNOG00000002336	0	0	0.0426443	0	0	0	0	0.0426443	0.0703893	0	0	0	0.0285692	0.0565835	0.0840643	0.0426443	0.0426443	0	0.0703893	0	0	0
ENSRNOG00000002338	1.55582	2.0072	1.73118	1.59455	1.57046	1.21412	1.18269	1.1635	1.41684	1.37851	1.48543	1.43829	1.39506	1.54597	1.48027	1.45418	1	1.21412	1.25096	1.15056	1.18269	1.04963
ENSRNOG00000002339	2.0321	2.05658	2.26604	2.30451	2.26604	1.99639	1.83592	2.01792	1.4489	2.14731	2.12102	1.98914	1.73118	1.76129	1.9855	1.86394	2.15704	2.16993	1.55582	2.52857	1.98185	2.17313
ENSRNOG00000002340	0	0.575312	0.948601	0	0.555816	0.85599	0	0.485427	0	0	0.536053	0.948601	0	0	0.526069	0	1.14405	0	0	0	0.526069	0
ENSRNOG00000002341	4.90207	5.22226	4.99367	4.72738	4.7866	4.92647	4.4614	4.59216	4.66619	4.75435	4.92362	4.76235	5.04745	5.11728	5.18468	4.79546	4.76022	4.51286	4.36667	4.63285	4.75756	4.72846
ENSRNOG00000002342	3.31325	4.02591	4.2502	3.85997	3.74201	3.64386	3.72901	3.13093	3.53854	3.68145	4.11353	3.75061	3.6837	3.74416	3.86196	3.74846	3.43429	3.98732	4.27053	3.72901	3.64386	3.851
ENSRNOG00000002343	1.29866	0.9855	1.22033	1.73985	1.65535	1.66903	1.61824	1.72247	1.45418	1.87184	1.5509	1.37295	1.57046	1.36177	2.12763	1.20789	2.11437	1.73552	2.73335	1.852	1.81147	1.60407
ENSRNOG00000002345	2.9241	3.09592	2.09085	1.87578	1.42223	2.20477	1.90689	2.05311	2.86987	2.93734	2.89724	2.76977	3.38543	2.5435	1.65076	2.79077	1.90689	1.28688	0.807355	1.5509	2.82579	1.29278
ENSRNOG00000002346	0.0426443	0	0	0	0	0	0	0	0	0	0	0	0	0	0	0	0	0.0285692	0	0	0	0
ENSRNOG00000002347	3.34767	3.40463	3.32769	3.07211	3.22342	3.28688	3.0036	3.04789	3.13422	3.49442	3.38957	3.43696	3.63691	3.56925	3.58135	3.32769	3.21412	3.28688	2.91456	3.33199	3.41278	3.18269
ENSRNOG00000002349	0	0	0	0.0840643	0	0	0	0	0	0	0	0.0976108	0	0	0	0	0	0.0703893	0	0	0	0
ENSRNOG00000002350	0.879706	0.847997	1.10434	0.871844	1.3505	0.731183	1.27501	0.992768	1.29866	0.887525	1.1635	1.01436	1	1.04264	0.443607	0.910733	0.632268	1.08406	0.925999	1.10434	0.678072	1.15056
ENSRNOG00000002352	3.12267	3.47508	4.51349	4.13258	4.10098	4.19061	4.46401	3.64847	3.61117	2.78241	4.04177	3.17632	3.47119	3.39506	3.93452	3.68818	3.48027	4.18507	3.26454	4.3799	3.85699	4.27501
ENSRNOG00000002353	1.65535	2.28096	2.0635	1.63691	1.43829	1.65992	1.61824	1.28688	2.34483	2.41954	2.38957	2.30159	2.43829	2.21101	2.55582	2.26303	1.39506	2.05658	1.61353	1.66903	1.7866	1.79077
ENSRNOG00000002358	5.9535	5.66278	5.57652	6.03804	6.17153	5.93239	5.988	6.09698	5.71809	6.12536	5.8846	5.96555	6.11666	6.2681	6.36929	5.83517	6.74012	6.75395	6.79364	6.63938	6.25418	6.48961
ENSRNOG00000002360	0	0	0	0	0	0	0	0	0	0	0	0	0.0840643	0	0	0	0	0	0	0	0	0
ENSRNOG00000002361	0	0.0976108	0.0426443	0.0426443	0.0426443	0	0.0703893	0.0426443	0.0703893	0	0.124328	0.0426443	0.0703893	0	0.124328	0	0	0.0285692	0	0.0426443	0.0426443	0
ENSRNOG00000002364	0.594549	0.286881	0.555816	0.925999	0.85599	0.757023	0.641546	0.454176	0.695994	0.505891	0.650765	0.545968	0.731183	0.963474	0.526069	0.62293	0.879706	1.09761	0.678072	0.815575	0.678072	0.722466
ENSRNOG00000002365	3.94205	4.10266	3.6241	4.05398	4.19849	3.73118	3.72465	4.02148	3.65421	4.36457	3.93829	3.91456	4.31687	4.21801	4.25248	3.93546	4.30597	4.19377	4.94486	4.05224	3.82579	3.98823
ENSRNOG00000002368	2.52857	3.33628	2.67129	2.52356	2.53605	2.82579	2.46728	2.34199	2.79494	3.11603	2.9222	3.11603	3.06695	3.22033	2.99458	2.99277	2.44095	2.06005	1.54597	2.34767	2.75061	2.27501
ENSRNOG00000002369	0	0.0426443	0	0.0426443	0	0	0	0	0	0.0426443	0	0	0	0	0	0	0	0.0285692	0	0	0	0
ENSRNOG00000002372	0.137504	0.632268	0.124328	0.214125	0	0.298658	0.475085	0.464668	0.887525	0.250962	0.321928	0.333424	0.0976108	0.389567	0.111031	0.333424	0.201634	0.176323	0.238787	0.443607	0.111031	0.226509
ENSRNOG00000002373	1.87184	2.58976	3.10769	2.76977	2.59455	2.30159	2.33914	2.03562	2.24793	2.1375	2.88557	2.46989	2.53605	2.34767	3.0072	2.55827	2.09424	2.16027	1.91456	2.10434	2.32193	1.95977
ENSRNOG00000002376	2.15056	2.80529	2.04614	1.18269	1.23266	1.85997	1.48543	1.25701	2.32769	2.76129	2.37016	2.3978	2.58256	2.63227	2.46205	2.43563	1.22651	1.18269	0.604071	1.41684	1.83996	1.22651
ENSRNOG00000002378	2.90689	3.16511	3.50589	3.49057	3.32625	3.39094	3.66562	3.35755	3.54597	2.93546	3.79286	3.24641	3.06178	3.40054	3.59932	3.46989	3.26754	3.65764	3.42223	3.48543	3.19849	3.61589
ENSRNOG00000002379	0	0	0	0	0	0	0	0	0	0	0	0	0	0	0	0	0	0	0	0	0	0
ENSRNOG00000002381	3.86592	3.88947	3.49825	3.13093	3.26604	3.60407	3.46858	3.47119	3.7939	4.20789	3.70266	3.74631	3.58616	3.75916	3.16189	3.60644	2.60407	2.27798	1.62293	3.20006	3.39506	2.81352
ENSRNOG00000002382	0	0	0	0	0	0	0	0	0	0	0	0	0	0	0	0	0	0	0	0	0	0
ENSRNOG00000002385	5.40122	5.51223	6.14343	5.65621	5.65707	5.74739	5.10056	5.01748	5.48091	6.10518	6.37278	6.42004	6.19633	5.98048	6.40344	6.10056	6.19022	5.8387	6.05485	5.81788	6.24831	6.20144
ENSRNOG00000002387	2.42761	2.87184	2.65764	2.67129	2.17951	2.15056	2.40327	2.18269	2.82782	2.84197	2.58736	2.53854	2.79077	2.83188	2.73769	2.66903	2.15056	2.45681	2.25096	2.02148	2.17951	2.52105
ENSRNOG00000002388	5.65992	5.59335	5.50843	5.74604	5.78633	5.57743	5.36737	5.53885	5.28799	5.64357	5.32769	5.39025	5.56925	5.53481	5.40429	5.34127	5.56803	5.55059	5.76871	5.64789	5.55888	5.64241
ENSRNOG00000002389	6.606	6.80323	6.73213	6.87701	6.95559	7.12319	7.41752	7.30533	6.65521	6.86369	7.25588	7.02967	7.08236	6.70377	7.29802	7.11801	7.20594	7.33056	7.33735	7.47873	7.09782	7.52591
ENSRNOG00000002391	0	0	0	0	0	0	0	0	0	0	0	0	0	0.163499	0	0	0	0	0	0	0	0
ENSRNOG00000002393	5.8885	6.15846	6.03782	5.59962	5.54288	6.24717	6.39369	6.08343	6.16269	6.25399	6.26547	6.12949	5.93522	6.27705	6.10978	6.24831	5.78686	5.59634	4.86592	5.73363	6.23074	5.73904
ENSRNOG00000002394	6.14914	6.20065	6.37487	5.74658	5.74335	6.2466	5.99118	5.87357	6.13648	5.99661	6.05875	6.0468	5.91767	6.07617	5.81327	6.06544	5.70183	5.7252	5.17273	5.84699	6.0847	5.78686
ENSRNOG00000002396	3.31615	3.44228	3.96901	3.58376	3.69822	3.74524	3.47508	3.60763	3.39643	3.45154	3.68706	3.53107	3.50335	3.55827	3.83086	3.45286	3.72137	4.12681	4.07553	3.69933	3.67243	3.99367
ENSRNOG00000002397	0.0703893	0.0426443	0	0	0	0.0285692	0.0565835	0	0	0	0	0	0	0	0	0	0	0.0703893	0.0426443	0.0565835	0	0.0285692
ENSRNOG00000002403	4.7703	4.66959	4.46467	4.62293	4.73985	4.59096	4.55766	4.65363	4.28392	4.852	4.37226	4.54535	4.5741	4.85549	4.33628	4.41007	4.70708	4.54473	4.64097	4.6837	4.70377	4.60585
ENSRNOG00000002407	2.98914	3.44228	2.70708	2.24184	2.40327	3.02148	2.67356	2.72028	3.44228	3.62527	3.41143	3.43429	3.46728	3.4489	3.29572	3.29572	2.5008	2.13422	1.65535	2.44361	3.04614	2.34199
ENSRNOG00000002408	2.35614	3.31904	4.2891	3.43162	3.3505	3.14241	3.72356	2.61117	2.96347	2.68706	4.32337	3.32625	3.07553	3.20163	4.28096	3.16832	2.87971	3.853	3.11936	3.50843	3.57894	4.02857
ENSRNOG00000002412	0	0	0	0	0	0	0	0	0	0	0	0	0	0	0	0	0	0	0	0	0	0
ENSRNOG00000002413	3.89239	4.12516	4.56133	4.50906	4.40871	4.21257	4.46663	4.19535	3.88557	3.94392	4.81044	4.18903	4.26153	3.9607	4.82222	4.20789	4.2211	4.54473	4.5741	4.57773	4.40054	4.79233
ENSRNOG00000002414	1.32193	1.7866	1.23879	0.790772	0.948601	1.09085	0.799087	0.85599	1.26903	1.74416	1.32193	1.47508	1.96717	1.60407	1.43829	1.47508	0.871844	0.773996	0.650765	0.632268	1.33342	0.956057
ENSRNOG00000002417	3.06005	3.1811	3.98641	3.95606	3.86493	2.41414	2.35614	2.79286	2.61824	2.23573	1.73552	1.31034	2.93357	2.85599	1.15056	2.61589	1.23879	2.0635	4.13258	2.53107	3.10769	2.88557
ENSRNOG00000002418	4.65878	4.69153	4.47444	4.16832	4.1914	4.45154	4.23266	4.23419	4.5292	5.38819	5.27798	5.31651	5.36947	5.24755	5.6879	4.88362	4.81865	4.74308	4.23573	4.49185	4.74255	4.48993
ENSRNOG00000002419	0.823749	0.704872	0.799087	0.863938	0.731183	0.443607	0.536053	0.526069	0.378512	0.650765	0.85599	0.454176	0.411426	0.731183	0.432959	0.495695	0.400538	0.389567	0.378512	0.687061	0.613532	0.443607
ENSRNOG00000002420	5.20828	5.32048	5.05745	5.08916	5.22265	4.99503	4.71589	4.86493	4.95093	5.20438	5.07724	5.01792	5.27016	5.26303	5.15462	4.99367	4.89627	5.21878	5.93734	4.99639	5.01614	5.09887
ENSRNOG00000002423	1.35614	2.28096	1.57531	0.765535	0.650765	1.39506	1.34483	1.30451	2.27798	2.28688	1.82782	1.93357	2.41414	2.15381	1.64616	1.88753	0.790772	0.565597	0.344828	0.695994	1.37851	0.782409
ENSRNOG00000002425	5.13545	4.81044	4.14486	4.74255	4.91265	4.41143	4.0798	4.58616	4.06781	4.55275	3.91839	4.0197	4.52419	4.43563	4.09508	4.16269	4.63691	4.59515	5.01926	4.22959	4.45812	4.48607
ENSRNOG00000002428	1.29278	1.14405	1.46989	1.34483	1.30451	1.67807	1.62761	1.58015	1.28688	1.32769	1.57046	1.58496	1.21412	1.52607	1.79077	1.62293	1.70044	2	1.29866	2.02148	1.76553	1.83592
ENSRNOG00000002429	0	0	0	0	0	0	0	0	0	0	0	0	0.0976108	0	0	0	0	0	0	0	0	0
ENSRNOG00000002433	4.20867	4.85549	4.23419	3.46467	3.54967	4.36737	4.25399	4.08491	4.93263	5.07339	4.81609	4.95652	4.81762	4.8125	4.7845	4.68313	3.93734	3.51854	2.40327	3.79077	4.36527	3.85699
ENSRNOG00000002434	9.10331	8.17926	7.87387	8.27342	8.33239	7.41844	6.93887	7.84812	7.54466	6.83289	6.40565	6.45418	7.69766	6.94872	5.91528	6.95478	7.43321	7.02436	7.02148	6.31633	7.2982	7.27566
ENSRNOG00000002436	3.29572	3.69042	4.37712	4.06609	3.91169	3.89821	4.07895	3.71809	3.15218	3.19377	4.23419	3.6241	3.68594	3.12267	3.42358	3.4957	3.90111	4.03914	3.83491	3.86096	4.08406	4.30159
ENSRNOG00000002440	4.88557	5.69042	6.24108	5.83365	5.5738	5.59544	5.81404	5.22304	5.65335	5.26978	6.12164	5.54288	5.78005	5.50398	6.30195	5.6343	5.37539	5.91241	5.30268	5.90641	5.5656	5.61029
ENSRNOG00000002443	4.09677	4.09845	3.59574	3.58736	3.58015	3.77189	3.56071	3.71699	3.66107	3.96625	3.72465	3.78869	4.03562	3.99277	3.79286	3.92315	3.69377	3.37016	3.01792	3.58015	3.66221	3.57168
ENSRNOG00000002449	4.55888	4.31397	4.36807	4.76924	4.72901	4.84398	4.8674	4.86888	3.78346	4.36036	4.62585	4.62761	4.51602	4.55397	4.57228	4.50271	5.25776	4.9514	4.97131	5.04177	4.91121	5.02281
ENSRNOG00000002450	5.02945	4.80787	4.82934	5.08831	5.09887	5.0009	4.98914	5.00988	5.0063	4.85848	4.87283	4.91934	4.91121	4.98277	5.04264	4.83542	4.84147	4.7148	4.50462	5.08449	4.849	5.04177
ENSRNOG00000002451	0.0565835	0	0.0565835	0	0	0.0426443	0.0703893	0.0426443	0.0840643	0.163499	0.189034	0.15056	0.0840643	0.111031	0.226509	0.0976108	0	0.0703893	0.0426443	0.0426443	0.0426443	0
ENSRNOG00000002452	3.22497	2.91839	2.99277	3.22651	3.3505	3.16993	3.14568	3.32625	2.66221	2.62527	2.91456	2.80941	2.86987	2.43296	2.80116	2.79909	3.20633	3.07553	3.66334	3.19377	3.15704	3.15218
ENSRNOG00000002454	2.72901	2.95233	3.6017	3.29572	3.30597	3.26903	3.40735	2.90304	3.0321	2.7845	3.6311	3.07211	3.12763	2.96532	3.5741	3.25096	3.13093	3.22342	3.20945	3.26754	3.18587	3.32193
ENSRNOG00000002456	0	0.226509	0.400538	0	0.214125	0	0	0	0.333424	0.432959	0.201634	0.565597	0.321928	0	0.201634	0	0	0	0.15056	0	0.201634	0
ENSRNOG00000002459	0.214125	0.918386	0.321928	0.400538	0.137504	0.286881	0.201634	0.176323	0.31034	0.475085	0.31034	0.263034	0.389567	0.0840643	0.0703893	0.263034	0.0565835	0.0565835	0.0565835	0.0565835	0.124328	0
ENSRNOG00000002460	0	0	0	0	0	0	0	0	0	0	0.0976108	0	0	0	0	0	0	0	0	0	0.0976108	0
ENSRNOG00000002461	4.62644	4.37851	3.55949	3.58496	3.70929	4.5292	4.28318	4.42828	4.49249	5.40667	4.75061	4.94953	5.32697	5.07639	5.19613	4.57652	4.76924	4	3.21568	3.92125	4.4822	3.83996
ENSRNOG00000002462	0	0	0	0	0	0	0	0	0	0	0	0	0	0	0	0	0	0	0	0	0	0
ENSRNOG00000002468	0.0285692	0.0703893	0.0565835	0.137504	0.0565835	0.0565835	0.0285692	0.0285692	0.0565835	0	0.0285692	0.0285692	0.111031	0.111031	0.0285692	0.0565835	0.0285692	0.0426443	0	0.0703893	0.0285692	0.0565835
ENSRNOG00000002469	0.263034	0.475085	0.356144	0.124328	0.356144	0.31034	0.344828	0.400538	0.678072	0.695994	0.536053	0.454176	0.189034	0.411426	0.333424	0.238787	0.31034	0.0976108	0.0976108	0.378512	0.333424	0.238787
ENSRNOG00000002470	3.32912	3.5373	4.1152	3.47768	3.43696	3.61235	3.94298	3.56438	3.65306	3.71039	4.23343	3.83996	4.02059	4.01346	4.69153	3.71809	3.70708	4.34767	3.33485	4.21878	3.8846	3.8953
ENSRNOG00000002471	0.0565835	0.0976108	0.137504	0.15056	0.0976108	0.545968	0.62293	0.505891	0.495695	0.475085	0.422233	0.238787	0.344828	0.722466	0.422233	0.565597	0.0840643	0.214125	0.111031	0.263034	0.214125	0.176323
ENSRNOG00000002473	4.29572	4.32048	4.15056	3.21568	3.18269	4.23573	3.85	3.48414	4.32697	4.37712	4.08576	4.14486	4.02945	4.23036	4.04789	4.15785	3.43429	3.16993	2.82985	3.49313	3.90977	3.41684
ENSRNOG00000002474	1.20163	1.28096	2.46728	1.88753	1.4957	1.35614	1.9782	1.25701	1.07724	1.29278	1.9782	1.27501	1.07724	1.25701	1.73552	1.19535	1.43829	2.58015	1.96347	2.07039	1.79077	2.31615
ENSRNOG00000002475	0.378512	0.367371	0.344828	0	0	0.31034	0.485427	0.31034	1.22033	0.933573	0.83996	0.62293	0.275007	0.713696	0.594549	0.344828	0	0.263034	0.250962	0	0	0.333424
ENSRNOG00000002478	1.07039	1.56071	1.83592	1.81147	1.90304	1.57046	1.68706	1.31034	1.11103	1.18269	1.41143	1.64616	1.35614	0.879706	1.22651	1.5008	1.84398	1.29866	1.20789	1.63227	1.53107	1.79077
ENSRNOG00000002480	1.04264	1.68706	1.58496	1.29866	1.37295	0.992768	1.20163	1.10434	0.918386	1.04963	1.36737	1.60881	1.26903	1.14405	1.40599	1.31615	1.57531	1.61824	1.29278	1.36737	1.58496	1.848
ENSRNOG00000002484	0	0	0	0	0	0	0	0	0	0	0	0	0	0	0	0	0	0	0	0	0	0
ENSRNOG00000002486	0	0	0	0	0	0	0	0	0	0	0	0	0	0	0	0	0	0	0	0	0	0
ENSRNOG00000002487	0.823749	0.526069	0.575312	0.333424	0.650765	0.632268	0.604071	0.687061	0.847997	0.695994	0.687061	0.505891	0.575312	0.584963	0.669027	0.575312	0.31034	0.641546	0.807355	0.757023	0.411426	0.62293
ENSRNOG00000002488	0.782409	1.15704	0.831877	0.782409	0.871844	0.978196	0.948601	1.0072	0.831877	1.31615	1.20163	1.08406	1.18903	1.22033	1.01436	0.823749	1.11103	1.05658	1.23266	0.613532	1.01436	0.807355
ENSRNOG00000002495	0	0	0	0	0	0	0	0	0	0	0	0	0	0	0	0	0	0	0	0	0	0
ENSRNOG00000002496	0	0.0703893	0	0	0.0565835	0.0565835	0	0	0	0	0	0.0565835	0	0	0	0	0	0	0	0	0	0
ENSRNOG00000002497	0	0	0	0	0	0	0	0	0	0	0	0	0	0	0	0	0	0	0	0	0	0
ENSRNOG00000002501	0	0	0.0565835	0	0	0.0565835	0	0	0	0	0	0.0565835	0.0426443	0	0	0	0.0565835	0.0426443	0	0	0	0
ENSRNOG00000002504	2	2.23879	2.31325	1.61824	1.87578	1.86394	2.46728	2.04963	2.29572	2.1375	2.22342	2.37851	1.96347	1.60881	1.83188	1.52607	1.80735	1.96347	1.45943	2.08746	2.26903	1.88362
ENSRNOG00000002506	3.42761	3.32481	3.13258	3.05311	3.22959	3.31759	3.54597	3.60763	2.95791	3.39643	3.29866	3.38681	3.07382	3.03034	3.07039	2.81558	3.43563	3.32337	3.36877	3.56438	3.41414	3.52231
ENSRNOG00000002509	5.10224	5.17991	4.79546	4.75221	4.85798	4.99367	4.78973	4.86443	4.99458	5.35826	5.05745	5.18824	5.21607	5.37504	5.14445	5.15097	4.95977	4.92125	5.22535	4.91695	5.0751	4.86691
ENSRNOG00000002511	1.66903	1.63227	1.46467	1.64616	1.98914	1.64155	1.83592	1.85997	1.63227	2.09424	1.83188	1.90304	1.848	1.92979	2.02503	1.66903	2.27798	1.94111	2.25701	2.28392	2.05658	2.22342
ENSRNOG00000002512	1.67356	2.89336	1.5008	0.823749	0.669027	1.44361	1.23266	1.05658	2.55336	2.36457	2.01792	2.04963	2.48285	2.58256	2.09424	2.20163	0.782409	0.933573	0.298658	0.910733	1.40599	0.963474
ENSRNOG00000002514	2.852	3.00899	3.12928	2.94111	2.98368	2.97269	3.13258	3.15866	3.19535	3.26454	3.2854	3.39232	3.32193	3.35191	3.51979	3.18903	3.25248	3.06867	2.44095	3.20789	3.13093	3.08236
ENSRNOG00000002516	1.29866	2.15056	1.67356	1.15704	1.15056	1.48027	0.925999	0.584963	1.70487	1.85997	1.73985	1.88753	1.774	1.63691	1.93357	1.7866	0.678072	0.782409	0.31034	1.0635	1.09761	0.871844
ENSRNOG00000002517	0	0	0	0	0	0	0	0	0	0	0	0	0	0	0	0	0	0	0	0	0	0
ENSRNOG00000002520	3.95699	3.72901	4.04527	4.04614	4.14731	4.29939	4.65421	4.30743	3.85898	4.06523	4.4121	4.30159	4.21179	4.05311	4.80012	3.97636	4.83592	5.16993	4.83643	4.82222	4.44956	4.95559
ENSRNOG00000002524	0.31034	0.545968	0.695994	0.731183	0.887525	0.722466	0.863938	0.650765	0.286881	0.422233	0.790772	0.695994	0.495695	0.555816	0.584963	0.613532	0.687061	0.933573	0.731183	1.18269	0.704872	0.85599
ENSRNOG00000002525	0.475085	0.807355	0.367371	0.31034	0.214125	0.226509	0.863938	0.263034	0.400538	0.485427	1.02148	0.475085	0.678072	0.613532	0.687061	0.432959	0.475085	1.11103	0.613532	1.26303	0.713696	1.01436
ENSRNOG00000002529	4.77241	4.18824	4.52105	4.69153	4.79442	4.69544	4.42626	4.65134	4.31325	4.59036	4.31904	4.44626	4.58916	4.54597	4.53419	4.31687	4.78921	4.90111	4.70487	4.60999	4.57289	4.7021
ENSRNOG00000002532	0	0	0	0	0	0	0	0	0	0	0	0	0	0	0	0	0	0	0	0	0	0
ENSRNOG00000002535	0	0	0	0	0	0	0	0	0	0	0.0840643	0	0	0	0	0.0840643	0	0	0	0	0	0
ENSRNOG00000002536	1.9855	2.52105	3.40599	2.72028	2.33056	2.12102	3.03386	1.9222	2.72901	2.44095	2.81558	2.21723	2.37851	2.51349	2.96162	2.58496	2.15056	3.35191	2.17313	2.63459	2.48027	3.22651
ENSRNOG00000002537	0.790772	0.933573	0.669027	0.464668	0.495695	0.910733	0.443607	0.526069	0.695994	0.933573	0.85599	0.773996	0.815575	1.08406	0.765535	0.831877	0.432959	0.475085	0.263034	0.565597	0.722466	0.344828
ENSRNOG00000002538	3.6893	4.03562	3.76977	3.0072	3.07382	3.51979	3.24793	3.02326	3.72137	3.78869	3.58015	3.62059	3.81762	3.56071	3.31615	3.55582	2.58736	2.42761	2.78241	2.74416	3.38405	2.76553
ENSRNOG00000002539	0	0	0	0	0	0	0	0	0	0	0	0	0	0	0	0	0	0	0	0	0	0
ENSRNOG00000002540	2.72901	2.57773	3.62059	3.4957	3.45418	3.00899	2.80116	2.41684	2.71589	1.90304	2.83592	2.33914	2.58976	2.29866	2.80116	2.45943	3.31034	3.852	3.78136	3.77189	3.28983	3.84298
ENSRNOG00000002541	2.98914	3.31615	2.852	2.14731	2	2.97085	2.9782	2.67129	3.47638	3.18428	3.05137	3.09592	3.04439	3.29719	2.81147	3.15543	2.20163	2.19535	1.40599	2.36737	2.69153	2.25399
ENSRNOG00000002542	2.83996	2.87774	2.85599	2.79286	2.852	2.84197	2.77189	2.77821	2.37851	2.82171	2.67356	2.72683	2.89724	2.90497	2.72028	2.83188	2.61824	2.46467	2.41684	2.73118	2.76341	2.61589
ENSRNOG00000002544	5.05441	5.01167	4.77926	4.82579	4.80632	4.85748	4.7845	4.926	4.73227	5.0018	4.75542	4.85	4.85499	4.86542	4.57228	4.70598	4.8268	4.35544	4.43763	4.73606	4.94953	4.71205
ENSRNOG00000002545	3.02326	3.3978	4.49633	4.33771	4.1334	3.6837	3.68032	3.34625	3.08916	2.97085	3.96993	3.34199	3.44228	3.08406	3.77716	3.39232	3.65992	4.1152	4.17233	4.28466	3.6893	4.28983
ENSRNOG00000002546	2.26903	2.75916	3.61706	2.86196	2.9542	2.74631	3.20477	2.4489	2.85	2.46467	3.36877	2.59932	2.73769	2.80529	3.39917	2.73985	2.74416	3.7126	3.6017	3.37295	2.9782	3.56803
ENSRNOG00000002548	0.0426443	0.0703893	0.0976108	0.0976108	0.0703893	0.0565835	0.201634	0.0285692	0.214125	0.189034	0.250962	0.201634	0.163499	0.163499	0.275007	0.0285692	0.226509	0.298658	0.0976108	0.263034	0.298658	0.226509
ENSRNOG00000002549	0	0.0976108	0	0.0840643	0.0840643	0.0840643	0	0	0	0	0.0840643	0.0840643	0	0	0	0	0.0840643	0	0.0703893	0	0	0
ENSRNOG00000002553	7.14853	7.54249	8.98188	8.67853	8.3226	8.10124	8.5297	7.82655	7.35896	6.95629	8.77742	7.96544	7.83188	7.40633	8.89927	8.07532	8.25979	8.39575	8.16541	8.29916	8.13062	8.32206
ENSRNOG00000002555	0	0.176323	0.321928	0	0.163499	0	0.454176	0.15056	0.485427	0.757023	0.443607	0.799087	0.367371	0.367371	0.555816	0.31034	0.15056	0.238787	0.238787	0.263034	0.432959	0.31034
ENSRNOG00000002556	0.111031	0.516015	0.250962	0.0976108	0.0976108	0.137504	0.189034	0.0426443	0.83996	0.62293	0.275007	0.604071	0.485427	0.389567	0.275007	0.454176	0.0426443	0.0426443	0.0426443	0.124328	0.137504	0
ENSRNOG00000002563	7.43763	6.74739	7.07371	7.41566	7.43771	7.49665	7.47021	7.58444	6.76208	6.91109	6.88777	7.00383	6.76261	6.95803	6.79883	7.02059	7.50016	7.47233	7.52802	7.59163	7.37165	7.60036
ENSRNOG00000002564	0	0	0	0	0	0	0	0	0	0	0	0	0	0.400538	0	0	0	0	0	0	0	0
ENSRNOG00000002565	3.79181	3.8679	3.66903	2.97085	2.95791	3.75489	3.45418	3.37156	3.91169	3.99729	3.6311	3.70266	3.66903	3.97545	3.32625	3.6565	2.9542	2.82985	2.09085	3.07039	3.60881	2.96901
ENSRNOG00000002566	0	0	0	0	0	0	0	0	0	0	0	0	0	0	0	0	0	0	0	0	0	0
ENSRNOG00000002568	2.56803	2.22033	2.90304	3.7761	3.41684	2.76765	3.46728	3	3.25399	2.64616	3.99367	3.01436	3.13093	2.68706	4.0197	3.06695	3.4019	4.26228	2.84197	3.48543	3.51979	3.60999
ENSRNOG00000002569	5.18982	4.9241	5.63662	5.67892	5.62234	5.57198	5.80349	5.64645	5.18666	4.93121	5.46858	5.20006	5.22342	5.13463	5.62088	5.31361	5.53419	5.77189	5.43796	5.8071	5.35226	5.94579
ENSRNOG00000002571	2.77821	2.52857	2.91073	3.06005	3.02326	2.68257	2.22033	2.52356	2.38405	2.19219	1.95606	2.09761	2.14405	2.20477	1.77821	2.39506	2.22033	2.15056	2.30451	2.45943	2.21101	2.66221
ENSRNOG00000002572	0.687061	1.73552	0.879706	0.963474	0.250962	1.08406	1.24489	1.18903	1.70929	1.45943	1.48027	1.41143	1.75702	1.51602	1.58496	1.45418	0.713696	0.555816	0.669027	0.992768	0.970854	0.695994
ENSRNOG00000002574	3.73118	3.90111	3.89918	4.0781	3.95884	4.29278	4.20006	4.23343	4.12019	4.06005	3.98368	3.99729	3.85997	4.17153	3.97177	3.83086	3.91743	4.10769	4.05832	4.16672	4.12928	4.20945
ENSRNOG00000002575	5.79961	5.21723	5.34802	5.82985	5.49953	5.48832	5.43962	5.6946	4.56742	5.04832	4.81558	5.09339	4.99594	5.43596	4.57107	5.25437	5.34341	5.0027	5.53667	5.2211	5.52513	5.51349
ENSRNOG00000002578	0	0	0	0	0	0	0	0	0	0	0	0	0	0	0	0	0	0	0	0	0	0
ENSRNOG00000002579	2.73552	3.06867	2.75702	3.14568	3.15056	3.03914	3.65878	3.54102	2.67356	3.38957	3.21723	3.33628	2.926	3.04789	3.15866	3.28836	3.74953	3.07895	3.70598	4.14323	3.51854	3.51602
ENSRNOG00000002580	1.95606	2.25096	3.02503	2.57046	2.5656	2.29278	2.05658	1.66448	2.64847	2.23573	3.0072	2.43296	2.53605	2.43829	3.06695	2.40871	1.9222	2.24793	1.81147	2.19219	2.05311	1.926
ENSRNOG00000002582	0	0	0	0	0	0	0	0	0	0	0	0	0	0	0	0	0	0	0	0	0	0
ENSRNOG00000002583	0.214125	0.298658	0.378512	0.422233	0.604071	0.333424	0.214125	0.176323	0	0.214125	0.189034	0.201634	0.367371	0.333424	0.189034	0.286881	0.333424	0.516015	0.790772	0.31034	0.432959	0.584963
ENSRNOG00000002585	2.94111	3.22497	3.31759	3.08406	3.18269	3.07553	2.90304	2.74416	3.14568	3.14731	3.10266	3.15381	3.12102	3.27202	3.14893	3.07553	3.08916	3.53605	3.91361	3.28244	3.12598	3.23266
ENSRNOG00000002592	0.111031	0.15056	0.0565835	0.0426443	0.0565835	0.124328	0.176323	0.0840643	0.163499	0.111031	0.0426443	0.189034	0.111031	0.0565835	0.189034	0.0565835	0.124328	0.0703893	0.176323	0.124328	0.137504	0.0976108
ENSRNOG00000002593	0.0840643	0.505891	0.757023	0.475085	0.516015	0.422233	0.650765	0.545968	0.333424	0.464668	0.799087	0.565597	0.475085	0.464668	0.650765	0.941106	0.475085	0.250962	0.378512	0.687061	0.536053	0.464668
ENSRNOG00000002595	0	0	0	0	0	0	0	0	0	0	0	0	0	0	0	0	0	0	0	0	0	0
ENSRNOG00000002597	0	0	0	0	0	0	0	0	0	0	0	0	0	0	0	0	0	0	0	0	0	0
ENSRNOG00000002598	3.72901	3.13586	2.96901	3.3505	3.47119	2.98185	2.96717	3.28392	2.57773	3.0072	2.35614	2.73335	2.90689	3.24641	2.5656	2.63923	3.03562	2.93923	3.7866	3.12598	2.87381	2.80941
ENSRNOG00000002599	5.47832	5.08534	5.61412	5.66164	5.59872	5.1914	4.98823	5.16551	5.35226	4.42559	4.38957	4.38198	4.31832	4.83996	3.91073	4.67694	4.65019	4.43296	4.48543	4.62234	4.91552	4.78031
ENSRNOG00000002602	0	0	0	0	0	0	0.0703893	0.0840643	0	0	0.0840643	0	0	0	0	0	0	0.0703893	0.0703893	0.0703893	0	0
ENSRNOG00000002607	2.28392	2.48543	2.38405	2.52356	2.70266	2.22651	2.23573	2.488	2.39232	1.65992	1.79909	2.22342	1.59932	1.56071	1.83592	1.44361	1.77821	2.04963	2.04614	2.22959	2.08406	2.0321
ENSRNOG00000002609	1.59455	2.33056	1.31034	1.02857	0.704872	1.43296	1.13093	1.05658	1.91456	2.34199	1.64155	1.80735	2.26303	2.31034	1.852	2.01792	0.584963	0.669027	0.495695	0.765535	1.38405	0.641546
ENSRNOG00000002610	6.27668	5.48253	5.4489	5.94673	6.00966	6.28429	6.2636	6.42962	5.74281	6.07039	5.53387	5.67497	5.80297	6.07211	5.58796	5.80941	6.35297	6.01502	6.28096	5.98459	5.93758	6.09908
ENSRNOG00000002612	4.76977	5.13627	4.48349	4.21023	4.17073	4.65764	4.6017	4.52544	5.08661	5.31904	4.80426	4.97911	5.10727	5.16952	4.8485	4.95187	4.10014	3.904	3.58015	4.07468	4.65134	4.15299
ENSRNOG00000002615	4.0781	4.39094	4.13258	3.9364	3.93357	4.37851	4.08321	4.15462	4.1334	4.48285	4.42694	4.52732	4.43229	4.57107	4.43696	4.56194	4.26153	4.03386	3.70266	4.1235	4.23189	4.04701
ENSRNOG00000002616	0.0976108	0	0	0	0	0.0840643	0.0703893	0	0	0	0	0	0	0	0.163499	0	0	0.0703893	0.0703893	0	0	0
ENSRNOG00000002618	6.18527	6.02989	6.65578	6.51428	6.46074	6.13196	6.19673	6.30342	5.84423	6.01569	6.00428	5.89651	5.70404	5.89166	5.86987	5.78555	6.19101	6.34447	5.79572	6.49185	6.1177	6.37678
ENSRNOG00000002624	0	0.189034	0.176323	0.163499	0.333424	0.15056	0.137504	0.15056	0.275007	0.201634	0.526069	0.263034	0.389567	0.389567	0.238787	0.400538	0.0840643	0.137504	0.124328	0.0703893	0	0.0840643
ENSRNOG00000002625	2.46728	2.69377	2.60644	2.39232	2.36457	2.57289	2.34199	2.21101	2.43029	2.69153	2.7845	2.72028	2.56803	2.63691	2.69822	2.90304	2.18903	2.56803	2.08066	2.73769	2.4957	2.53356
ENSRNOG00000002626	0	0	0	0	0	0	0	0	0	0	0	0.189034	0	0	0	0	0	0	0	0	0	0
ENSRNOG00000002627	2.26303	2.41684	3.1177	2.7866	2.53605	2.09761	2.80116	1.88362	2.06695	1.99639	2.75489	2.10098	2.23573	2.63459	3.06867	2.41143	2.46989	3.52105	2.84599	3.08916	2.75061	3.47768
ENSRNOG00000002628	0	0	0	0	0	0	0	0	0	0	0	0	0	0	0	0	0	0	0	0	0	0
ENSRNOG00000002630	4.06264	4.53667	5.61853	5.50938	5.24375	5.05528	5.34341	4.68706	4.6241	4.11686	5.33414	4.82985	4.67299	4.51475	5.20906	4.9331	4.98596	6.00764	5.8166	5.70099	5.1206	5.82655
ENSRNOG00000002632	5.44989	5.28947	6.28318	6.22824	6.05268	6.14466	6.23554	5.97361	5.58796	5.0798	5.34234	5.46663	5.11728	5.24222	5.19219	5.39438	5.80426	6.03914	6.0706	6.14649	5.91145	6.09635
ENSRNOG00000002635	6.41007	5.9514	6.44692	6.84449	6.85187	6.29057	6.16048	6.29352	5.62322	5.6279	5.804	5.80116	5.87357	5.59305	5.54628	5.81686	6.43713	6.68664	7.13186	6.63952	6.22574	6.59842
ENSRNOG00000002636	0.0840643	0.0840643	0	0.201634	0.0703893	0	0.111031	0.0703893	0.124328	0.163499	0.0703893	0	0.0565835	0.0840643	0.0703893	0	0.250962	0.111031	0.111031	0.0565835	0.0703893	0.0703893
ENSRNOG00000002640	0	0	0	0	0	0	0	0	0.124328	0	0.0703893	0	0	0	0	0	0	0.0565835	0.163499	0	0	0
ENSRNOG00000002641	0	0	0	0	0	0	0	0	0	0	0	0	0	0	0	0	0	0	0	0	0	0
ENSRNOG00000002642	5.61794	6.24298	6.15866	5.74066	5.58015	5.98413	6.29682	5.85	6.41261	5.8716	6.27947	6.20828	5.96162	6.0781	6.12639	6.26021	5.42021	5.54411	4.92029	5.90569	5.94111	5.78973
ENSRNOG00000002643	2.57531	2.79701	3.69042	3.21878	3.12102	3.13914	3.49953	2.89336	2.95791	2.50589	3.50843	2.89724	3.21257	2.91839	3.81558	3.06178	3.09255	3.28983	2.852	3.32769	3.17153	3.19849
ENSRNOG00000002644	3.50208	4.09508	3.74739	3.37156	3.51728	3.77294	3.86888	3.71699	3.97911	3.68706	3.8166	3.94017	3.87774	3.4957	3.77821	3.84499	3.55949	3.12928	3.35332	3.44493	3.76871	3.48027
ENSRNOG00000002645	1.9486	2.41414	2.24489	1.97453	1.81147	2.27501	2.0635	1.93734	2	2.36457	2.37295	2.33056	2.38128	2.37016	2.26303	2.25399	1.73118	1.67356	1.31034	1.88362	2.01792	1.81558
ENSRNOG00000002652	3.64386	3.81352	4.4957	4.65134	4.55704	4.32984	4.26903	4.09677	3.71589	3.21878	4.21878	4.10182	3.71918	3.67016	4.04089	3.80426	4.39712	5.05311	4.46205	5.00899	4.29793	4.89869
ENSRNOG00000002653	3.11437	3.02326	2.69822	2.62994	2.85997	1.66903	1.23879	1.7137	1.9782	1.16993	1.30451	1.18903	2.15704	1.68706	1.38957	1.45418	1.20789	1.15704	1.13093	0.887525	1.14405	1.13093
ENSRNOG00000002657	1.10434	1.99277	1.58496	0.910733	0.970854	1.25096	1.5656	1.30451	2.24489	2.16672	2.32193	2.31615	2.15704	2.04264	2.37016	1.9486	1.19535	1.25096	0.400538	1.48543	1.7866	1.1635
ENSRNOG00000002659	1.55582	1.43829	1.84398	1.83996	1.91839	1.65535	1.73118	1.58976	1.36177	1.71809	1.81147	1.70487	1.57531	1.79077	1.79077	1.35614	2.01436	1.59932	1.67356	2.37851	1.81558	1.99639
ENSRNOG00000002660	1.03562	0.871844	0.83996	1.14405	0.879706	0.948601	0.956057	0.992768	0.475085	0.978196	0.62293	0.739848	0.799087	0.765535	0.895303	0.765535	0.83996	1.11103	1.15704	1.0072	0.83996	0.879706
ENSRNOG00000002662	3.65076	3.62994	3.9644	3.87578	3.77821	3.92505	4.38957	4.11187	4.32121	3.67582	3.9486	3.9982	3.8339	3.78869	3.8953	3.7761	3.90881	3.96255	3.2555	4.08831	3.99458	3.96717
ENSRNOG00000002664	10.798	9.81284	10.0257	10.5284	10.523	10.4149	9.76122	10.4131	9.52209	10.0427	9.42509	9.71001	9.82267	9.81383	9.22422	9.74266	10.2885	10.1381	10.0938	10.0516	10.0906	10.2148
ENSRNOG00000002667	3.96901	3.79494	3.58976	3.88069	3.98641	3.9222	3.64039	3.91073	3.64386	4.10685	3.88655	3.92315	3.91934	3.82985	3.80426	3.65535	4.07639	3.80632	4.16591	3.73444	3.95606	3.86096
ENSRNOG00000002669	4.37226	4.26754	4.12433	4.54905	4.54102	4.40122	4.31034	4.40667	3.85997	4.11603	4.02148	4.03738	4.12681	4.14323	4.1819	4.34696	4.64097	4.23113	4.58496	4.51602	4.51223	4.66221
ENSRNOG00000002671	8.37769	8.01603	8.35231	8.71781	8.64487	8.84994	9.23778	9.09027	8.42055	8.45352	8.56989	8.49649	8.28462	8.46446	8.69	8.48043	9.03229	8.65621	8.63557	9.02959	8.8902	8.97252
ENSRNOG00000002680	3.49697	4.11353	3.18428	2.72028	2.76129	3.75275	3.53232	3.36737	3.77083	4.37295	4.11686	4.23649	4.15543	4.23113	4.07039	4.04789	3.42761	3.15543	2.854	3.2765	3.8268	3.16672
ENSRNOG00000002682	2.98732	2.75489	2.50589	2.89918	3.21257	2.66221	2.47768	2.87184	2.40871	2.97269	2.43029	2.69377	2.84197	2.68706	2.73769	2.62059	2.68706	2.87381	3.3978	2.85	2.61353	2.61353
ENSRNOG00000002691	0	0	0	0	0	0.0840643	0	0	0	0	0	0	0	0	0	0	0	0.0703893	0	0	0	0
ENSRNOG00000002693	6.54504	6.14812	6.86381	7.03969	6.92291	7.32238	7.50279	7.234	6.73322	6.39815	6.99095	6.80671	6.48382	6.38578	6.98607	6.73836	7.26987	6.92955	6.7211	7.18517	6.90448	7.00865
ENSRNOG00000002695	2.0321	2.19849	3.37712	3.08406	2.87971	2.04963	2.70708	1.848	1.69153	1.74846	3.04963	2.14078	2.17632	1.99639	2.91839	2.0635	2.16672	3.48543	3.35191	3.1811	2.82375	3.17951
ENSRNOG00000002697	2.40599	2.77189	2.22342	2.16027	2.18269	2.52857	2.15704	2.35332	1.9855	2.59932	2.25701	2.39506	2.73335	2.63923	2.44095	2.42761	2.3505	2.45943	2.19219	2.60407	2.36457	2.17313
ENSRNOG00000002701	1.19535	1.36737	0.879706	1.11103	1.23266	1.11103	1.3505	1.33342	1.24489	1.42223	1.09085	1.37295	1.36177	1.47508	1.22651	1.21412	1.848	2.22342	2.20477	1.87578	1.45418	2.07382
ENSRNOG00000002705	3.32048	3.58256	3.45154	2.854	2.84398	3.20789	2.99095	2.93923	3.47768	3.32625	3.53232	3.54226	3.37434	3.36317	3.39506	3.41414	2.67129	2.83794	2.57773	2.85599	3.20163	2.79701
ENSRNOG00000002708	2.88166	3.02503	3.38681	3.17632	3.17473	2.81967	2.75061	2.64616	2.7137	2.74201	3.24489	2.7866	3.05658	2.82782	3.22033	2.89918	2.65076	3.2854	2.92979	3.11603	2.79494	3.21412
ENSRNOG00000002710	1.59455	2.16993	1.68257	0.925999	0.773996	1.44361	1.08406	1.04963	2.1177	1.88753	1.65076	1.58015	1.91456	1.926	1.62293	1.66903	0.83996	0.83996	0.464668	1.24489	1.33914	0.9855
ENSRNOG00000002711	1.35614	1.5656	1.85599	1.94111	2.0072	4.49121	4.74093	4.41414	3.93452	3.66107	3.69377	2.97636	3.57289	4.29646	3.38267	4.15866	3.06523	3.24489	2.92029	3.32337	3.08746	3.22033
ENSRNOG00000002713	2.24184	1.88362	2.24184	2.25399	2.45943	2.18903	2.04264	2.20163	1.97085	2.08066	1.92979	2.0321	2.0321	1.9486	2.01792	1.89918	2.07724	2.10098	2.28392	2.33628	2.14731	2.34483
ENSRNOG00000002714	2.10434	2.68482	2.39232	2.51096	2.63923	2.38128	2.22651	2.27798	2.23879	2.39506	2.32481	2.57531	2.54597	2.43296	2.37573	2.31904	2.52105	2.38957	2.98003	2.50335	2.35332	2.62293
ENSRNOG00000002718	3.59216	8.21505	7.2318	7.18864	6.4614	6.50319	6.52184	7.42534	3.86888	4.849	8.01926	8.1641	7.38007	5.65105	5.79623	4.50335	7.51507	6.36737	9.35599	8.56697	5.81481	5.75141
ENSRNOG00000002721	3.73769	3.97269	4.71534	4.67525	4.60229	4.16752	4.63169	4.1235	3.97728	3.55336	4.29866	3.99186	3.51602	3.86888	4.12102	3.98003	4.56071	4.97728	5.12805	4.68706	4.41414	4.41278
ENSRNOG00000002722	5.76686	6.14221	6.92529	6.91121	6.7494	6.06738	6.09255	5.99458	5.59723	5.02945	6.10119	5.51475	5.77795	5.33664	5.7366	5.76102	5.68986	5.84674	6.30652	5.80916	5.70957	5.98778
ENSRNOG00000002723	0.526069	0.422233	0.485427	0.641546	0.214125	0.731183	1.33342	1.02857	1.08406	1.11103	1.61353	1.18903	0.978196	0.925999	1.58976	0.879706	0.604071	1.42223	0.545968	0.757023	1.37851	0.545968
ENSRNOG00000002724	4.52795	4.44361	4.39849	4.83643	4.87823	4.67582	4.56742	4.60348	4.31179	4.33056	4.40463	4.29131	4.42291	4.30232	4.73823	4.42895	4.77083	5.08704	4.93923	4.8485	4.45352	4.71315
ENSRNOG00000002728	0.176323	0.31034	0.15056	0.15056	0.367371	0.137504	0.176323	0.201634	0.250962	0.250962	0.226509	0.226509	0.389567	0.189034	0.286881	0.298658	0.201634	0.321928	0.214125	0.189034	0.214125	0.0703893
ENSRNOG00000002730	5.04133	4.86938	4.58135	4.89142	4.94673	4.33628	4.7366	5.19061	5.04264	5.12226	4.71094	4.53232	5.59305	4.96116	5.0751	4.70321	4.95606	5.00764	4.17632	4.50016	4.78712	4.6311
ENSRNOG00000002734	0	0.0840643	0	0	0	0	0	0.137504	0.124328	0.250962	0.0703893	0.0840643	0	0	0.0703893	0	0.0703893	0	0	0	0.0703893	0
ENSRNOG00000002735	4.44559	4.94486	5.08066	4.34767	4.33628	4.64212	4.69988	4.2502	4.88509	4.79025	5.02326	4.774	4.72955	4.97407	4.98094	4.9364	4.19928	4.90929	4.01792	4.67243	4.62936	4.67582
ENSRNOG00000002736	2.86394	3.63227	3.07553	2.64386	2.44626	2.88166	2.55336	2.40327	3.32193	3.64731	3.35191	3.37016	3.3799	3.54967	3.38819	3.38681	2.32769	2.30743	2.14078	2.67356	2.8679	2.47508
ENSRNOG00000002746	7.75081	7.42459	7.03903	7.24565	7.32472	7.79539	7.86078	8.00736	7.25673	8.04089	7.84856	7.77919	8.24132	8.10334	8.13812	7.69864	8.29453	7.96982	7.96012	7.76693	8.03243	7.84574
ENSRNOG00000002748	3.61471	3.89821	3.49953	3.24945	3.23113	3.7137	3.6792	3.51728	3.92315	3.96532	3.851	3.95699	3.85599	3.91934	3.72683	3.8679	3.30597	2.99639	2.5435	3.22188	3.43162	3.12433
ENSRNOG00000002749	5.44526	5.80116	5.41549	4.82833	4.7939	5.6241	5.24679	5.11312	5.52419	5.88118	5.73769	5.78947	5.75248	5.765	5.62205	5.67948	5.00809	5.09339	4.89676	5.03034	5.58105	5.11853
ENSRNOG00000002750	2	3.06695	2.26604	1.28688	1.27501	1.9486	1.5509	1.29278	2.56316	2.8339	2.71589	2.57773	2.88362	2.83794	2.63459	2.48027	1.13093	1.14405	0.773996	1.25096	1.79077	1.28688
ENSRNOG00000002751	0.400538	0.9855	0.83996	0.344828	0.321928	0.748461	0.847997	0.669027	0.910733	0.815575	0.887525	0.748461	0.790772	0.713696	1.04264	0.903038	0.464668	0.516015	0.226509	0.400538	0.678072	0.411426
ENSRNOG00000002753	0	0	0	0	0	0	0	0	0	0	0	0.0840643	0	0	0	0	0	0	0	0.0703893	0	0
ENSRNOG00000002754	5.55029	5.16471	3.73335	4.06695	3.849	4.69432	6.3156	6.50779	5.40973	5.49217	6.81186	6.30268	6.38647	4.44692	5.61648	5.74739	5.97545	5.22997	4.68762	4.82985	6.40888	6.09592
ENSRNOG00000002755	5.72301	5.78712	6.15502	5.80529	5.78215	5.84925	5.88801	5.69766	5.56712	5.73985	6.01011	5.79338	5.91049	5.79155	5.87995	5.80941	5.69377	5.85922	5.74658	5.82858	5.824	5.86071
ENSRNOG00000002757	5.46041	5.0027	4.98231	5.32876	5.43162	5.18587	5.0197	5.21956	4.72738	5.18309	4.70432	4.8674	5.04658	4.88069	4.79909	4.91982	5.14608	4.90545	5.3302	5.12598	4.87971	4.97177
ENSRNOG00000002759	3.86196	3.85499	3.69711	3.76235	3.87676	3.7866	3.85	3.81044	3.87578	4.10098	3.65076	3.68145	3.68706	3.99639	3.7366	4.08321	3.62293	3.55459	3.55213	3.81558	3.73444	3.74308
ENSRNOG00000002763	4.86542	4.9982	5.02459	5.09424	4.97315	4.9542	4.68145	4.81301	4.59276	4.65764	4.75382	4.85997	4.87578	4.48478	4.69265	4.69153	4.87234	4.77189	4.78973	5.07895	4.83794	5.14934
ENSRNOG00000002764	4.7021	4.80478	4.63052	4.01346	3.90689	4.6094	4.20163	4.27202	4.76288	5.01212	4.60526	4.80012	4.77558	4.94907	4.44493	4.6792	3.75275	3.75702	2.28983	4.12928	4.50016	3.8166
ENSRNOG00000002767	3.56438	3.29572	3.45943	3.33342	3.47119	3.6427	3.33628	3.50716	3.15704	3.16511	3.05137	3.20789	3.40054	3.56438	2.82375	3.27352	3.07211	3.16993	3.05832	2.9241	3.26903	3.16993
ENSRNOG00000002768	0	0.137504	0	0	0	0	0	0	0	0	0	0.137504	0	0	0	0	0	0	0.0976108	0	0.124328	0
ENSRNOG00000002771	3.66903	2.20477	1.59932	1.55582	1.46989	2.24184	2.64386	2.90111	2.21101	2.926	3.15218	3.12598	3.45681	2.03914	2.87578	2.64616	2.70708	2.45418	1.51602	2.62994	3.10098	2.9241
ENSRNOG00000002773	2.48285	1.82375	1.69153	1.88753	1.94111	2.12102	2.15381	2.22959	1.72247	2.40871	2.66676	2.79701	2.76977	2.37295	2.86592	2.10769	2.66903	2.22651	1.69153	2.39232	2.17951	2.02503
ENSRNOG00000002775	1.44361	1.15704	1.926	1.8679	1.77821	1.66903	1.7866	1.59932	1.45418	1.5509	2.16027	1.9222	1.90689	1.83996	2.56071	1.63227	2.41954	3.0072	2.90689	2.34483	1.75702	2.21723
ENSRNOG00000002776	4.2426	4.72356	4.42089	3.82477	3.79597	4.1819	3.48285	3.49442	4.87922	3.99186	4.05311	4.15462	3.93734	4.06523	4.04876	3.849	3.42895	3.12763	3.10769	3.44095	4.21723	3.82273
ENSRNOG00000002778	2.97636	3.18903	2.96532	2.79494	2.77189	3.13586	3.23879	3.06695	3.62761	3.25248	3.12433	3.1375	2.98185	3.16027	3.05137	3.0054	3.05311	2.56316	1.926	2.68706	3.31759	2.6893
ENSRNOG00000002781	5.29609	5.22226	5.49089	5.37851	5.31832	5.01436	4.95466	4.96116	4.88704	4.8475	5.0148	4.80116	4.99503	5.01659	5.07168	4.95	4.89966	5.11603	5.42694	4.91025	5.10811	5.2604
ENSRNOG00000002782	0.111031	0	0	0	0.0976108	0	0	0.0840643	0	0	0	0.0976108	0.0703893	0	0	0	0.0840643	0.137504	0	0	0	0
ENSRNOG00000002783	0.495695	0.400538	0.0840643	0.0840643	0.163499	0.214125	0.454176	0.757023	0	0.275007	0.31034	0.454176	0.250962	0.526069	0.226509	0.238787	0.454176	0.344828	0.526069	0.432959	0.298658	0.238787
ENSRNOG00000002784	0	0	0	0	0	0.137504	0	0	0	0	0	0	0	0	0	0.15056	0	0	0	0	0	0
ENSRNOG00000002789	0	0	0	0	0	0	0	0	0	0	0	0	0	0	0	0	0	0.298658	0	0	0	0
ENSRNOG00000002790	1.33342	1.83188	1.58976	0.992768	0.918386	1.45418	1.41684	1.39506	1.70044	1.9222	1.96717	1.67356	1.80323	1.92979	1.91456	2.03562	1.09761	0.941106	0.773996	1.37295	1.31034	1.09761
ENSRNOG00000002791	1.29278	1.46467	0.879706	0.526069	0.565597	1.41143	1.32769	1.02857	2.04614	1.76553	1.18903	1.1375	1.26303	1.70929	1.36737	1.34483	0.948601	1.03562	0.321928	1.05658	1.37295	1.10434
ENSRNOG00000002792	5.1807	3.49057	1.96717	2.43296	2.32193	2.79286	3.63691	5.00135	2.57289	3.54967	4.50398	3.9514	6.03716	3.75168	3.58976	3.64039	4.83086	3.79909	3.30451	4.47832	5.61883	4.1235
ENSRNOG00000002793	0	0	0.0976108	0.0840643	0.189034	0.0840643	0.0703893	0.0840643	0	0	0.0976108	0	0	0.111031	0	0	0	0.0703893	0.0703893	0	0	0.250962
ENSRNOG00000002794	1.09085	0.948601	0.847997	1.42761	1.50589	1.60407	1.96347	1.64155	1.5656	1.64616	1.67356	1.56071	1.54102	1.60881	1.97453	1.34483	1.82375	2.3505	2.3505	1.82782	2.35614	1.66448
ENSRNOG00000002795	2.35332	2.65535	2.78869	2.79909	2.79077	2.59216	2.47249	2.58015	2.25701	2.50589	2.47768	2.29572	2.54102	2.65535	2.39506	2.45418	2.488	2.29278	2.68257	2.66448	2.56316	2.74416
ENSRNOG00000002797	0	0	0	0	0	0	0	0	0	0	0	0.0840643	0	0	0	0	0	0	0	0	0	0
ENSRNOG00000002800	2.73985	2.59694	2.55582	2.75489	2.99458	2.61353	3.0321	3.03034	2.61117	2.78031	2.51349	2.71149	2.52105	2.33342	2.33342	2.15056	2.72465	2.86196	3.09761	2.88947	2.93168	3.05832
ENSRNOG00000002802	5.40939	5.96209	5.2426	5.11103	4.79129	5.19653	6.73213	5.78869	5.74416	5.51854	7.56262	6.93899	6.04658	4.98504	7.20877	5.70515	6.95641	7.30807	5.07296	6.79116	7.62775	7.09751
ENSRNOG00000002807	1.8679	3.30597	2.36737	1.15704	1.12433	2.08406	1.54102	1.69153	3.12763	3.2765	2.74631	3.21568	2.91456	3.25399	2.67582	2.88947	1.0072	1.22651	0.238787	1.23879	1.87578	1.02857
ENSRNOG00000002810	0.505891	0.485427	0.516015	0.432959	0.464668	0.411426	0.739848	0.650765	0.201634	0.505891	1.03562	0.847997	0.765535	0.790772	0.9855	0.641546	1.09761	0.695994	1.1177	0.85599	1.22651	0.85599
ENSRNOG00000002811	0.0703893	0	0	0	0	0.0565835	0.0426443	0	0.201634	0.0703893	0	0	0.0565835	0	0	0	0.0565835	0	0	0.0565835	0.0565835	0.0565835
ENSRNOG00000002812	0	0	0	0	0	0	0	0	0	0.111031	0.0976108	0	0	0	0	0	0.0840643	0	0.214125	0.0840643	0	0
ENSRNOG00000002813	2.56316	2.40327	2.66448	2.91648	3.1811	2.64386	2.81967	2.69153	2.39232	2.47249	2.59216	2.64386	2.61353	2.37016	2.86592	2.58976	2.74846	3.26303	2.854	2.87578	2.43029	2.69153
ENSRNOG00000002814	7.50573	6.94146	6.7498	7.1102	7.00371	7.29057	7.32319	7.61147	6.8358	7.25484	6.95896	7.13052	7.42752	7.13525	6.9798	7.053	7.37173	6.94111	7.1467	7.05463	7.37921	7.289
ENSRNOG00000002818	4.23036	4.34979	4.09508	4.27798	4.25399	4.31687	4.42089	4.37156	4.24031	4.36597	4.1811	4.18666	4.39506	4.41886	4.29793	4.23036	4.22728	3.87774	3.77294	4.17792	4.15056	4.18507
ENSRNOG00000002820	3.61706	3.6837	3.31904	3.17473	3.33056	3.33056	3.16832	3.16189	3.69265	2.96162	2.94486	3.03738	2.94298	3.02148	2.95047	2.93168	3.02857	3.34199	3.65306	3.2032	3.21101	3.21723
ENSRNOG00000002821	2.31034	2.64155	2.18903	1.74416	1.81967	1.87578	1.43296	1.61824	1.91456	2.16672	1.90304	1.97085	2.12763	2.26604	1.72683	2.03562	1.41143	1.47508	1.28096	1.34483	1.7137	1.42761
ENSRNOG00000002823	2.26303	2.59216	2.61117	2.1177	1.95233	2.20477	2.25701	1.91839	2.62994	2.49825	2.73769	2.25701	2.72683	2.67582	2.70487	2.55827	1.8679	2.29866	2.01436	2.01792	2.04264	2.1177
ENSRNOG00000002824	0.0976108	0.263034	0.176323	0	0	0	0.0703893	0	0	0.443607	0.321928	0.250962	0.485427	0.201634	0.443607	0.250962	0	0	0	0.0703893	0.31034	0
ENSRNOG00000002826	0.555816	0.956057	1.10434	1.04264	1.15704	1.01436	1.08406	1.01436	0.815575	0.879706	1.05658	0.687061	1.02148	0.669027	1.18903	0.918386	0.970854	0.903038	0.895303	0.863938	0.713696	1.09085
ENSRNOG00000002827	0.378512	0.516015	0.263034	0.464668	0.632268	0.464668	0.176323	0.0840643	0.15056	0.111031	0.137504	0.189034	0.250962	0.263034	0.739848	0.263034	0.887525	0.263034	0.389567	1.09761	0.400538	0.298658
ENSRNOG00000002828	4.00988	3.57289	3.80632	3.52857	3.55827	3.72683	3.93734	3.853	3.58976	3.88069	4.2891	4.08746	3.73118	3.61824	4.28466	3.67694	3.62293	4.12184	4.36527	3.90111	3.70044	3.94205
ENSRNOG00000002829	0.226509	0	0	0.189034	0.389567	0.344828	0.163499	0	0	0.432959	0.201634	0.214125	0	0	0	0	0	0	0.286881	0	0	0
ENSRNOG00000002831	0.0703893	0.0703893	0.0565835	0.0565835	0	0.15056	0.137504	0.0976108	0	0.137504	0.0565835	0.124328	0.0426443	0.0703893	0.111031	0.0565835	0.0976108	0.0840643	0.0840643	0.0976108	0.0565835	0.111031
ENSRNOG00000002832	0.464668	0.632268	0.526069	0.356144	0.286881	0.333424	0.367371	0.298658	0.443607	0.526069	0.464668	0.333424	0.62293	0.695994	0.536053	0.757023	0.333424	0.137504	0.0840643	0.238787	0.321928	0.176323
ENSRNOG00000002833	4.38543	4.31976	3.94111	3.46205	3.42089	4.10685	3.69711	3.65764	4.04963	4.32409	4.08491	4.29572	4.31397	4.38888	4.16511	4.29939	3.49953	3.45681	3.16511	3.42223	3.89821	3.42089
ENSRNOG00000002834	0	0	0	0	0	0	0	0	0	0	0	0	0	0	0	0.176323	0	0	0	0	0	0
ENSRNOG00000002835	6.60733	6.72601	7.17592	7.00056	7.03056	6.81928	6.51286	6.47444	6.5016	6.42526	6.54024	6.52748	6.42341	6.5944	6.39523	6.55244	6.54813	6.45631	6.39249	6.54473	6.66363	6.59515
ENSRNOG00000002838	3.5097	3.59455	4.04963	3.89045	3.86394	4.12516	4.35966	4.01346	3.69711	3.76341	4.14649	3.94298	3.64616	3.60407	3.93168	3.90689	3.85997	3.97361	3.65764	4.14568	3.81147	4.11353
ENSRNOG00000002839	0.189034	0.604071	1.02857	0.432959	0.411426	0.443607	0.604071	0.238787	0.555816	0.495695	1.23879	0.731183	0.400538	0.713696	1.41684	0.650765	0.321928	1.22033	0.83996	0.495695	0.632268	0.963474
ENSRNOG00000002840	8.50621	8.35676	8.61313	8.91516	8.8999	8.75412	8.88557	8.86719	8.10098	8.19096	8.33414	8.21082	8.20736	8.17597	8.36894	8.65957	8.78051	8.60329	8.39386	8.92059	8.57437	8.89645
ENSRNOG00000002841	2.83188	3.73985	3.58496	2.47249	2.39506	3.11437	3.04614	2.68482	3.5509	3.44626	3.58135	3.54967	3.62877	3.44626	3.41549	3.52857	2.50589	2.7866	1.97085	2.81967	3.12598	2.70044
ENSRNOG00000002843	0.970854	0.545968	0.226509	0.485427	0.695994	0.748461	1.70487	1.28096	0.773996	0.659925	1.28096	1.62293	1.5008	0.948601	2.65992	0.422233	2.81147	2.46467	1.34483	1.58496	1.10434	1.774
ENSRNOG00000002844	0.584963	0.475085	0.298658	0.0976108	0.111031	0.333424	0.15056	0.263034	0.687061	0.505891	0.367371	0.454176	0.555816	0.443607	0.432959	0.201634	0.333424	0.214125	0.214125	0.163499	0.275007	0.0976108
ENSRNOG00000002845	0	0.238787	0	0.214125	0	0	0.176323	0	0.367371	0	0	0	0	0	0	0.226509	0	0	0.163499	0	0	0
ENSRNOG00000002848	3.43029	3.51979	3.80632	3.76447	3.65421	3.58976	3.65306	3.56803	3.52732	3.34199	3.59694	3.58976	3.41007	3.68594	3.58256	3.60999	3.41549	3.74416	3.88753	3.73227	3.33771	3.51223
ENSRNOG00000002851	4.68313	4.3875	5.13011	5.11061	4.98778	4.82883	5.10266	4.7761	4.47638	4.3427	4.76607	4.48091	4.46728	4.48543	4.75809	4.61765	4.75168	4.86938	5.07596	4.88557	4.70266	4.86245
ENSRNOG00000002852	0.0565835	0.0565835	0.0565835	0	0	0.0426443	0.111031	0	0	0.0565835	0.137504	0.137504	0.214125	0.0565835	0.0426443	0.0426443	0	0	0	0	0.0426443	0
ENSRNOG00000002855	5.71754	5.52074	5.64039	5.45319	5.49506	5.81941	5.62527	5.64357	5.42593	5.36772	5.25399	5.34979	5.24031	5.54844	5.15421	5.52199	5.34234	5.32481	5.14527	5.42324	5.55459	5.38232
ENSRNOG00000002858	0	0	0	0	0	0	0	0	0	0	0	0	0	0	0	0	0	0	0	0	0	0
ENSRNOG00000002860	4.81455	5.12391	4.60703	4.62585	4.86096	4.61941	5.16511	5.2292	4.98732	5.12019	4.63169	5.21451	4.72574	4.69209	4.57168	4.49378	4.83036	4.91313	5.25927	4.76977	5.12226	4.63923
ENSRNOG00000002862	0.356144	0.454176	0.201634	0.0703893	0.275007	0.389567	0.422233	0.176323	0.226509	0.594549	0.526069	0.641546	0.594549	0.565597	0.695994	0.536053	0.333424	0.250962	0.15056	0.367371	0.422233	0.31034
ENSRNOG00000002863	0.0285692	0.0285692	0.0565835	0	0	0.0703893	0.0426443	0.0565835	0	0.0285692	0.0285692	0.0285692	0.0703893	0.0703893	0.0285692	0.0285692	0.0285692	0.0426443	0	0.0285692	0.0565835	0
ENSRNOG00000002864	2.72901	2.86394	2.16672	2.21723	2.19849	2.61353	2.41684	2.56316	2.9241	3.33628	2.81967	2.99639	3.13093	3.27501	2.85997	3.0036	2.33914	2.15704	1.73985	2.22651	2.66221	2.16027
ENSRNOG00000002866	0.333424	0.641546	0.226509	0.422233	0.176323	0.333424	0.475085	0.454176	0.286881	0.454176	0.536053	0.584963	0.555816	0.31034	0.613532	0.298658	0.189034	0.475085	0.464668	0.378512	0.526069	0.367371
ENSRNOG00000002871	5.41583	5.20242	5.5656	5.38059	5.21568	5.59395	5.31506	5.35966	5.44791	4.83086	4.92458	5.09592	4.76553	4.96717	4.5656	4.98094	5.2149	4.82426	4.43896	4.91169	5.35579	4.91169
ENSRNOG00000002873	7.54079	7.5815	7.46082	7.09149	7.27277	7.12381	8.28119	8.07628	7.78123	7.2765	7.05886	7.34305	6.78973	6.46107	6.43546	6.55121	6.68089	7.04056	7.00326	7.25597	7.52888	7.2465
ENSRNOG00000002874	2.82171	2.20163	1.69599	1.91456	1.63691	2.35896	2.03562	2.39506	1.56071	2.21723	1.848	2.23879	2.55582	2.17632	2.0321	2.08406	1.67356	1.93734	1.86394	1.88362	2.26604	1.9486
ENSRNOG00000002875	2.38681	2.89918	3.03386	2.61824	2.66676	2.70487	2.57046	2.29866	2.65992	2.73985	2.89724	2.82985	2.68257	2.64847	3.12102	2.75916	2.46989	2.91456	2.43029	2.65306	2.49313	2.80116
ENSRNOG00000002876	0.879706	1.1635	1.23879	1.16993	1.38957	1.25701	1.42761	1.1635	1.48027	0.887525	1.10434	1.0072	1.08406	1.07039	0.847997	1.27501	1.1177	1.3505	1.01436	1.52105	1.1375	1.34483
ENSRNOG00000002878	0	0	0	0	0	0	0	0	0.15056	0	0	0	0	0	0	0	0	0	0.263034	0	0.0976108	0
ENSRNOG00000002879	4.53605	4.36317	4.69544	4.82782	4.93687	4.53169	4.56438	4.49633	4.2211	4.28096	4.40735	4.49633	4.23726	4.26454	4.36387	4.18349	4.96578	4.99865	5.29976	5.10308	4.848	5.05528
ENSRNOG00000002881	3.36036	3.47897	2.96532	2.55336	2.32481	3.17632	2.76553	2.76129	2.76553	3.64616	3.35755	3.41819	3.53232	3.47119	3.43829	3.29425	2.59932	2.24184	1.30451	2.5509	2.87971	2.27501
ENSRNOG00000002882	3.44758	3.80839	3.04789	2.89724	2.91073	3.02326	3.07553	3.26903	3.24031	3.38128	3.20633	3.32481	3.5509	3.41819	3.20477	3.27947	3.26604	3.06523	2.75702	3.15543	3.35755	3.29719
ENSRNOG00000002883	3.71918	3.31904	3.22497	3.5472	3.76447	3.52482	3.33199	3.44626	2.9279	3.39643	3.1177	3.26604	3.31904	3.24184	3.49185	3.31179	3.69711	3.58976	4.15543	3.63459	3.48027	3.78241
ENSRNOG00000002884	2.17313	2.1635	2.50843	2.31615	2.30451	2.22033	2.11437	1.79494	2.55582	2.52857	2.63691	2.32769	2.5008	2.42761	2.70044	2.37295	1.72247	2.14405	2.7761	2.43829	2.11103	2.31904
ENSRNOG00000002886	6.472	6.29076	5.94111	5.62673	5.62907	6.91958	6.38198	6.4116	6.32085	6.94193	6.54226	6.60881	6.49841	6.851	6.52638	6.67143	6.31343	5.76288	5.01302	6.09297	6.31415	5.90809
ENSRNOG00000002889	0	0	0	0.0976108	0	0.0840643	0.0703893	0.0840643	0.163499	0.214125	0.0976108	0.0976108	0	0	0.176323	0.0976108	0.163499	0.0703893	0.0703893	0	0	0.0976108
ENSRNOG00000002890	0	0	0	0.516015	0.555816	0.263034	0.226509	0.263034	0	0	0	0.298658	0	0	0	0	0.263034	0	0.214125	0	0.286881	0.526069
ENSRNOG00000002894	3.00899	3.17313	3.20006	2.90497	2.93168	2.91456	2.51349	2.64386	2.74631	2.90304	2.74201	2.73985	3.10434	2.99095	2.83794	2.67582	2.74416	3.0036	3.50208	2.87184	2.79494	2.92979
ENSRNOG00000002895	4.81558	4.17552	4.03914	4.49825	4.70044	4.24565	3.91934	4.33414	3.56071	4.29425	3.81967	3.96809	4.20006	4.22265	3.90111	3.88069	4.49121	4.32265	4.25475	4.18507	4.26828	4.24413
ENSRNOG00000002896	9.81104	9.76638	10.7429	10.6275	10.5097	10.3043	10.4545	10.342	9.57637	9.27726	10.1284	9.92422	9.63336	9.40918	9.77302	9.72802	10.2391	10.4552	10.9064	10.5502	10.167	10.6194
ENSRNOG00000002898	3.10266	2.70708	3.37156	3.46728	3.41007	3.0197	3.41007	3.26303	2.89918	2.65535	3.12928	3.08576	2.96347	2.67582	3.35755	2.51349	3.19377	3.56316	4.02059	3.6311	3.43029	3.48671
ENSRNOG00000002899	1.48543	2.18903	2.03914	1.47508	1.31615	1.54102	1.48027	1.04264	2.34199	1.93357	1.92979	1.95977	1.86394	2.11437	2.09424	1.80735	1.0635	1.57046	1.18269	1.18269	1.53107	1.26903
ENSRNOG00000002903	3.79805	4.04089	3.9542	3.51728	3.58015	3.53854	3.29719	3.34056	3.51096	3.24641	3.32337	3.27053	3.52231	3.56438	3.30012	3.37851	3.15218	3.27202	3.5472	2.91648	3.32337	3.23879
ENSRNOG00000002904	0	0	0	0	0	0	0	0	0	0	0	0	0	0	0	0	0	0	0	0	0	0
ENSRNOG00000002905	0.85599	1.59455	1.13093	0.970854	1.1375	1.10434	1.76977	1.01436	1.14405	1.31034	1.58496	1.61824	1.02857	0.604071	1.16993	0.910733	1.18903	0.978196	1.23879	1.29278	1.17632	1.09085
ENSRNOG00000002906	0.344828	0.713696	0.238787	0.356144	0.454176	0.214125	0.887525	0.956057	0.263034	0.422233	0.713696	0.83996	0.411426	0.367371	0.298658	0.238787	0.454176	0.695994	0.378512	0.432959	0.650765	0.807355
ENSRNOG00000002907	2.19849	2.07382	2.07724	2.14405	2.21101	2.25701	1.83592	1.848	1.61353	2.30451	1.89142	1.95233	1.98914	2.22342	2.0321	1.91456	2.16027	2.14405	1.82375	2.30451	2.08066	2.1177
ENSRNOG00000002908	4.6011	4.31397	3.99639	4.42626	4.49442	4.55029	4.50906	4.61824	4.26604	4.47054	4.17712	4.2149	4.27724	4.49889	4.21179	4.24565	4.64789	4.45088	4.59753	4.60585	4.47832	4.57773
ENSRNOG00000002911	0.111031	0	0.422233	0.863938	0.356144	0.0840643	0.263034	0.0840643	0	0.111031	0.0976108	0	0.15056	0.485427	0	1.5656	0.0840643	0.0703893	0.201634	0.0840643	0	0.176323
ENSRNOG00000002912	3.68145	4.02945	4.46728	4.52168	4.4489	4.21335	4.50144	4.04264	3.76765	3.79181	4.29939	4.1127	3.90207	3.75596	3.99458	4.04352	4.39712	4.8475	3.63575	4.56621	4.29793	4.63633
ENSRNOG00000002914	3.19377	2.91839	3.19692	3.5656	3.60881	3.22497	3.14731	3.31325	2.44361	2.72247	3.0072	2.99639	2.848	3.01257	2.67129	2.89724	3.2765	3.07039	3.7148	3.37295	3.12267	3.28244
ENSRNOG00000002915	2.12102	2.5008	3.23419	2.69377	2.72247	1.90304	2.45154	1.90304	1.91839	2.19849	2.68257	2.09761	2.18903	2.31034	2.75061	2.08746	2.19535	2.91456	2.75061	2.73118	2.61353	2.8679
ENSRNOG00000002916	5.28983	4.92552	5.5008	5.63633	5.74012	5.62877	5.44923	5.31759	5.04832	4.95791	5.4446	5.20789	5.27947	4.96116	5.42223	5.39266	5.65907	5.95513	5.99299	5.72955	5.45022	6.16108
ENSRNOG00000002917	0	0	0	0	0	0	0	0	0	0	0	0	0	0.0976108	0	0.0840643	0	0	0	0	0	0
ENSRNOG00000002918	0	0.124328	0	0	0.124328	0	0.176323	0.0976108	0	0	0	0	0	0	0	0	0	0	0.238787	0	0	0
ENSRNOG00000002919	0.163499	0.0840643	0.0703893	0.31034	0.15056	0.124328	0.344828	0.189034	0	0.163499	0.137504	0.333424	0.163499	0.163499	0.0703893	0.0703893	0.189034	0.163499	0.250962	0.176323	0.263034	0.137504
ENSRNOG00000002921	0	0	0	0	0	0	0	0	0	0	0	0	0	0	0	0	0	0	0	0	0	0
ENSRNOG00000002922	2.33342	3.06695	2.68706	3.16027	3.06005	3.08406	4.13914	4.02503	2.9982	2.76129	4.00809	3.70598	3.85499	2.44095	3.62761	3.2765	3.68818	3.52482	3.41954	3.25096	3.93734	4.28836
ENSRNOG00000002923	0	0	0	0	0	0	0	0	0	0	0	0	0	0	0	0	0	0	0	0	0	0
ENSRNOG00000002925	0.263034	0.250962	1.04963	0.731183	0.443607	0.695994	0.731183	0.545968	0	0.485427	0.422233	0.238787	0.505891	0.275007	0.226509	0.238787	0.687061	0.604071	1.17632	0.790772	0.422233	0.748461
ENSRNOG00000002926	2.97269	4.41346	4.97085	4.68482	4.62994	4.25626	4.64731	4.03914	4.01703	3.70377	5.26791	4.38819	4.30159	3.61941	4.76871	4.47184	4.31832	4.15137	4.48671	4.61471	4.48929	4.53045
ENSRNOG00000002928	7.60028	7.21315	7.50867	7.88044	7.83939	7.78162	7.83169	7.92938	7.3651	7.22255	7.3786	7.32048	7.34474	7.3025	7.38491	7.36265	7.89142	7.7911	7.8596	7.77952	7.66441	7.92618
ENSRNOG00000002930	4.80735	5.20906	5.44328	5.02591	4.91648	4.82579	4.4363	4.52231	4.75435	4.5735	4.76182	4.58075	4.51286	4.61058	4.0027	4.66221	4.19849	4.2211	5.47314	4.52857	4.92172	4.67073
ENSRNOG00000002932	1.0072	1.4957	1.05658	0.739848	0.765535	0.992768	1.15056	1.11103	1.59932	1.60407	1.20163	1.5509	1.23266	1.21412	1.1177	1.1177	0.773996	0.918386	1.11103	1.12433	1.03562	0.887525
ENSRNOG00000002934	7.02436	7.77096	7.63096	7.1297	7.15826	7.43471	7.66654	7.42181	7.30861	7.45286	7.76408	7.61787	7.28642	7.01926	7.82024	7.21004	7.75742	7.41912	8.44948	7.44708	7.72942	7.6946
ENSRNOG00000002935	4.26078	4.58376	3.78869	3.82985	3.90111	4.22651	3.97269	4.04527	4.70321	4.62994	4.15623	4.37921	4.30743	4.47184	4.06091	4.46205	3.848	3.66334	3.82883	3.851	4.09845	3.91648
ENSRNOG00000002936	0	0.238787	0	0	0	0.201634	0	0	0	0	0.226509	0	0	0	0	0.226509	0	0.176323	0.163499	0	0.226509	0
ENSRNOG00000002937	0	0	0	0	0	0	0.0840643	0	0	0	0	0.124328	0	0	0.111031	0	0.298658	0.176323	0.0840643	0	0	0
ENSRNOG00000002940	4.55336	4.43763	4.96901	4.8535	4.78816	4.76182	4.60881	4.62994	4.26078	4.18349	4.55213	4.41752	4.27053	4.30232	4.27873	4.41954	4.63923	4.64616	4.67016	4.7703	4.72301	4.77768
ENSRNOG00000002941	0.137504	0.495695	0.124328	0.163499	0.176323	0.111031	0.250962	0.15056	0.443607	0.475085	0.321928	0.286881	0.565597	0.495695	0.367371	0.422233	0.15056	0.250962	0.250962	0.189034	0.111031	0.275007
ENSRNOG00000002943	5.96371	5.2555	5.45516	5.92267	5.91313	5.89191	5.93145	6.1914	5.42694	5.33199	5.30378	5.50239	5.21994	5.54257	5.47086	5.47054	6.04177	5.84925	6.05289	5.8089	5.65449	5.77926
ENSRNOG00000002944	6.81916	5.98846	6.45763	6.66434	6.71287	6.38509	6.15401	6.44989	6.10245	5.8505	5.6744	5.92766	6.06501	5.93593	5.73769	5.86369	6.33718	5.96625	5.89312	6.07682	6.17871	6.10894
ENSRNOG00000002946	1.48543	1.02148	0.214125	0	0	0.189034	0.163499	0	1.22651	0.790772	0.400538	0.863938	0.464668	0.250962	0.823749	0.400538	0.189034	0.31034	0	0.176323	0.695994	0.214125
ENSRNOG00000002947	7.33709	7.34172	7.50692	7.50255	7.37443	7.74974	7.70307	7.53325	6.88215	7.3213	7.5479	7.50882	7.41633	7.18408	7.51751	7.30469	7.73545	7.75782	7.6319	8.13894	7.45154	7.74571
ENSRNOG00000002948	0.189034	0.238787	0.0426443	0.0285692	0.0426443	0.0840643	0.0840643	0.0840643	0.263034	0.250962	0.0976108	0.226509	0.298658	0.31034	0.163499	0.163499	0.0565835	0.0285692	0.0285692	0.0565835	0.0976108	0
ENSRNOG00000002949	4.7126	4.1811	4.32265	4.65935	4.68201	4.64674	4.37712	4.65878	3.89724	4.31325	4.14731	4.19849	4.27798	4.30159	4.20006	4.21568	4.84248	4.58616	4.9982	4.58736	4.64616	4.58736
ENSRNOG00000002950	2.50843	2.22033	2.3978	2.52607	2.73985	2.81558	2.30743	2.09424	2.59932	2.1177	1.78241	2.06695	1.95233	2.59455	2.5656	1.87971	2.57046	2.67356	3.37851	2.87774	2.10434	2.3978
ENSRNOG00000002951	0	0.0426443	0	0	0	0	0	0	0	0	0	0	0	0	0	0	0	0	0	0	0	0
ENSRNOG00000002953	0	0	0	0	0	0	0	0	0	0.176323	0	0.163499	0	0	0	0	0	0	0	0	0	0
ENSRNOG00000002956	6.97568	6.56529	6.55704	6.853	6.8157	6.80168	6.68061	7.04253	6.19259	6.24831	6.15725	6.20242	6.44989	6.14425	5.77083	6.28559	6.82362	6.73566	6.79844	6.64386	6.64904	6.80864
ENSRNOG00000002959	4.39369	4.19928	4.39163	4.62293	4.46009	4.49442	4.15056	4.44162	3.93829	4.1635	4.09085	4.15947	4.17632	4.07553	3.82273	4.20555	4.38059	4.29866	3.60526	4.51286	4.33985	4.54967
ENSRNOG00000002960	0	0	0	0	0	0	0	0	0	0	0	0	0	0	0	0	0	0	0	0	0	0
ENSRNOG00000002963	0	0.163499	0	0	0	0.137504	0.422233	0.378512	0.454176	0.176323	0.15056	0.15056	0.124328	0.189034	0.15056	0.15056	0.137504	0.111031	0.111031	0	0.15056	0.286881
ENSRNOG00000002964	1.9222	0.669027	1.57531	1.20789	1.94486	2.36177	2.94111	1.78241	1.50589	1.67356	2.6893	1.92979	1.85997	2.31904	3.0268	2.71589	2.36177	2.62059	2.06695	2.80735	2.24184	2.85
ENSRNOG00000002968	0	0	0	0	0.111031	0.0976108	0	0	0.176323	0	0	0.111031	0.0840643	0	0	0	0.0976108	0.0840643	0.15056	0	0.0976108	0.111031
ENSRNOG00000002969	1.27501	1.75702	1.54102	1.09085	1.01436	1.22651	0.782409	0.879706	1.46467	1.58496	1.37851	1.36737	1.67356	1.68257	1.05658	1.54597	0.903038	0.584963	0.356144	0.722466	0.941106	0.782409
ENSRNOG00000002970	2.25701	2.13422	2.08406	2.45943	2.40327	2.72028	2.70929	2.42492	1.98914	2.33342	2.60407	2.0072	1.81558	1.85997	2.47508	2.26003	2.79286	2.58976	2.68706	2.76341	2.57773	2.9222
ENSRNOG00000002972	1.36177	1.52607	2.01436	1.4957	1.39506	0.948601	1.8679	2.08746	0	0.678072	1.70044	1.47508	0.879706	0.704872	1.42223	0.432959	1.65992	1.68706	2.18587	1.80323	1.59932	1.52607
ENSRNOG00000002974	0	0	0	0	0	0	0	0	0	0	0	0	0	0	0	0	0	0	0	0	0	0
ENSRNOG00000002975	0	0	0	0	0	0	0	0	0	0	0	0	0	0	0	0	0	0	0	0	0	0
ENSRNOG00000002976	1.26903	2.61589	1.88362	1.30451	1.31034	1.33914	2.37016	1.926	1.88362	1.9222	1.9855	2.29278	1.60881	1.20163	1.28688	1.45943	1.14405	1.33342	0.831877	1.3505	1.82375	1.5509
ENSRNOG00000002977	2.20789	1.83592	1.8679	2.19849	2.23573	2.43296	2.44361	2.58976	1.774	2.22033	2.24489	1.91073	2.17632	2.04264	2.15704	2.32481	2.54597	2.29572	1.93734	2.28096	2.12102	2.09424
ENSRNOG00000002978	3.33771	3.45418	2.65992	2.7866	2.7866	2.79701	2.35896	2.36177	2.99458	3.76553	2.87184	2.7137	3.17153	3.69377	2.7866	3.07211	1.91839	2.79077	1.76977	2.38128	3.25852	2.73985
ENSRNOG00000002979	0.31034	0.659925	0.584963	0.823749	0.879706	0.613532	0.495695	0.516015	0.536053	0.748461	0.669027	0.526069	0.604071	0.731183	0.555816	0.411426	0.516015	0.575312	1.12433	0.823749	0.704872	0.847997
ENSRNOG00000002980	5.8846	5.68229	5.79883	5.8999	5.90833	6.25701	6.28503	6.26078	5.70984	5.70487	5.77241	5.83517	5.45615	5.7271	5.62761	5.6907	6.17173	5.76447	5.73145	6.08449	6.2447	6.0974
ENSRNOG00000002983	6.95884	6.38232	6.60555	6.69209	6.68384	6.73308	6.42375	6.51491	5.25852	6.17273	6.02037	6.09508	6.17752	6.20124	5.86419	6.15725	6.45549	6.15157	5.70349	6.56636	6.5741	6.36422
ENSRNOG00000002984	1.05658	0.526069	1.32193	1.58496	1.30451	0.85599	0.669027	0.722466	0.757023	0.333424	0.704872	0.594549	0.659925	0.632268	0.565597	0.594549	0.536053	0.941106	0.895303	0.545968	0.485427	0.992768
ENSRNOG00000002986	0.62293	1.12433	1.27501	0.823749	0.757023	0.669027	1.01436	0.713696	1.1375	0.722466	1.09761	1.04963	0.879706	0.903038	0.831877	0.613532	0.594549	0.83996	0.432959	0.678072	0.594549	0.731183
ENSRNOG00000002989	7.13072	6.60125	6.35032	6.59036	6.64256	6.93782	6.67044	6.90038	6.60999	7.15421	6.50573	6.69725	6.66974	7.01903	6.61868	6.69669	6.84599	6.28448	6.07532	6.41684	6.81826	6.43696
ENSRNOG00000002991	0.545968	0.367371	0.505891	0.400538	0.432959	0.62293	0.443607	0.62293	0.298658	0.695994	0.485427	0.432959	0.678072	0.799087	0.604071	0.422233	0.378512	0.495695	0.62293	0.545968	0.545968	0.344828
ENSRNOG00000002997	6.7237	6.54643	6.63052	6.76195	6.75288	6.73322	6.40514	6.51017	6.12164	6.05268	6.26885	6.15765	6.20085	6.1635	5.98504	6.34518	6.43996	6.2891	6.80941	6.3773	6.38336	6.43979
ENSRNOG00000002999	3.66903	3.46597	3.94486	3.95513	3.76447	3.86196	3.87381	3.97545	3.71918	3.27053	3.58736	3.49825	3.32912	3.34767	3.5509	3.59096	4.07211	3.69822	3.32912	3.97728	3.84699	3.80323
ENSRNOG00000003003	1.3505	1.52105	1.51602	1.1635	0.678072	1.58015	1.49057	1.0635	1.29278	1.53605	1.75275	1.51096	1.77821	1.5509	1.45418	1.46467	1.26903	1.09761	1.07039	1.22651	1.38405	1.09761
ENSRNOG00000003005	0.0976108	0	0	0	0	0.0703893	0.0703893	0	0	0.0976108	0.0840643	0.0840643	0	0	0.163499	0	0	0.0703893	0.124328	0.0703893	0.0840643	0
ENSRNOG00000003008	0	0	0	0	0	0	0	0	0.863938	0	0	0.584963	0	0	0	0	0	0	0	0	0.555816	0
ENSRNOG00000003009	0	0	0.226509	0	0.226509	0	0	0.189034	0	0	0	0	0	0	0	0	0	0	0	0	0	0
ENSRNOG00000003011	4.61412	4.25626	5.15826	5.05485	4.94579	5.03958	5.18547	4.84046	4.41819	4.09508	4.62	4.44029	4.32912	4.5097	4.76129	4.53232	4.90304	4.77347	4.48027	5.12309	4.89676	4.92077
ENSRNOG00000003013	1.45943	2.06005	1.97085	1.38957	1.38405	1.5008	1.78241	1.30451	1.70044	1.66903	2.11437	2.07724	1.69153	1.75702	1.69599	1.47508	1.07039	1.66448	1.40599	1.56071	1.63227	1.5008
ENSRNOG00000003014	1.9855	2.14078	2.60407	2.51096	2.19849	2.24793	2.57289	2.26903	1.91073	2.19219	2.52105	2.16993	2.07382	2.14731	2.63691	2.14731	2.32481	2.91073	2.56316	2.75489	2.41684	2.76765
ENSRNOG00000003018	1.90304	2.22033	2.67807	2.72901	2.61589	2.49057	3.37016	2.89918	2.34199	2.65306	3.78555	3.35332	3.21101	2.67807	4.47897	2.93923	3.6837	3.87774	2.89724	3.79494	3.57046	3.44626
ENSRNOG00000003019	6.76818	6.39352	6.5656	6.87492	6.88423	6.85674	6.60363	6.91982	6.17513	6.50383	6.30706	6.36001	6.52466	6.43196	6.19535	6.33396	6.81928	6.61412	6.79597	6.69335	6.70984	6.74066
ENSRNOG00000003020	0.111031	0.286881	0.0976108	0.0976108	0.189034	0.0840643	0.0703893	0.0840643	0	0	0	0	0.0703893	0	0	0	0	0	0.0703893	0.0840643	0.0976108	0
ENSRNOG00000003025	0.422233	0.400538	0.782409	0.464668	0.604071	0.526069	0.536053	0.238787	0.739848	0.536053	0.575312	0.495695	0.31034	0.678072	0.367371	0.687061	0.238787	0.378512	0.189034	0.321928	0.565597	0.137504
ENSRNOG00000003026	3.15543	3.73877	3.40599	3.20633	3.57168	3.24184	3.23879	3.55949	3.7939	3.92695	3.31904	3.46597	3.78241	3.55213	3.65992	3.50589	3.17313	3.12598	3.16832	3.07724	3.07895	3.04789
ENSRNOG00000003027	0	0	0	0	0	0	0	0	0.432959	0	0	0	0	0	0	0	0	0	0	0	0	0
ENSRNOG00000003028	0.0285692	0.0143553	0.0426443	0.0426443	0.0426443	0.0285692	0.0285692	0.0426443	0.0426443	0.0565835	0.0426443	0.0285692	0.0285692	0.0426443	0.0285692	0.0285692	0.0143553	0.0285692	0.0143553	0.0285692	0.0285692	0.0143553
ENSRNOG00000003029	8.63488	8.30738	8.10297	8.08114	8.14527	8.64821	8.6571	8.65957	8.72571	8.40552	8.35905	8.52744	8.30282	8.45327	8.62359	8.41971	8.69178	8.28914	7.60748	8.30838	8.38578	8.1353
ENSRNOG00000003030	0	0	0	0	0	0	0	0	0	0	0	0	0	0	0	0	0	0	0	0	0	0
ENSRNOG00000003031	6.39077	6.14119	5.71891	5.95838	6.0018	6.17133	5.78555	6.04527	5.41616	6.17612	5.76235	5.75328	5.72438	6.02215	5.55674	5.85624	5.9535	5.80219	5.38198	6.09887	5.90545	5.8334
ENSRNOG00000003033	2.18587	2.54844	2.57773	3.08236	3.19849	2.63459	2.31325	2.23573	2.02503	2.76341	2.68032	2.30451	2.88557	2.73118	2.75702	2.76765	2.87381	2.87578	3.62527	2.93357	2.88362	3.03738
ENSRNOG00000003035	0	0	0	0	0	0	0	0	0	0	0	0	0	0	0	0	0	0	0	0	0	0
ENSRNOG00000003038	4.87184	4.60822	5.05181	5.06695	5.01614	4.89724	4.67694	4.58556	4.39506	4.8748	4.81044	4.5656	4.71864	4.75275	4.69042	4.6865	4.8674	4.71425	4.78764	4.89869	4.97453	5.04221
ENSRNOG00000003039	1.61824	1.70044	3.28983	2.33342	1.89142	1.44361	1.79494	0.9855	1.36737	1.3505	2.30743	1.38405	1.48543	1.9222	2.59694	1.57046	1.49057	2.51349	1.66448	1.91456	1.73985	1.9782
ENSRNOG00000003041	4.00809	3.91648	3.9607	4.33628	4.37573	3.91839	3.90207	4.09339	3.52356	3.79077	3.58496	3.76129	3.76977	3.47249	3.67243	3.69153	4.06178	4.02591	4.21335	4.15623	3.95047	4.15218
ENSRNOG00000003042	1.88362	1.8679	1.69599	1.75702	1.85997	1.87971	1.94486	1.9222	1.83592	1.91073	1.76553	1.848	1.74416	1.99277	1.54102	1.76977	1.74846	1.59932	1.58015	1.76977	1.83996	1.61353
ENSRNOG00000003048	6.14078	6.02813	6.46401	6.6768	6.39129	6.65033	6.78398	6.83466	6.00203	5.70404	6.23611	6.0881	6.224	5.72	6.09782	6.29793	6.52027	6.54365	5.55397	6.81173	6.3302	6.83352
ENSRNOG00000003049	5.20672	5.3572	5.47606	5.58165	5.58826	5.40088	5.44559	5.38267	5.3194	5.31687	5.45154	5.49442	5.48543	5.55244	5.478	5.65935	5.34873	5.4138	6.02481	5.48993	5.38991	5.46205
ENSRNOG00000003050	3.29572	2.97453	2.64847	3.09592	3.35614	2.97636	2.83794	3.09085	2.75061	3.04789	2.75275	2.88753	2.90689	3.11437	2.95606	2.9241	3.35332	3.30743	3.41549	3.07895	3.04789	3.21878
ENSRNOG00000003052	2.40599	3.28688	3.58616	3.09592	2.92979	2.90497	3.28983	2.7761	2.36177	2.28688	3.30597	2.93357	2.80941	2.88166	3.22497	2.98003	2.81147	3.30451	3.09761	3.38405	2.98003	3.72792
ENSRNOG00000003054	0	0	0	0	0	0	0	0	0	0	0	0	0	0	0	0	0	0	0	0	0	0
ENSRNOG00000003059	2.17951	2.57046	2.10769	2.52105	2.30743	2.36737	2.56071	2.43829	1.71809	2.53356	2.13422	2.20163	1.89918	2.22342	2.03914	2.02503	2.76553	2.82171	3.41278	2.85599	2.65535	2.79701
ENSRNOG00000003062	0	0	0	0	0	0	0	0	0	0	0	0.124328	0.0976108	0	0	0	0	0	0	0	0	0
ENSRNOG00000003063	1.40054	1.59932	1.82782	1.852	1.76553	1.62293	1.59932	1.44361	1.26303	1.28688	1.73118	1.62293	1.58015	1.52607	1.74416	1.63691	1.71809	2.01436	1.69599	1.94486	1.70044	1.87971
ENSRNOG00000003064	0.722466	0.695994	0.378512	0.189034	0	0.333424	0.731183	0.333424	0.782409	0.411426	0.516015	0.367371	0.85599	0.604071	0.505891	0.910733	0.464668	0.286881	0.389567	0.163499	0.641546	0.189034
ENSRNOG00000003065	4.27724	4.83289	5.05745	4.61589	4.6311	4.60407	4.63343	4.23496	4.65306	4.43763	5.05702	4.73064	4.7126	4.62819	5.02945	4.69377	4.39369	5.21568	5.03254	4.91409	4.69988	5.0691
ENSRNOG00000003066	0	0	0	0	0	0	0	0	0	0	0.286881	0	0	0	0	0	0	0	0	0	0	0
ENSRNOG00000003067	0	0	0	0	0	0	0	0	0	0.15056	0	0	0	0	0	0	0.124328	0	0	0	0	0
ENSRNOG00000003068	1.23266	1.03562	1.08406	1.41143	1.49057	1.59932	1.58015	1.29278	0.790772	0.807355	1.05658	1.15704	1.02857	1.29278	0.613532	0.992768	1.16993	1.30451	1.65076	1.24489	1.18269	1.4957
ENSRNOG00000003069	1.16993	1.51096	1.21412	1.1177	1.37295	1.51096	1.37295	1.45418	1.56071	1.89918	1.58976	1.86394	1.72683	2.09424	1.72683	1.66903	1.39506	1.33342	1.07724	1.28688	1.41684	1.25701
ENSRNOG00000003070	1.5656	1.73985	2.22033	2.18903	1.95606	1.97453	1.83996	1.5509	1.53107	1.66903	1.84398	1.80323	1.59455	1.774	1.77821	1.83188	1.94486	1.65535	2.24184	2.02503	1.98185	2.17313
ENSRNOG00000003071	4.32841	3.9241	4.19613	4.43829	4.36387	4.18745	4.19061	4.28762	3.71809	3.91934	3.65535	3.68482	3.81967	3.91743	3.54226	3.64386	4.17792	4.22033	4.19456	4.23343	4.15704	4.30597
ENSRNOG00000003073	0	0.0976108	0.176323	0.0840643	0	0	0	0	0	0.0976108	0	0	0	0.111031	0.0840643	0.0976108	0	0	0	0.214125	0.0840643	0
ENSRNOG00000003075	3.64039	3.22651	3.01792	3.33628	3.51854	3.44626	3.60526	3.904	3.24184	3.49953	3.33628	3.38543	3.37851	3.21568	3.41684	3.18269	3.7148	3.55582	4.05224	3.68818	3.72683	3.72356
ENSRNOG00000003076	4.93168	4.97636	5.13545	5.31397	5.28947	5.14608	5.23304	5.20984	4.76341	5.06307	5.20046	5.06695	5.20398	5.08321	5.35896	5.02192	5.31397	5.01748	4.95513	5.03386	5.08108	5.0148
ENSRNOG00000003078	3.27202	3.60288	3.02326	2.64386	2.76977	3.09424	2.64155	2.79701	3.54967	3.62761	3.23726	3.26903	3.37156	3.49057	2.91839	3.17153	2.83794	2.36177	2.23879	2.61824	3.15866	2.57046
ENSRNOG00000003080	0	0	0	0	0	0	0	0	0	0	0	0	0	0	0	0	0	0	0	0	0	0
ENSRNOG00000003081	1.1635	1.63227	1.48543	1.41143	1.38405	1.27501	1.64616	1.58015	1.70487	1.55582	1.42761	1.70044	1.33342	1.22033	1.5008	1.04264	1.32769	1.68257	1.65076	1.65076	1.48027	1.61353
ENSRNOG00000003084	4.88899	5.12019	5.50684	5.46565	5.41718	5.56468	5.71617	5.54133	5.37365	5.0955	5.49185	5.27202	5.31976	5.24184	5.67525	5.3726	5.4522	5.17712	4.88557	5.58135	5.38543	5.31252
ENSRNOG00000003085	0	0	0	0	0	0	0	0	0	0	0	0	0	0	0	0	0	0	0	0	0	0
ENSRNOG00000003086	1.70929	1.98185	2.55827	2.63691	2.70044	2.08746	2.91648	2.47249	1.33914	1.41684	2.42223	1.92979	1.91839	1.3505	2.0635	2.29278	2.38405	2.27501	2.62994	2.89918	2.57773	2.83188
ENSRNOG00000003088	2.75702	3.65535	2.40599	1.41684	1.58496	2.15381	1.70487	1.48027	3.17792	3.26903	2.5656	2.80941	3.13586	3.28392	2.488	2.97453	1.3505	1.22651	0.757023	1.33342	2.26303	1.24489
ENSRNOG00000003094	0.895303	1.57046	1.56071	1.01436	0.83996	0.641546	0.613532	0.356144	1.25096	1.24489	1.4957	1.1177	0.933573	1.58015	1.33914	1.15056	0.536053	0.731183	0.678072	0.847997	0.847997	0.85599
ENSRNOG00000003095	3.488	4.26679	3.97085	3.94767	4.20477	3.49825	4.99322	4.68145	4.08916	3.74093	4.54844	4.25852	3.72574	3.0993	4.05485	3.70266	3.43696	4.30305	4.17393	4.20711	4.22419	4.27053
ENSRNOG00000003098	4.98185	5.09043	5.81711	5.2902	5.1815	4.60466	5.27016	4.94205	4.23266	4.43829	4.86987	4.73173	4.46663	4.34625	4.26379	4.0045	5.11853	5.49313	5.54566	5.43196	5.35403	5.35509
ENSRNOG00000003099	2.73118	2.77821	3.38957	2.95606	2.9279	2.56071	2.63691	2.53356	2.57773	2.53107	2.85	2.66903	2.72028	2.77821	2.90111	2.58256	2.66221	3.43429	3.2032	3.1127	2.86987	3.10936
ENSRNOG00000003100	0.31034	0.659925	0.632268	1.22033	0.411426	0.565597	0.925999	0.739848	0.62293	0.575312	0.713696	0.411426	0.516015	0.831877	0.604071	0.903038	0.650765	0.485427	0.475085	0.782409	0.956057	0.613532
ENSRNOG00000003104	2.95047	3.14405	3.849	3.71039	3.84097	3.59694	4.18903	3.9222	3.06005	3.72247	4.19849	4.22033	3.68032	3.09085	4.64962	3.42492	4.45615	4.4822	3.93734	4.01436	3.90207	4.04439
ENSRNOG00000003105	1.63691	2.46728	1.62293	1.87971	2.07382	1.42761	2.0072	2.23266	2.02148	1.85997	1.87971	2.36177	2.07382	1.20163	1.76977	1.26903	1.60407	1.18903	1.23879	1.34483	1.88753	1.0072
ENSRNOG00000003108	5.02768	4.86542	5.14975	5.63227	5.60496	5.13914	5.11187	5.27538	4.56194	4.47962	4.67299	4.64904	4.62234	4.61353	4.32625	4.97453	5.05355	5.17951	5.6311	5.35191	4.93026	5.24603
ENSRNOG00000003109	0.0840643	0	0	0	0	0	0	0	0	0	0	0	0	0	0	0	0	0	0	0	0	0
ENSRNOG00000003110	0	0	0	0	0	0	0	0	0	0	0	0	0.111031	0	0	0	0	0	0	0	0	0
ENSRNOG00000003114	4.42694	4.23955	4.1177	4.44095	4.46597	4.07382	3.98641	4.23573	3.89918	4.05224	4.27947	4.15462	4.40939	3.88166	3.80012	4.27053	4.23802	4.18982	4.52669	4.17473	4.32193	4.27128
ENSRNOG00000003115	0	0	0	0	0	0	0	0	0	0	0	0	0	0	0	0	0	0	0	0	0	0
ENSRNOG00000003116	2.12433	1.7866	2.04614	2.05311	2.30743	1.98914	2.18903	2.13093	1.96717	1.93357	1.98185	1.77821	1.91839	1.94111	2.21723	1.91839	2.32193	2.33914	2.42492	2.20163	2.10769	2.18587
ENSRNOG00000003117	5.35473	5.27352	5.17193	5.27687	5.3726	5.30524	5.42928	5.44493	5.37816	5.27501	5.35403	5.43329	5.31506	5.38647	5.44989	5.35191	5.37608	5.61147	6.06824	5.32553	5.26679	5.34554
ENSRNOG00000003119	0	0	0.111031	0	0.111031	0.0976108	0.0840643	0.0976108	0	0.124328	0.111031	0	0.0840643	0	0	0	0	0.163499	0.0840643	0.176323	0.0976108	0.201634
ENSRNOG00000003120	5.17273	4.88215	5.06695	5.30122	5.29572	5.13873	4.7148	4.83238	4.11686	4.77821	4.66846	4.44956	4.62936	4.82171	4.57592	4.78293	5.33914	5.17273	5.58616	5.59694	5.04527	5.36107
ENSRNOG00000003121	1.50589	1.33914	2.04963	2.06695	1.83188	1.57046	1.82782	1.4957	1.45943	1.25701	2.02857	1.67356	1.26903	1.33342	1.95233	1.66448	1.848	2.53854	2.53854	2.30451	1.926	2.35614
ENSRNOG00000003122	0.111031	0.201634	0.286881	0.0976108	0.0976108	0.163499	0.214125	0.250962	0.432959	0.214125	0.189034	0.286881	0.356144	0.333424	0.422233	0.275007	0.163499	0.15056	0	0.31034	0.344828	0.189034
ENSRNOG00000003123	3.67129	3.27352	3.65535	3.926	3.94298	4.22959	4.27426	4.2817	3.6311	3.73769	3.63691	3.44361	3.52356	3.83996	3.488	3.74631	3.82477	3.84197	4.07895	3.95233	3.75702	3.94392
ENSRNOG00000003125	5.61265	5.41988	5.80813	5.90256	5.91265	5.59335	5.58015	5.63081	5.18309	5.13134	5.12928	5.28207	5.31651	5.05918	5.00225	5.1811	5.61736	5.48543	5.55397	5.65793	5.63778	5.57864
ENSRNOG00000003127	3.28392	3.05832	3.50462	3.55213	3.49185	3.54597	3.62644	3.54473	3.33056	3.07895	3.41007	3.52356	3.05485	2.93923	3.30889	3.14568	3.6427	3.58256	4.05137	3.85699	3.45286	3.70155
ENSRNOG00000003129	1.52105	1.95233	2.63691	2.31325	2	1.848	2.28096	1.83592	1.56071	1.5509	2.28688	1.67356	1.7137	1.75275	2.17632	2.01792	1.85997	2.06695	2.38128	2.35332	2.01078	2.26604
ENSRNOG00000003131	3.10769	2.73769	3.28836	3.50208	3.56316	3.04439	3.08066	3.12433	2.38957	2.58256	2.82171	2.73552	2.85599	2.87184	2.848	2.85798	3.2555	3.33485	3.6017	3.38957	3.03738	3.2555
ENSRNOG00000003132	0.0976108	0	0	0.0840643	0	0	0.0703893	0.0703893	0	0.0976108	0	0.163499	0	0	0.163499	0	0	0.0703893	0.0565835	0	0.0840643	0
ENSRNOG00000003134	2.21723	2.46205	2.18587	2.01792	1.98914	2.26303	2.16027	1.93357	2.07039	2.65764	2.52105	2.47768	2.51349	2.76341	2.54102	2.72247	1.73118	1.62293	1.38405	1.91456	2.45681	1.9782
ENSRNOG00000003135	0.163499	0.298658	0.15056	0.137504	0.286881	0.250962	0.214125	0.250962	0	0.454176	0.275007	0.411426	0.333424	0.831877	0.604071	0.286881	0.367371	0.565597	0.214125	0.238787	0.604071	0.887525
ENSRNOG00000003136	1.83996	1.48543	2.34199	2.37573	2.21723	1.16993	1.45418	1.63691	1.68257	1.32769	1.15056	1.38957	1.46467	1.43829	1.56071	1.43296	1.52105	1.08406	1.93357	2.01436	1.79909	1.91456
ENSRNOG00000003137	0	0	0	0	0	0	0	0	0	0	0.137504	0	0.214125	0.163499	0.137504	0	0	0	0.367371	0	0	0.137504
ENSRNOG00000003139	7.45763	7.22795	7.24203	7.05365	7.06199	7.52215	7.26576	7.32885	7.23573	7.04472	6.87983	7.06717	6.89506	7.27342	6.61279	7.12784	6.94064	6.47119	6.42995	6.70639	7.25285	6.79714
ENSRNOG00000003143	0	0	0	0.189034	0	0	0	0	0	0	0	0	0	0	0.356144	0	0.176323	0	0.137504	0	0.189034	0
ENSRNOG00000003144	1.60881	1.37295	1.37295	1.51602	1.54597	1.15056	1.28688	1.40054	1.21412	1.19535	1.22033	1.17632	1.37295	1.38957	1.27501	1.25701	1.41684	1.45943	1.76129	1.4489	1.61353	1.61353
ENSRNOG00000003147	7.05994	6.82782	6.71877	7.1267	7.25786	6.88521	6.72533	6.87357	6.832	7.06781	6.86555	6.86171	6.88423	6.74927	6.91349	6.6761	7.21072	7.22497	7.92896	7.31288	6.99515	7.24117
ENSRNOG00000003148	6.8711	6.93699	7.23352	7.32948	7.30113	7.17443	7.13791	7.12619	6.95907	7.0542	7.26922	7.25248	7.23218	6.99458	7.45508	7.06016	7.61419	7.21033	7.59857	7.26735	7.27286	7.32706
ENSRNOG00000003149	6.49089	6.02281	5.65907	6.23592	6.35526	6.19731	6.09043	6.41903	6.12412	6.54086	5.78372	6.0542	6.10936	6.41481	5.96717	5.96232	6.37417	6.17712	6.11977	6.11915	6.283	6.15563
ENSRNOG00000003150	4.03562	5.04701	5.92505	5.03342	4.37295	4.63749	5.43729	4.02591	4.84046	4.53107	5.83112	5.05832	4.86443	4.71315	5.41143	5.12309	4.57894	6.04723	4.64328	5.70044	5.25739	5.56163
ENSRNOG00000003151	4.12763	4.48607	5.3107	4.75114	4.40259	4.47703	4.60822	4.02237	4.26003	4.15543	5.00899	4.53978	4.2765	4.24031	4.80632	4.4957	4.36387	4.98413	4.31034	4.43029	4.82426	4.89772
ENSRNOG00000003158	1.86394	2.25399	2.72247	2.44361	1.59455	1.4489	2.09085	1.4489	3.14241	1.87578	1.73118	1.58015	0.695994	1.74846	1.52607	2.41684	2.03914	1.97085	1.43296	1.85599	1.86394	2.27202
ENSRNOG00000003160	0	0	0	0	0	0	0	0	0	0	0	0	0	0	0	0	0	0	0	0	0	0
ENSRNOG00000003163	6.56453	7.07649	7.89863	8.05441	7.78391	7.55129	7.97573	7.49233	7.38284	6.82451	7.72969	7.34483	7.24346	7.23582	7.71576	7.64782	7.5499	8.01536	7.62863	8.08863	7.53045	8.01892
ENSRNOG00000003164	0.765535	0.226509	0.400538	0.526069	0.713696	1.40599	1.74846	1.33342	0.333424	0.918386	1.25701	1.18269	0.454176	0.956057	1.40599	0.963474	1.90689	1.03562	1.23266	1.28688	1.14405	0.815575
ENSRNOG00000003170	3.59574	3.1127	2.70266	2.62527	2.57531	3.14241	2.59216	3.03562	2.93357	3.16832	2.89142	3.33199	3.61589	3.32337	3.04963	2.86987	3.21101	2.83996	1.74846	2.91648	3.23573	2.75061
ENSRNOG00000003171	0.411426	1.61824	1.4957	4.56803	3.51349	1.08406	1.57046	1.43829	0.903038	0.815575	0.85599	0.9855	0.722466	0.62293	0.650765	0.678072	1.774	0.782409	3.15381	2.5008	1.32769	1.29278
ENSRNOG00000003172	2.59216	3.23726	3.05658	3.74093	3.60526	2.87184	4.12019	3.88264	2.76977	2.926	3.25852	3.15866	3.52857	3.15056	3.60526	2.68257	4.54411	3.86987	4.70266	4.28983	3.73877	3.68032
ENSRNOG00000003174	4.82934	4.77558	5.34979	5.41346	5.33485	5.11312	5.23649	5.17113	4.74416	4.57954	5.25058	4.92172	5.0268	4.42895	5.12722	4.8802	5.08321	5.46303	5.4822	5.37782	5.03738	5.59006
ENSRNOG00000003176	0	0	0	0	0	0	0	0	0	0	0	0	0	0	0	0	0	0	0	0	0	0
ENSRNOG00000003177	3.82883	3.68706	4.18666	4.17313	3.95233	3.59694	3.72028	3.23726	3.83086	3.84298	3.99548	3.69711	3.6792	3.83693	4.20398	3.71039	3.58616	4.28392	4.58195	3.83592	3.848	4.24565
ENSRNOG00000003178	6.13463	5.51633	5.73552	5.99729	6.18864	6.0365	5.97062	6.21393	5.57773	5.36807	5.57471	5.52168	5.5509	5.53823	5.22959	5.62147	6.11374	6.07916	6.30852	6.06134	5.96924	6.28596
ENSRNOG00000003183	5.05485	4.88557	5.45319	5.77558	5.57652	5.83996	5.74551	5.8089	4.2149	4.7252	5.19219	5.06566	4.69766	4.65592	4.774	5.13422	5.92053	5.47379	5.86518	6.35209	5.63081	6.01369
ENSRNOG00000003185	4.34979	4.66448	4.50779	4.24869	4.1416	4.61824	4.38267	4.27202	4.63401	4.65019	4.66505	4.6094	4.6605	4.62176	4.69209	4.57773	4.16591	4.26978	3.86295	4.31687	4.42021	4.09339
ENSRNOG00000003186	2.28096	2.31904	2.44626	2.47768	2.82375	2.17313	1.96717	2.19849	1.9782	1.82375	1.926	1.99639	2.0321	1.98914	2.02148	1.926	2.35614	2.32193	2.78241	2.37851	2.07039	2.46989
ENSRNOG00000003187	4.55766	4.11103	3.86295	3.83086	4.16511	4.05137	3.64501	3.85	3.53232	3.76022	3.50589	3.54597	3.63807	3.83086	3.28392	3.6792	3.58976	3.40327	3.48156	3.37573	4.0268	3.40871
ENSRNOG00000003189	0.378512	0.356144	0.344828	0.659925	0.863938	0.632268	1.30451	0.831877	0.367371	0.485427	0.526069	0.782409	0.575312	0.275007	1.07039	0.526069	1.1635	0.475085	0.713696	0.669027	0.594549	0.757023
ENSRNOG00000003191	3.50716	3.41414	3.27947	3.05832	3.25096	3.43029	3.27798	3.31615	3.07724	3.43829	3.15381	3.27352	3.21412	3.34341	2.9982	3.25399	2.90881	2.86394	3.24641	3.13258	3.23419	2.89142
ENSRNOG00000003194	0	0	0	0	0	0.189034	0	0	0	0	0	0	0	0	0	0	0	0	0	0	0	0
ENSRNOG00000003195	1.09085	0.847997	1.03562	1.22033	1.41684	0.918386	0.731183	1.07039	0.669027	1.0072	0.678072	0.83996	1.37851	1.23879	0.704872	0.847997	0.948601	1.35614	1.73118	0.910733	1.04264	0.992768
ENSRNOG00000003198	0	0	0	0	0	0	0	0	0	0	0	0	0	0	0	0	0	0	0	0	0	0
ENSRNOG00000003201	0.411426	0.214125	0.201634	0.189034	0.378512	0	0	0.333424	0.790772	0.226509	0.367371	0.536053	0.298658	0.432959	0.356144	0	0	0.411426	0.505891	0.31034	0.189034	0.189034
ENSRNOG00000003203	5.60318	5.29609	5.79753	5.32445	5.18031	5.17233	5.19849	4.87971	5.03166	5.13422	5.5744	5.09043	5.37921	5.24336	5.7811	5.03782	4.83794	5.43296	5.50779	5.39438	5.21568	5.49281
ENSRNOG00000003205	5.26003	5.11728	4.91025	4.91409	4.97911	4.87234	4.78869	4.98459	4.64789	4.63633	4.69822	4.65249	5.31325	4.76713	4.61058	4.92029	4.93263	4.75756	4.57652	4.53916	5.02192	5.02503
ENSRNOG00000003206	6.87381	6.94918	6.95524	6.75662	6.74241	7.05572	7.07264	6.82744	7.07842	7.13955	7.23352	7.14608	7.09845	7.21994	7.31061	7.06329	6.8525	6.87406	6.3665	7.05875	7.10905	6.93074
ENSRNOG00000003207	4.06523	3.9542	4.16027	4.23649	4.35685	4.0063	3.41143	3.44758	3.65764	3.93074	3.67582	3.70819	3.84499	4.04352	3.78555	3.6241	3.80426	4.56682	4.60407	4.15785	4.0045	4.13586
ENSRNOG00000003208	0.263034	0.286881	0.275007	0.298658	0.286881	1.22033	1.20163	1.18269	1.52105	0.992768	0.790772	0.613532	0.879706	1.28096	0.823749	1.0635	0.422233	0.650765	0.321928	0.584963	0.594549	0.565597
ENSRNOG00000003209	6.31016	5.63401	5.36982	5.6372	5.63633	6.04527	5.70487	5.82629	5.95954	5.84147	5.35579	5.49665	5.6565	6.40786	5.1981	6.0036	4.98322	4.81455	3.23113	5.08151	4.93923	4.62585
ENSRNOG00000003210	0	0	0	0	0	0	0	0	0	0	0	0	0	0	0	0	0	0	0	0	0	0
ENSRNOG00000003211	4.67807	4.57168	5.70598	5.33235	5.00405	4.88996	5.49889	4.86245	4.61294	4.39369	5.25475	4.4957	4.58916	4.7703	5.38405	4.78241	4.97453	5.6014	5.22304	5.41346	5.1177	5.52669
ENSRNOG00000003213	3.56438	4.06091	4.393	3.80735	3.61589	3.73985	3.46074	3.32769	3.46336	3.68145	4.08661	3.92884	3.904	3.7761	3.99548	3.89724	3.29866	3.44758	3.22342	3.62293	3.78869	3.62994
ENSRNOG00000003214	3.51602	2.82985	2.68482	3.13093	3.34908	3.12598	3.06867	3.29719	3.09592	2.9855	2.45154	2.71589	3.07039	3.20163	2.926	2.65076	3.32481	3.31904	2.93923	3.1127	2.81352	3.0054
ENSRNOG00000003215	0.495695	1.20163	0.748461	0.298658	0.321928	0.669027	0.545968	0.344828	1.4957	0.815575	0.879706	1.15704	0.516015	0.731183	0.765535	0.575312	0.454176	0.400538	0.286881	0.485427	0.613532	0.443607
ENSRNOG00000003217	4.95466	5.21062	5.37851	5.23113	5.29829	5.65907	6.30122	6.12329	5.11728	5.44294	5.81583	5.85898	5.72928	5.55643	5.93687	5.34837	6.41819	5.94275	5.58706	6.2572	6.01391	6.05333
ENSRNOG00000003218	0.214125	0.263034	0.189034	0.238787	0.31034	0.163499	0.0976108	0.111031	0	0.15056	0.189034	0.0703893	0.0976108	0.226509	0.238787	0.124328	0.275007	0.189034	0.0976108	0.214125	0.124328	0.0703893
ENSRNOG00000003219	0.389567	0.411426	0.321928	0.263034	0.321928	0.238787	0.454176	0.422233	0.659925	0.389567	0.722466	0.321928	0.495695	0.321928	0.176323	0.464668	0.275007	0.201634	0.286881	0.163499	0.298658	0.137504
ENSRNOG00000003220	3.94392	5.2407	4.10434	2.45154	2.37016	4.04264	4.04963	3.17473	5.11686	5.28133	4.67976	5.08491	5.06393	5.1014	4.69599	4.52982	2.96901	1.81147	0.575312	2.79077	3.87381	1.86394
ENSRNOG00000003221	0	0.367371	0.505891	0.713696	0.432959	0	0.333424	0.238787	0	0	0.0976108	0.189034	0.15056	0.31034	0.0840643	0.0976108	0.163499	0.0703893	0.367371	0.422233	0.263034	0.263034
ENSRNOG00000003223	5.47671	4.97499	5.2426	5.57894	5.64126	5.47281	5.53107	5.59962	5.19613	5.06178	5.31252	5.09085	5.337	5.06824	5.36667	5.16269	5.67666	5.72574	6.40071	5.61883	5.47703	5.74201
ENSRNOG00000003224	7.29765	7.06275	7.40846	7.81922	7.78202	7.49474	7.51562	7.63314	6.95012	6.95315	7.05083	7.04308	7.01814	6.87197	6.9479	7.06264	7.41219	7.10832	6.765	7.56362	7.25238	7.38724
ENSRNOG00000003226	6.3036	6.30943	5.87701	6.12846	6.19377	6.16189	5.7046	5.99955	5.88704	6.27389	5.94509	6.07831	6.19121	6.21471	5.82909	6.09635	5.90352	5.57471	6.13278	5.79623	6.00225	5.91193
ENSRNOG00000003227	0	0.536053	0	0	0	0	0.400538	0	0	0	0.505891	0	0	0	0	0	0.454176	0	0	0.432959	0	0
ENSRNOG00000003228	6.16712	6.02104	6.70044	6.6978	6.7126	6.53076	6.52309	6.42274	6.01324	5.69933	6.17053	5.70625	6.15259	5.96047	6.22689	6.41954	6.29407	5.9674	6.28244	6.34287	6.04243	6.19554
ENSRNOG00000003229	8.87974	8.66736	9.49157	9.28854	9.18237	8.35826	8.53695	8.56384	8.01664	7.51302	8.11369	7.61861	8.27016	8.07345	7.8226	8.15092	8.24797	8.78293	8.24417	8.37221	8.25323	8.7241
ENSRNOG00000003232	0.604071	1.31615	1.02857	0.333424	0.464668	0.650765	0.575312	0.214125	1.43296	1.58496	1.25096	1.48543	1.22033	1.53605	1.47508	1.32193	0.495695	0.815575	0.422233	0.695994	1.11103	0.62293
ENSRNOG00000003233	0.0840643	0.238787	0.0840643	0.0703893	0.0840643	0.0703893	0	0.0703893	0	0.0976108	0	0	0.124328	0.0976108	0	0	0.0703893	0.0565835	0	0.0703893	0.15056	0.15056
ENSRNOG00000003234	1.29278	2.05311	1.13093	0.604071	0.526069	0.85599	1.01436	1.02148	1.45418	2.14078	1.82375	1.92979	1.87971	1.87184	1.66903	1.51096	0.669027	0.400538	0.238787	0.641546	1.12433	0.565597
ENSRNOG00000003235	5.4121	4.96717	4.92552	5.29719	5.33949	5.33735	5.11187	5.28318	4.68257	5.32445	5.04876	4.96116	5.3194	5.16189	5.18269	5.03826	5.43029	5.19535	5.66221	5.58886	5.16108	5.46858
ENSRNOG00000003237	3.87578	4.47184	5.18864	4.89191	4.8166	4.30378	4.16672	3.85997	4.01703	3.6565	4.43763	3.8846	3.97361	3.91648	3.92315	4.22497	3.78241	4.62994	5.0798	4.53169	4.20633	4.8748
ENSRNOG00000003239	5.11603	4.60466	4.66676	5.01926	4.98231	4.71149	4.47832	4.75542	4.0197	4.5509	4.17871	4.31179	4.19298	4.45286	3.9855	4.23266	4.61294	4.10266	4.29057	4.43363	4.72465	4.5472
ENSRNOG00000003241	0	0	0	0	0	0	0	0	0	0	0	0	0.0703893	0	0	0	0	0	0	0	0	0
ENSRNOG00000003242	1.69153	2.10769	2.20477	1.774	1.76129	1.76129	1.76977	1.38957	1.73985	1.72247	2.1177	1.68257	1.94486	1.76129	2.0072	2.0072	1.33914	2.01078	1.76977	2.01078	1.60881	1.73118
ENSRNOG00000003243	1.58976	1.61353	1.58976	1.72247	1.81967	1.46989	1.44361	1.30451	1.49057	1.69599	1.61353	1.62761	1.70044	1.45418	1.85599	1.59932	1.71809	1.80735	2.42223	1.70929	1.43829	1.66903
ENSRNOG00000003244	2.13093	2.3505	2.65992	2.852	2.90497	1.87184	2.41954	2.35332	1.4957	2.5008	2.25701	1.81147	2.29866	2.10434	2.38128	1.91073	2.5435	2.16027	2.75275	3.20789	2.58976	2.94486
ENSRNOG00000003245	0	0	0.286881	0.137504	0.15056	0.124328	0.111031	0.124328	0	0.163499	0.15056	0.15056	0.111031	0	0.495695	0.15056	0.250962	0.214125	0.298658	0.238787	0	0
ENSRNOG00000003247	5.50938	5.26153	5.19535	5.5601	5.63459	5.44162	5.29278	5.54133	5.03386	5.46695	5.1918	5.1819	5.40905	5.2407	5.25512	5.23228	5.4446	5.41616	5.47476	5.50684	5.44824	5.5292
ENSRNOG00000003248	4.07211	4.22188	4.61176	4.62	4.51412	4.38059	4.47184	4.23726	3.852	3.77716	4.35332	3.85599	4.34696	4.1035	4.40395	4.18982	4.10769	4.10182	3.94579	4.11853	4.08066	4.16672
ENSRNOG00000003251	0.137504	0.137504	0.176323	0.0840643	0.176323	0.111031	0.189034	0.0703893	0	0.15056	0.124328	0.250962	0.0703893	0.201634	0.238787	0.0840643	0.250962	0.356144	0.0565835	0.422233	0.163499	0.163499
ENSRNOG00000003253	4.79649	4.68032	5.54504	5.39266	5.14445	5.02857	5.30305	4.851	4.42492	4.62352	5.10098	4.59216	4.71094	4.93734	5.2211	5.04221	5.23764	5.49121	5.48607	5.41143	5.18903	5.41177
ENSRNOG00000003254	1.0072	1.34483	1.50589	1.38957	1.14405	1.07724	1.28096	0.704872	1.40599	1.15056	1.22033	1.13093	1.19535	0.815575	1.40054	1.0635	0.83996	1.14405	1.23879	1.03562	1.02857	1.26903
ENSRNOG00000003256	4.08831	4.57652	5.0781	4.72356	4.63285	5.63604	5.916	5.17113	4.81813	5.70874	6.38388	5.77268	4.82782	5.04527	6.39592	5.49346	5.6744	6.2151	5.82248	5.96209	5.37086	5.98868
ENSRNOG00000003258	3.52732	4.12267	3.85699	2.87578	2.76553	3.46597	3.13914	2.92979	3.68145	3.79181	3.85699	3.79494	3.90304	3.848	3.62994	3.69599	2.7866	2.79494	2.26903	3.03034	3.67356	2.81352
ENSRNOG00000003259	4.78031	4.64328	4.42021	4.74739	4.81198	4.53169	4.23879	4.50271	3.99005	4.75221	4.18903	4.35473	4.33414	4.52231	4.06005	4.29793	4.63459	4.13996	4.86592	4.48607	4.54164	4.47314
ENSRNOG00000003260	0	0	0	0	0	0	0	0	0	0	0	0	0	0	0	0	0	0	0	0	0	0
ENSRNOG00000003261	3.36737	3.85997	3.63459	2.8679	2.90881	3.33914	3.15218	2.82579	3.65878	3.83895	3.84197	3.76341	3.71039	3.80529	3.7845	3.72137	2.84398	3.15543	3.07039	3.25399	3.38957	3.23113
ENSRNOG00000003262	0.356144	0.464668	0.238787	0.176323	0.286881	0.286881	0.15056	0.214125	0.432959	0.485427	0.31034	0.238787	0.356144	0.555816	0.226509	0.400538	0.163499	0.15056	0.137504	0.238787	0.137504	0.137504
ENSRNOG00000003263	0	0	0	0	0	0	0	0	0	0	0	0	0	0	0	0	0	0	0	0	0	0
ENSRNOG00000003264	5.00405	4.68874	4.54102	4.80219	4.93734	4.69544	4.66107	4.87922	4.62527	4.69933	4.13996	4.41007	4.49889	4.62877	4.17632	4.30743	4.7137	4.56194	4.88801	4.60466	4.78764	4.51286
ENSRNOG00000003266	0	0	0	0	0	0	0	0	0	0	0	0	0.0976108	0	0	0	0	0	0	0	0	0
ENSRNOG00000003267	6.10852	5.52826	5.80426	6.2407	6.32355	6.42509	6.33342	6.46614	5.67101	5.7271	5.804	5.68762	5.76261	5.65535	5.94298	5.89676	6.38698	6.40276	6.031	6.46761	6.01279	6.39523
ENSRNOG00000003268	0.0840643	0.250962	0.111031	0.0285692	0.0426443	0.0285692	0.0285692	0	0.111031	0.263034	0.0976108	0.111031	0.111031	0.124328	0.137504	0.201634	0	0.0565835	0.0285692	0.0565835	0.0976108	0.0285692
ENSRNOG00000003269	4.65019	4.73173	5.34092	5.21179	5.02015	5.01123	5.25475	5.04701	4.67356	4.81301	5.41819	4.97591	5.04483	4.83794	5.53761	5.03122	5.37643	5.51065	5.57622	5.41954	5.30305	5.51223
ENSRNOG00000003273	0	0	0	0	0	0	0.0565835	0	0	0	0.0703893	0	0.0565835	0	0	0	0	0.0565835	0.111031	0	0	0
ENSRNOG00000003275	0	0	0	0	0	0	0	0	0	0	0	0	0.137504	0	0	0	0	0	0	0	0	0
ENSRNOG00000003276	5.98755	5.63459	6.13278	6.45138	6.39369	6.3025	6.02901	6.07703	5.30706	5.63081	5.91001	5.75355	5.76845	5.46107	5.76155	5.90593	6.41667	6.48446	6.58511	6.50446	6.14037	6.62542
ENSRNOG00000003278	2.15056	1.9855	1.79077	2.04264	2.06695	1.8679	1.57046	1.88753	1.31034	1.99639	1.80735	2.01792	2.25399	2.0072	2.19219	1.65992	2.07724	1.60407	2.20789	1.87578	2.0635	1.83996
ENSRNOG00000003279	0.695994	0.263034	0.641546	0.604071	0.464668	0.722466	0.765535	0.400538	0.687061	0.505891	0.443607	0.641546	0.367371	0.918386	0.238787	0.454176	0.722466	0.344828	0.847997	0.545968	0.613532	0.782409
ENSRNOG00000003280	2.47768	1.71809	1.69599	2.21723	2.45154	1.73552	1.45943	1.83592	1.09761	1.9855	1.51096	1.63691	1.9222	2.09085	1.85599	1.65992	2.29278	2.38681	2.07724	2.01792	2.0635	2.0072
ENSRNOG00000003281	1.93734	2.02148	2.11103	1.97085	1.96347	2.0036	2.02148	1.85599	1.75702	1.91073	2.0321	1.93357	1.97085	2.09085	2.0036	2.0072	1.75702	2.08066	1.97085	1.89142	1.96717	2.02148
ENSRNOG00000003283	5.25285	5.06307	4.79546	4.96717	5.06134	4.749	4.51096	4.7666	4.73281	4.82579	4.63807	4.69877	4.7366	4.88509	4.51159	4.70432	4.7845	4.58436	5.19456	4.6865	4.64847	4.80012
ENSRNOG00000003284	0.238787	0.321928	0.163499	0.15056	0.0565835	0.226509	0.124328	0.226509	0.263034	0.189034	0.263034	0.400538	0.214125	0.31034	0.250962	0.263034	0.189034	0.0840643	0.0840643	0.0976108	0.0565835	0.163499
ENSRNOG00000003285	0	0	0	0	0	0	0	0	0	0	0	0	0.250962	0.367371	0	0	0	0	0	0	0	0
ENSRNOG00000003287	0.378512	0.565597	0.238787	0.516015	0.411426	0.214125	0.495695	0.443607	0.378512	0.333424	0.286881	0.454176	0.400538	0.214125	0.432959	0.0703893	0.400538	0.526069	0.298658	0.505891	0.389567	0.344828
ENSRNOG00000003288	0	0	0	0	0	0	0	0	0	0	0	0	0	0	0	0	0	0	0	0	0	0
ENSRNOG00000003289	3.83895	4.2817	5.14608	4.6153	4.337	4.15704	4.57471	4.10182	4.38198	4.26303	4.72301	4.28688	4.48414	4.44559	4.74416	4.57046	4.18666	5.03826	4.27575	4.8679	4.34554	4.78293
ENSRNOG00000003291	5.15947	5.11603	5.78738	5.69544	5.70321	5.31325	5.67835	5.44195	5.19101	5.27538	5.56468	5.69627	5.45187	5.44427	6.10685	5.07895	6.19338	6.93097	6.78202	6.40752	5.77926	6.16611
ENSRNOG00000003294	0	0	0	0	0	0	0	0	0	0	0	0	0	0	0	0	0	0	0	0	0	0
ENSRNOG00000003296	1.70487	2.18587	1.43296	1.29866	1.30451	2.34483	2.30743	2.18903	2.30743	2.33342	2.24489	1.76977	1.82782	2.47768	1.9855	2.37295	0.604071	1.37295	0.333424	1.66903	1.55582	1.02857
ENSRNOG00000003298	3.21568	2.63459	3.56925	3.33056	3.50843	2.78241	2.37295	2.40599	2.37573	2.488	2.49825	2.26303	2.03562	2.45943	2.58256	2.34767	2.34483	2.70266	3.27501	3.09424	3.09085	3.36317
ENSRNOG00000003300	7.86487	6.20261	5.79909	5.96486	5.94907	5.89458	6.51491	6.93805	5.70543	6.20692	6.77321	6.20945	6.78031	5.88826	6.29076	6.14853	6.48494	6.21762	6.40752	6.3512	6.58767	6.40837
ENSRNOG00000003302	3.50335	3.40735	3.57894	3.94298	4.03386	3.24793	2.9486	3.21723	2.75916	3.11103	3.05137	3.16189	3.08916	3.31615	3.46597	3.08746	3.5509	3.66448	4.30961	3.73552	3.37016	3.68818
ENSRNOG00000003304	0	0	0.163499	0.15056	0.238787	0.0703893	0.286881	0.321928	0	0	0.15056	0.0840643	0.298658	0.189034	0.214125	0.15056	0.847997	0.275007	0.321928	0.189034	0.0703893	0.226509
ENSRNOG00000003305	0.879706	0.695994	0.823749	1.12433	1.08406	1.30451	1.0072	1.02148	1.55582	1.27501	0.731183	0.815575	1.13093	1.07039	1.37851	1.22651	0.963474	1.12433	1.42761	1.41684	1.51096	1.3505
ENSRNOG00000003307	3.24184	3.26604	3.30889	3.45943	3.39506	2.9486	3.22188	3.21412	2.88753	3.09592	3.01436	2.92979	2.95606	3.32193	2.86987	3.25852	3.25248	3.35896	3.47897	3.27947	3.27798	3.35755
ENSRNOG00000003310	4.78084	4.44824	4.68201	4.82069	4.81096	4.86443	4.82579	4.9397	4.22419	4.69988	4.52795	4.55827	4.64155	4.63459	4.61235	4.52669	4.8212	4.5292	4.25248	4.79753	4.77926	4.87431
ENSRNOG00000003313	0	0	0	0	0	0	0	0	0	0	0	0	0	0	0	0	0	0	0	0	0	0
ENSRNOG00000003326	0.0703893	0.286881	0.226509	0.0565835	0.0565835	0.189034	0.124328	0.0565835	0.62293	0.505891	0.485427	0.495695	0.505891	0.422233	0.516015	0.367371	0	0.0426443	0	0.0426443	0.111031	0
ENSRNOG00000003328	4.07639	3.73444	3.87578	4.29719	4.38474	3.97269	3.83794	4.0197	3.53107	3.86196	3.62059	3.4957	3.54597	3.7126	3.59574	3.79701	4.11603	3.81352	4.51475	4.02059	3.7761	4.01167
ENSRNOG00000003329	3.30451	3.33342	3.19849	3.20945	3.24031	3.5509	3.44758	3.50335	3.30597	3.32625	3.06695	2.72683	3.10098	3.54597	3.13258	3.24184	3.06867	3.18587	3.7137	3.16511	2.93734	3.17153
ENSRNOG00000003330	2.85	2.81967	3.0054	3.24945	3.35332	2.97453	2.79701	3.01078	2.67582	2.57289	2.46728	2.65764	2.77821	2.65764	2.76129	3.1811	2.99458	3.07211	3.39094	3.12763	2.83996	3.04439
ENSRNOG00000003332	0.773996	1.01436	1.26303	1.42761	1.33342	0.641546	1.08406	1.20163	1.03562	0.970854	1.02857	1.04963	0.941106	0.918386	1.20789	0.887525	1.36737	1.40599	1.37851	1.41684	0.773996	1.1635
ENSRNOG00000003334	3.37573	3.53232	3.774	3.88069	3.83592	3.40735	3.44361	3.52857	3.41954	3.22959	3.63575	3.43296	3.6311	3.13914	4.03122	3.5435	3.68818	3.27202	3.51854	3.37573	3.38681	3.26754
ENSRNOG00000003336	0.422233	0.485427	0.62293	0.443607	0.823749	0.411426	0.536053	0.411426	0.321928	0.333424	0.669027	0.879706	0.505891	0.536053	0.367371	0.298658	0.678072	0.422233	0.62293	0.389567	0.847997	0.526069
ENSRNOG00000003338	8.60069	8.38737	8.39917	8.45783	8.48712	8.55551	8.37391	8.46483	8.35041	8.69975	8.44816	8.38974	8.64313	8.62483	8.45146	8.47662	8.43308	7.99605	8.13355	8.28554	8.37099	8.32549
ENSRNOG00000003342	0	0	0	0	0	0	0	0	0	0	0	0	0	0	0	0	0	0	0	0	0	0
ENSRNOG00000003343	7.3311	7.33602	7.04952	6.92339	6.90917	7.34554	7.26031	7.27473	7.40386	7.43263	7.26941	7.38991	7.24279	7.36685	7.18666	7.3107	7.147	6.89736	6.64947	7.13432	7.31252	7.08937
ENSRNOG00000003345	0	0	0	0	0	0	0	0	0	0	0	0	0	0	0	0	0	0	0	0	0	0
ENSRNOG00000003346	0.263034	0.464668	0.443607	0.464668	0.356144	0.739848	1.02857	0.739848	0.739848	0.773996	1.03562	0.863938	0.773996	0.978196	0.823749	0.956057	0.344828	0.731183	0.536053	0.536053	0.475085	0.650765
ENSRNOG00000003347	0	0	0	0	0	0	0	0	0	0	0	0	0	0	0	0	0	0	0	0	0	0
ENSRNOG00000003348	0.641546	0.9855	0.887525	0.704872	0.422233	0.594549	1.46467	0.910733	0.632268	1.09085	1.53107	1.23266	0.895303	0.378512	1.28688	0.941106	0.454176	1.08406	0.782409	0.704872	1.28688	1.25096
ENSRNOG00000003349	0	0.0703893	0	0	0	0	0.111031	0	0	0.163499	0.0703893	0	0	0	0	0	0	0.111031	0.0565835	0.0565835	0	0
ENSRNOG00000003350	1.61353	3.15381	3.77505	2.9241	2.56316	2.44361	2.94486	1.66448	2.9486	2.926	4.04527	3.0993	2.74631	2.90689	3.8748	3.08746	2.33914	4.0036	3.15543	3.17153	3.1177	3.7761
ENSRNOG00000003354	0	0	0	0	0	0	0	0	0	0	0	0.163499	0.137504	0	0.163499	0	0	0	0	0	0	0
ENSRNOG00000003357	5.33664	5.58586	5.74066	5.67525	5.57713	5.68566	6.56499	6.15563	5.17113	6.05289	6.63909	6.14914	6.18706	6.00158	7.01558	5.79597	7.16912	7.1631	6.30287	7.39523	6.29352	6.72901
ENSRNOG00000003359	3.35755	3.82171	4.28244	4.09424	4.24793	3.46597	3.27798	3.14405	3.32048	3.52356	4	3.57046	3.7148	3.73552	3.9782	3.65764	3.57652	3.86888	3.28096	3.88069	3.60407	3.98459
ENSRNOG00000003365	1.926	2.75275	1.87971	2.1635	2.1177	2.27798	2.28392	1.9486	2.30743	2.90881	2.49057	2.73335	2.68032	2.61117	2.6893	2.29278	2.54597	2.04264	2.26003	2.40054	2.33056	1.90304
ENSRNOG00000003367	1.77821	2.68032	2.44095	1.4957	1.57531	2.06695	2.09761	1.91073	2.72465	2.42492	2.52356	2.49825	2.48285	2.1635	2.36737	2.28688	1.64155	1.57046	1.35614	1.68257	2.0072	1.93357
ENSRNOG00000003370	0.933573	1.20163	0.992768	1.29866	1.05658	1	0.895303	0.713696	0.956057	0.941106	1.08406	0.933573	1.31034	1.29866	1.0072	1.30451	1.14405	1.36177	1.26303	0.687061	0.765535	1.18269
ENSRNOG00000003374	3.7126	3.09761	2.20477	2.47249	2.47768	2.62293	1.93357	2.45154	2.21412	2.09761	1.7137	1.852	2.93357	2.51602	1.44361	2.26903	2.03914	1.52105	1.53605	1.70044	2.1177	2.04963
ENSRNOG00000003377	0	0	0	0	0	0	0	0	0	0	0	0	0	0	0	0	0	0	0	0	0	0
ENSRNOG00000003384	1.15704	1.70929	2.64847	1.62293	1.23879	1.43829	1.22033	0.773996	1.85599	1.16993	2.29278	1.67807	1.83188	1.53605	2.04264	1.77821	0.713696	1.22651	0.757023	1.0072	1.29278	1.12433
ENSRNOG00000003385	5.13504	5.01302	5.91097	5.62644	5.20438	5.5043	5.85425	5.38405	5.11312	4.78398	5.42089	5.35297	5.09803	4.79597	5.21684	5.18507	5.50208	5.85574	4.54844	5.88118	5.57954	5.75195
ENSRNOG00000003386	0.815575	0.695994	0.475085	0.790772	1.25701	0.669027	0.526069	0.748461	0.400538	0.526069	0.250962	0.475085	0.545968	0.298658	0.356144	0.137504	0.815575	0.584963	0.925999	0.565597	0.641546	0.641546
ENSRNOG00000003388	2.0321	2.6893	2.32769	2.22033	2.4489	4.72792	4.774	4.67582	4.37434	4.38405	4.13504	3.64386	4.16832	5.00495	3.80426	4.69209	3.46074	3.57046	2.91648	3.65191	3.61471	3.38267
ENSRNOG00000003392	4.92837	5.09128	5.35966	5.08108	5.12474	5.15178	5.08619	4.81711	4.96162	4.74147	5.14037	5.04614	4.95559	4.95466	5.05268	5.05615	4.90977	5.37678	5.65964	5.31143	5.15137	5.31034
ENSRNOG00000003395	0.739848	1.22651	1.46467	1.32193	1.40054	0.948601	1	0.815575	0.823749	0.678072	1.1177	1.05658	0.659925	0.910733	1.29866	0.739848	0.765535	0.879706	1.13093	1.15056	1.10434	1.3505
ENSRNOG00000003397	4.63981	4.20711	4.76818	4.8495	4.98914	4.75809	4.62994	4.78188	4.27501	4.14078	4.36457	4.4489	4.33485	3.96901	4.51412	4.32048	4.80426	4.79025	5.2149	5.00135	4.67073	4.91552
ENSRNOG00000003398	0.321928	0.31034	0.298658	0.389567	0.422233	0.575312	0.505891	0.367371	0.238787	0.321928	0.411426	0.536053	0.526069	0.344828	0.400538	0.286881	0.367371	0.214125	0.111031	0.238787	0.516015	0.15056
ENSRNOG00000003399	8.57724	8.15886	7.99435	8.17323	8.34092	8.28031	8.01268	8.19756	7.93987	8.24365	7.92071	7.86629	8.12045	8.13766	7.78241	7.99537	7.95594	7.83099	8.04062	8.05837	8.06431	8.10941
ENSRNOG00000003400	1.24489	1.35614	1.67807	1.63227	1.83996	1.48543	1.10434	1.22651	1.04963	1.25701	1.3505	1.20163	1.11103	1.03562	1.08406	1.12433	1.15704	1.38405	1.78241	1.35614	1.23266	1.43829
ENSRNOG00000003401	0.464668	0.238787	0.226509	0.214125	0.613532	0.536053	0.475085	0.201634	0.356144	0.250962	0.226509	0.226509	0.495695	0.495695	0.722466	0.895303	0.201634	0.176323	0.163499	0.367371	0.411426	0
ENSRNOG00000003402	3.82782	4.01525	4.32769	4.1416	4.17792	4.09001	4.24489	3.90689	4.24717	4.10014	4.50144	4.35896	4.33557	4.21412	4.77873	4.22497	4.04963	4.44095	3.95884	4.29425	4.15137	4.26303
ENSRNOG00000003403	2.05311	2.64155	3.53481	2.84398	2.91073	2.48285	2.79701	2.11437	2.24489	2.14405	3.36036	2.65535	2.70487	2.40871	3.53978	2.76977	2.68706	3.52356	2.91839	3.13258	2.848	3.48929
ENSRNOG00000003407	0.704872	1.55582	0.933573	0.85599	0.887525	1.03562	0.963474	1.15056	1.49057	1.7137	1.51096	1.49057	1.37851	1.52105	1.27501	1.5509	0.925999	0.650765	1.03562	0.847997	1.01436	0.748461
ENSRNOG00000003409	0	0	0	0	0	0	0	0	0	0	0	0	0	0	0.378512	0	0	0	0	0	0	0
ENSRNOG00000003424	1.49057	1.42223	1.50589	1.28688	1.58976	1.42223	1.60881	1.39506	1.41143	1.41684	1.4489	1.52607	1.46989	1.41143	1.32193	1.39506	1.46467	1.4489	1.47508	1.80735	1.45418	1.46467
ENSRNOG00000003428	3.69933	3.70598	3.89918	3.68145	3.76765	3.64962	3.44626	3.53605	3.71809	3.48543	3.59813	3.61235	3.76129	3.7666	3.68145	3.48414	3.58736	3.82579	3.73877	3.77505	3.53107	3.54844
ENSRNOG00000003430	0	0	0	0	0	0	0	0	0	0	0	0	0	0	0	0	0	0	0	0	0	0
ENSRNOG00000003434	2.10769	3.01792	2.31034	1.52105	1.58496	2.21723	1.848	1.77821	2.59216	2.91073	2.56803	2.72683	2.75489	2.95233	2.51602	2.76341	1.60407	1.51602	0.565597	1.97453	2.1177	1.57046
ENSRNOG00000003435	0	0	0	0	0	0	0	0	0	0.0703893	0.0565835	0	0.0565835	0	0	0	0	0	0	0.0565835	0	0
ENSRNOG00000003439	1.54102	1.89918	3.58616	2.32769	1.85997	1	1.5509	0.807355	0.555816	0.970854	2.78031	1.28688	1.70044	1.76129	2.62527	1.28096	1.45943	2.69822	1.79077	2.02857	1.89918	2.28688
ENSRNOG00000003442	0.545968	0.823749	1.04264	1.18269	1.1177	1.5656	1.80735	1.4957	0.604071	1.33342	1.50589	1.50589	0.895303	0.903038	1.77821	1.67356	2.21412	1.57046	1.77821	1.14405	1.37851	1.41684
ENSRNOG00000003443	0.782409	0.669027	1.02148	1.20163	1.15704	0.85599	1.07724	1.24489	0.378512	0.948601	0.344828	0.948601	0.659925	0.632268	0.432959	0.454176	1.19535	0.918386	1.29866	0.687061	0.773996	0.62293
ENSRNOG00000003452	0.163499	0.422233	0.286881	0.485427	0.411426	0.250962	0.31034	0.356144	0.613532	0.163499	0.275007	0.15056	0.111031	0	0.263034	0.15056	0.250962	0.214125	1.24489	0.238787	0.137504	0.389567
ENSRNOG00000003453	1.0072	0.799087	0.887525	0.9855	1.18903	2.42761	2.63459	2.03562	1.66903	2.36457	2.62527	2.82782	1.54597	2.49825	2.68257	2.04614	1.87578	2.47768	1	1.67356	1.5509	1.3505
ENSRNOG00000003455	0.201634	0.189034	0.0976108	0	0.0976108	0.0840643	0.0703893	0	0.15056	0.0976108	0.0840643	0.176323	0.137504	0.111031	0.0840643	0.176323	0.0840643	0.137504	0.0703893	0	0	0.0840643
ENSRNOG00000003456	0	0	0	0	0	0	0	0	0	0	0	0	0	0	0	0	0	0	0	0	0	0
ENSRNOG00000003457	2.70487	2.78031	2.67807	2.85997	2.85	2.74631	2.66448	2.87578	2.59455	2.69377	2.72901	2.76765	2.90881	2.5656	2.87381	2.56316	2.69599	2.3978	2.86987	2.68032	2.51602	2.66448
ENSRNOG00000003461	4.58376	4.69488	4.50144	4.59455	4.53667	4.63749	4.7301	4.65191	4.79649	4.63691	4.68594	4.65878	4.68538	4.52231	4.5008	4.59096	4.53667	4.66164	4.89239	4.67243	4.53419	4.67638
ENSRNOG00000003463	2.64616	2.67582	3.72901	3.78869	3.79286	3.09085	2.9782	2.81967	2.13093	2.5656	3.40054	2.80529	3.1635	2.95606	3.34767	3.60999	3.1127	3.84197	4.58195	3.57046	3.0321	3.70819
ENSRNOG00000003464	0.925999	0.823749	0.925999	1.19535	1.26303	0.831877	0.790772	1.11103	0.847997	1	0.773996	0.887525	0.895303	1.07724	0.85599	0.85599	1.20163	0.941106	1.51096	0.847997	0.731183	0.863938
ENSRNOG00000003468	0.176323	0	0.0840643	0.0703893	0.0840643	0.0703893	0.0565835	0	0	0.0976108	0.15056	0	0.189034	0.0976108	0.0840643	0.0840643	0.263034	0.124328	0.275007	0.189034	0.15056	0.226509
ENSRNOG00000003469	0.0426443	0	0.0426443	0.0426443	0.0840643	0	0	0.0426443	0	0	0	0	0.0285692	0.0565835	0	0	0	0	0	0.0285692	0.0426443	0.0426443
ENSRNOG00000003470	5.50843	5.39609	5.43129	5.42425	5.58225	5.37191	5.27687	5.2292	5.30086	5.51381	5.37016	5.42995	5.50462	5.32193	5.39094	5.4266	5.23228	5.33378	4.70984	5.41143	5.32625	5.55182
ENSRNOG00000003472	3.44493	3.73552	3.23419	2.90111	2.9279	3.29278	3.05485	2.85599	3.47249	3.66789	3.32769	3.38405	3.59574	3.74739	3.29131	3.54597	2.8679	2.68257	2.5509	2.81558	3.29278	2.98368
ENSRNOG00000003476	5.19417	4.86839	4.71973	5.08576	5.1819	4.99865	4.52857	5.04439	4.66562	4.78712	4.46336	4.35966	5.26529	4.67525	4.1635	4.75649	5.26828	5.15218	4.88704	4.88215	5.18903	5.35755
ENSRNOG00000003479	1.83996	1.93357	2	1.59932	1.61824	1.8953	1.79909	1.65992	1.64155	2.33628	2.36457	2.40054	2.25399	2.32481	2.71809	2.37573	1.95977	2.26003	1.48543	2.31034	2.29572	1.83996
ENSRNOG00000003480	2.21101	2.82579	2.90304	2.18587	2.50335	2.56316	2.29866	2.02857	2.85798	2.51096	2.64155	2.9222	2.73552	2.88557	2.63691	2.85997	2.14405	2.33628	1.61353	2.35332	2.72683	2.53854
ENSRNOG00000003486	3.9486	4.26529	4.34767	3.66334	3.78764	4.62644	4.84499	4.57107	4.71039	4.53543	4.95884	5.14934	4.40463	4.70819	5.32876	4.60881	5.07468	5.23304	3.94298	5.31976	5.13381	4.98094
ENSRNOG00000003491	1.0635	1.65992	1.13093	0.773996	0.970854	1.15056	1.11103	0.871844	1.28096	1.54102	1.51096	1.66448	1.36737	1.41684	1.52105	1.32769	0.815575	1	0.594549	1.11103	1.08406	0.879706
ENSRNOG00000003494	1.29866	1.09761	1.1375	1.36737	1.56071	1.28688	1.01436	1.32193	0.903038	1.37851	0.925999	1.10434	1.1635	1.46467	1.23879	1.11103	1.5509	1.70044	1.98185	1.37851	1.29278	1.25096
ENSRNOG00000003495	3.28836	3.26903	3.76022	3.76977	3.87184	3.43162	3.46989	3.24945	3.37712	3.10434	3.68706	3.38405	3.52231	3.38405	3.83794	3.5435	3.33771	3.9644	4.54473	3.5373	3.37295	3.65878
ENSRNOG00000003496	2.93546	3.28983	3.06523	2.45681	2.36177	2.96162	2.82782	2.61353	3.41007	3.62527	3.52482	3.73985	3.7301	3.29719	3.94017	3.15866	2.87381	3.31179	1.9782	2.98185	3.22497	2.82782
ENSRNOG00000003497	4.12267	4.50335	4.33271	4.73281	4.78136	4.65134	4.70155	4.78503	4.35191	4.52482	4.62527	4.62293	4.75862	4.43429	4.98778	4.73552	4.71094	4.5735	4.05398	4.9528	4.51979	5.00135
ENSRNOG00000003498	0	0.214125	0	0	0	0.176323	0	0	0	0	0.201634	0	0.163499	0.238787	0.189034	0.201634	0	0.15056	0.15056	0	0.189034	0.189034
ENSRNOG00000003500	0	0	0	0	0	0	0	0	0	0	0	0	0	0	0	0	0.356144	0	0	0	0	0
ENSRNOG00000003501	0	0	0	0	0	0	0	0	0	0	0	0	0	0.275007	0	0	0	0	0	0	0	0
ENSRNOG00000003504	2.774	2.63227	3.17792	3.38405	3.33199	3.12102	3.26754	2.9782	2.78031	2.99095	3.03562	2.71149	2.75061	2.79909	3.07039	2.85997	3.05485	3.30451	3.08916	3.29719	2.91648	3.25248
ENSRNOG00000003506	4.52732	4.07724	3.88753	4.43763	4.38128	4.765	4.61824	4.67073	3.90881	4.48478	4.16027	4.3147	4.14486	4.40735	4.37504	4.13011	4.81506	4.58616	4.28466	4.67694	4.6792	4.69822
ENSRNOG00000003508	0.0840643	0.367371	0.286881	0.0703893	0	0.137504	0.163499	0.0703893	0.238787	0.389567	0.15056	0.226509	0.286881	0.176323	0.15056	0.15056	0.0703893	0	0	0.124328	0.15056	0.15056
ENSRNOG00000003509	0	0	0	0	0	0	0	0	0	0	0	0	0.163499	0	0	0	0	0	0	0	0	0
ENSRNOG00000003510	6.65721	7.53846	7.11946	6.11458	6.19121	6.06544	5.62234	5.85972	6.01145	5.98732	5.64386	5.57894	6.20692	6.19751	4.56621	5.92267	5.05311	5.05918	6.62073	5.12763	5.75168	5.75087
ENSRNOG00000003512	1.17632	1.40599	1.07724	1.15704	1.04264	1.46467	1.31615	1.1375	1.4957	1.5656	1.59932	1.46467	1.29278	1.60881	1.44361	1.53107	1.02857	1.30451	1.15704	1.44361	1.33342	1.39506
ENSRNOG00000003515	4.44361	4.37226	4.7666	4.54905	4.8166	4.91169	5.45516	5.24298	4.49185	5.11936	5.0648	4.99594	4.25927	4.27128	4.67469	4.37016	4.89627	5.32912	5.55121	5.33914	5.18507	5.37678
ENSRNOG00000003517	5.82883	5.26228	4.96671	5.45088	5.8189	5.58256	5.06867	5.52732	4.85997	5.54473	4.83188	5.13463	5.45549	5.41447	4.99865	5.26791	5.62994	5.50621	6.15826	5.39438	5.08619	5.374
ENSRNOG00000003518	0	0	0	0	0	0	0	0	0	0	0	0	0	0	0	0	0	0	0	0	0	0
ENSRNOG00000003520	7.47062	6.69725	6.79584	7.24232	7.39926	7.24869	7.41058	7.46785	6.89239	7.09149	6.82769	6.88521	6.83731	6.94298	6.91265	6.89178	7.45121	7.20828	7.23506	7.32553	7.12019	7.09772
ENSRNOG00000003521	0	0	0	0	0	0	0	0	0	0	0	0	0	0	0	0	0	0	0	0	0	0
ENSRNOG00000003522	1.19535	1.4489	1.40599	1.33914	1.62761	1.15056	1.15056	1.12433	1.10434	1.58015	1.4957	1.47508	1.55582	1.60881	1.46989	1.44361	1.38957	1.51602	1.9486	1.58496	1.4489	1.41684
ENSRNOG00000003524	4.2765	4.00809	3.93168	4.23496	4.26679	4.56438	4.81967	4.72247	4.37086	4.62585	4.36947	4.38405	4.14731	4.53107	4.47054	4.25626	4.73985	4.50589	4.38819	4.64039	4.57894	4.54782
ENSRNOG00000003526	1.31034	1.44361	1.26903	1.16993	1.04264	1.44361	1.02857	1.07724	1.79909	1.39506	1.01436	1.18903	1.3505	1.33342	1.31034	1.11103	1.17632	0.925999	0.731183	0.739848	1.25096	0.739848
ENSRNOG00000003531	0	0	0	0	0	0	0	0	0	0	0	0	0	0	0	0	0	0	0.137504	0	0	0
ENSRNOG00000003532	0.250962	0.124328	0	0	0.124328	0	0.0840643	0.0976108	0	0	0	0	0	0	0	0.111031	0	0	0.0840643	0	0	0.111031
ENSRNOG00000003533	0.485427	0.344828	0.545968	0.687061	0.704872	0.505891	0.443607	0.298658	0.516015	0.367371	0.62293	0.695994	0.443607	0.344828	0.575312	0.879706	0.321928	0.367371	0.356144	0.765535	0.485427	0.731183
ENSRNOG00000003536	4.12598	4.69321	4.16189	3.75382	3.78136	4.14975	3.78869	3.89239	4.71149	4.79597	4.43095	4.61412	4.63285	4.74846	4.57894	4.54102	3.82273	3.68032	3.61235	3.92315	4.12516	3.82985
ENSRNOG00000003537	0.0285692	0.0976108	0.0565835	0.0426443	0.0285692	0.0426443	0.0565835	0.0285692	0.0840643	0.286881	0.226509	0.214125	0.201634	0.111031	0.111031	0.0976108	0.0426443	0.163499	0.0565835	0.124328	0.0976108	0.124328
ENSRNOG00000003538	0.15056	0.15056	0.0426443	0.0703893	0.111031	0.454176	1	0.604071	0.0565835	0.765535	0.831877	0.765535	0.389567	0.475085	1.09085	0.505891	1.14405	0.765535	0.887525	0.847997	1.0635	0.933573
ENSRNOG00000003541	0.765535	1.66903	1.82375	0.669027	0.454176	1.22033	1.14405	0.632268	1.54597	1.81558	2.02148	1.66448	1.87971	1.4957	1.82782	1.57046	0.475085	0.895303	0.333424	0.739848	1.29278	1.02857
ENSRNOG00000003542	4.57046	4.50398	5.28762	5.56621	5.35226	5.3107	5.16792	5.31034	4.90929	4.13586	4.83036	4.94205	4.97085	4.53356	4.53419	4.83643	5.06178	4.88118	4.73064	5.17313	5.11478	5.03562
ENSRNOG00000003543	0.659925	0.238787	0.765535	0.411426	1.04264	0.201634	0.604071	0.378512	0.516015	0.367371	0.321928	0.333424	0.344828	0.275007	0.411426	0.516015	0.378512	0.536053	0.454176	0.286881	0.495695	0.321928
ENSRNOG00000003544	4.09677	3.77821	3.30451	3.5656	3.84298	3.7366	3.0993	3.37295	3.14893	4.1235	3.45418	3.42089	3.77294	4.04002	3.53978	3.5741	3.71809	3.71149	4.59932	3.69711	3.63923	3.60881
ENSRNOG00000003545	3.77189	3.60407	3.77716	3.61471	3.61235	4.20085	4.04352	3.79494	3.8846	3.64155	3.59216	3.73769	3.61353	3.79181	3.58135	3.87086	3.55582	3.65306	3.9241	3.74416	3.80426	3.82985
ENSRNOG00000003546	4.01703	3.92315	3.42089	3.86888	3.73444	4.70155	5.19417	5.26529	4.22805	4.39849	5.0917	4.51223	4.89918	3.8953	5.15623	4.48156	4.84046	4.81506	5.35544	4.26078	4.95373	4.9397
ENSRNOG00000003548	0	0	0	0	0	0	0	0	0	0	0	0	0	0	0	0	0	0	0	0	0	0
ENSRNOG00000003549	6.84499	6.66903	7.658	7.68426	7.48212	7.28012	7.55964	7.17113	6.69307	6.40667	7.04177	6.86369	6.51128	6.58361	6.95268	6.75302	7.45245	7.83807	7.6978	7.83067	7.411	7.70743
ENSRNOG00000003550	4.51979	4.62234	4.73552	4.48671	4.49825	4.64674	4.48091	4.50589	4.66789	4.5741	4.53356	4.5292	4.44427	4.67016	4.37504	4.40463	4.47768	4.2854	4.40395	4.36737	4.60763	4.56071
ENSRNOG00000003551	4.66164	4.33485	4.26153	4.84097	4.92695	4.52544	4.37295	4.71425	4.40667	4.70266	4.42089	4.48993	4.51223	4.53045	4.67525	4.31542	4.48864	4.59335	5.58015	4.44294	4.39369	4.40327
ENSRNOG00000003553	3.29719	3.90977	4.66619	4.62761	4.48607	4.14323	4.16912	3.91743	3.72247	3.73118	4.55397	3.58616	3.99729	3.93923	4.29131	4.51286	4.0036	3.78973	4.27128	4.30961	4.14241	4.10685
ENSRNOG00000003554	0.887525	1.07039	0.584963	0.464668	0.545968	0.9855	0.85599	0.925999	1.13093	1.17632	0.941106	0.963474	1.04264	1.32193	0.887525	0.956057	0.669027	0.613532	0.250962	0.536053	0.895303	0.604071
ENSRNOG00000003555	0	0	0	0	0	0	0	0	0	0	0	0	0	0	0	0	0	0	0	0	0	0
ENSRNOG00000003559	4.97039	5.09043	4.98868	4.59395	4.41954	5.16269	4.84197	4.59991	4.87725	4.89191	4.91073	4.96809	4.77136	4.89433	4.74524	4.96162	4.56803	4.57046	3.93546	4.80374	5.04614	4.69488
ENSRNOG00000003560	0	0	0	0	0	0	0	0	0	0	0	0	0	0	0	0	0	0	0	0	0	0
ENSRNOG00000003562	1.03562	1.26903	0.823749	1.1635	1.17632	1.21412	1.20789	1.08406	0.765535	1.04264	1.1375	1.19535	1.36177	1.23879	1.31615	1.18903	1.47508	1.40054	1.35614	1.60407	1.02857	1.25096
ENSRNOG00000003563	6.80413	6.53947	6.57954	6.82286	6.82655	7.11759	7.04374	7.24012	6.54674	6.99639	6.86505	6.80748	6.69585	6.78254	6.82248	6.66363	7.21189	7.14832	6.90183	7.08034	6.91827	7.05485
ENSRNOG00000003566	0	0	0	0	0	0	0	0	0	0	0	0	0	0	0	0	0.137504	0	0.111031	0	0.15056	0
ENSRNOG00000003567	2.9782	2.3978	2.53107	2.71809	2.75916	2.76977	2.46467	2.63459	2.64155	2.69599	2.40871	2.44626	2.29278	2.66903	2.67129	2.51602	2.75275	2.50843	2.80323	2.61589	2.51854	2.62527
ENSRNOG00000003569	0	0	0	0	0	0	0	0	0.124328	0	0.0703893	0	0	0	0	0	0	0	0	0	0	0
ENSRNOG00000003575	1.09761	0.790772	0.604071	0.847997	1.03562	0.678072	0.594549	0.536053	0.887525	0.970854	0.411426	0.422233	0.62293	0.495695	0.85599	0.594549	0.536053	0.704872	1.15056	0.505891	0.863938	0.731183
ENSRNOG00000003576	1.16993	1.33914	1.33342	1.02148	1.01436	1.27501	1.31034	1.24489	1.79909	1.26903	1.59455	1.59455	1.25096	1.42223	1.5509	1.49057	0.970854	1.12433	0.641546	1.38405	1.32193	1.08406
ENSRNOG00000003578	1.5509	1.99277	1.84398	1.53605	1.52607	1.74416	1.50589	1.41143	1.65535	1.88362	1.89918	1.72683	1.96717	2.16993	2.27798	1.90304	1.27501	1.81967	1.61824	1.70487	1.62761	1.57531
ENSRNOG00000003580	0	0	0	0	0	0	0	0	0	0	0	0	0	0	0	0	0	0	0	0	0	0
ENSRNOG00000003581	3.64501	3.62293	3.52105	3.76341	3.7939	3.46074	3.19692	3.36317	3.28836	3.41549	3.20945	3.15381	3.30012	3.55213	3.14731	3.43962	3.34056	3.21723	3.80941	3.30012	3.38128	3.34056
ENSRNOG00000003583	3.24793	3.10936	3.14078	3.45812	3.54844	3.6427	3.56682	3.7301	3.39643	3.20006	3.28836	3.41549	3.16672	3.14568	3.38681	3.36737	3.59574	3.83289	3.68818	4.02059	3.51602	3.78869
ENSRNOG00000003585	0.815575	1.40054	0.871844	0.594549	0.545968	0.604071	0.831877	0.641546	0.807355	1.01436	0.815575	0.678072	1.02857	0.722466	0.641546	0.963474	0.31034	0.137504	0.176323	0.422233	0.722466	0.389567
ENSRNOG00000003587	2.74846	2.28688	2.23573	2.75489	2.69822	3.36177	3.36036	3.17473	2.51349	3.05832	3.22188	3.13258	2.91839	2.70266	3.32912	2.9542	3.32337	3.27501	3.55582	3.67582	3.28244	3.80219
ENSRNOG00000003588	0	0	0	0	0	0	0	0	0	0	0	0	0	0	0	0	0	0	0	0	0	0
ENSRNOG00000003590	0.485427	0.748461	0.286881	0.176323	0.201634	0.464668	0.15056	0.176323	0.163499	0.641546	0.575312	0.367371	0.641546	0.895303	0.495695	0.584963	0.176323	0.214125	0	0.0840643	0.275007	0.189034
ENSRNOG00000003592	4.20398	3.85	4.0993	4.27277	4.36667	4.24184	4.35614	4.35262	3.98277	3.9364	4	3.95606	4.01703	3.91361	3.87676	3.98641	4.28762	4.35332	4.03914	4.48993	4.09845	4.35473
ENSRNOG00000003594	6.49041	6.39146	6.08916	6.19869	6.18626	6.41988	6.33414	6.40446	6.30177	6.51633	6.31433	6.50811	6.37034	6.39352	6.2937	6.33593	6.42895	6.14954	6.38457	6.23093	6.4707	6.39438
ENSRNOG00000003595	0	0	0	0	0	0	0	0	0.485427	0	0	0	0	0	0	0	0	0	0	0	0	0
ENSRNOG00000003596	1.73118	1.83188	1.3505	2.20163	2.26604	1.87971	1.60881	1.91839	1.74416	1.63227	1.79494	1.3505	1.61824	1.74846	1.852	1.62293	2.58015	1.67356	1.7137	2.29278	1.81147	1.69153
ENSRNOG00000003597	7.61802	6.62512	6.87295	7.43187	7.41861	7.61383	7.47913	7.71205	6.8212	6.82273	6.67892	6.75676	6.64082	6.78921	6.46956	6.83327	7.34456	6.50096	6.38042	7.17243	7.17473	7.0456
ENSRNOG00000003599	7.23601	6.68426	6.50335	6.55766	6.5168	7.08012	6.85736	7.03243	7.00888	6.63633	6.28762	6.59723	6.36124	6.53699	6.15462	6.47735	6.6311	6.12846	5.53169	6.34837	6.90749	6.46581
ENSRNOG00000003600	0.963474	1.16993	1.15704	0.879706	0.807355	1.07039	1.09085	0.863938	1.0072	1.37851	1.30451	1.28096	1.01436	1.29866	1.43296	1.27501	0.739848	1.07724	0.903038	0.650765	0.831877	0.903038
ENSRNOG00000003601	4.3799	3.848	4.18745	4.12102	4.23802	3.98185	4.60051	4.30451	4.17871	3.89142	3.9241	3.80632	3.58976	3.42895	3.44095	3.59574	3.65535	3.95791	4.14078	4.01436	3.90014	4.2211
ENSRNOG00000003603	0.400538	1.14405	0.545968	0.214125	0.367371	0.432959	0.422233	0.378512	0.963474	1.19535	0.963474	1.07039	1.09085	1.28688	1.20789	0.847997	0.201634	0.226509	0.111031	0.31034	0.575312	0.356144
ENSRNOG00000003606	0	0	0	0	0	0	0	0	0	0	0	0	0.31034	0	0.367371	0	0	0	0	0	0	0
ENSRNOG00000003611	5.23381	5.32912	5.75382	5.43829	5.37712	5.47962	5.45845	5.21062	5.1297	5.49857	5.79181	5.47021	5.40803	5.44626	5.66278	5.5345	5.22882	5.70653	5.43162	5.60437	5.38853	5.60763
ENSRNOG00000003613	1.46467	1.74416	1.22651	1.3505	1.17632	1.36177	1.31034	1.4489	1.18269	1.43296	1.33914	1.20789	1.37851	1.45943	1.4957	1.40599	1.39506	0.871844	0.948601	1.02857	1.07724	0.799087
ENSRNOG00000003614	1.4489	2.07039	1.56071	0.948601	1.31615	1.18269	1.23879	1.18269	1.57046	1.49057	2	1.95606	1.98185	1.63691	1.68706	1.64616	1.21412	1.20789	0.641546	1.19535	1.50589	1.32769
ENSRNOG00000003616	2.13422	2.53356	2.88753	2.33628	2.14405	2.21723	2.25701	1.81967	2.48285	2.40871	2.95791	2.75061	2.43029	2.54844	2.77189	2.6017	2.17313	2.55827	2.09085	2.64847	2.51349	2.59216
ENSRNOG00000003620	1.76553	3.04963	3.07039	2.5435	2.63227	2.08406	2.51854	2.43563	1.90304	2.0635	2.43029	2.17632	1.83592	1.75702	1.48027	1.89142	2	2.06695	4.7845	2.38405	2.32769	2.83188
ENSRNOG00000003622	5.5552	5.51286	5.67073	5.67073	5.90737	5.6585	5.36212	5.3505	5.59006	5.77795	5.73227	6.05788	6.06867	6.08534	6.34997	5.65277	6.29994	6.92422	6.71822	6.14934	5.99254	6.26285
ENSRNOG00000003625	4.76818	4.71149	5.21101	5.07596	5.08746	5.0237	5.12805	4.90929	4.92458	4.49313	5.02104	4.81916	4.68145	4.51096	4.90881	4.765	5.0197	5.25814	4.95838	5.08449	4.9855	4.98596
ENSRNOG00000003626	7.82114	7.71438	8.65689	8.79773	8.59731	8.42593	8.88612	8.51452	7.77136	7.11145	8.07644	7.80458	7.49009	7.48374	7.81877	8.02984	8.51637	8.73373	8.6115	8.874	8.40846	8.82311
ENSRNOG00000003629	2.62761	3.22651	2.94673	2.55336	2.55582	2.70044	2.73769	2.54102	2.67807	2.85798	2.926	2.74201	2.58256	2.88557	2.82782	2.82579	2.64386	2.42761	2.45418	2.63459	2.85	2.59216
ENSRNOG00000003633	0	0	0	0	0	0	0	0.189034	0	0	0.214125	0	0.176323	0.250962	0.389567	0	0	0	0	0	0.214125	0
ENSRNOG00000003634	2.43829	2.44361	3.02503	2.87971	2.71589	2.40871	2.42492	2.40871	2.32769	2.09761	2.28983	2.17951	2.1177	2.1635	2.41414	2.23573	2.49313	2.87578	3.10266	2.70708	2.32193	3.01436
ENSRNOG00000003635	2.488	2.33342	2.66676	2.9241	2.90111	2.47249	2.28688	2.43296	2.02503	2.33914	2.20789	2.17951	2.19849	2.28688	2.0036	2.38405	2.44361	2.26303	2.07039	2.73118	2.5656	2.36457
ENSRNOG00000003643	0.526069	0.815575	0.790772	0.238787	0.176323	0.545968	0.31034	0.15056	0.722466	0.731183	0.970854	0.545968	0.903038	1.0072	0.641546	0.831877	0.15056	0.189034	0	0	0.389567	0.0840643
ENSRNOG00000003645	0	0	0	0	0	0	0	0	0	0	0	0	0	0	0	0	0	0	0	0	0	0
ENSRNOG00000003648	0.137504	0	0.124328	0.111031	0.124328	0.111031	0.0976108	0.111031	0	0.137504	0.124328	0.124328	0.189034	0	0.226509	0	0.111031	0	0.0840643	0	0.124328	0.124328
ENSRNOG00000003649	6.30268	6.12722	6.37034	6.58931	6.61043	6.78057	6.88545	7.02414	5.92671	6.74389	6.94146	7.2605	6.54257	6.26997	7.04352	6.38853	7.91922	7.2266	6.98504	7.3818	7.04297	7.49777
ENSRNOG00000003650	3.52857	3.51475	4.46009	4.56255	4.38612	3.73985	3.82171	3.52105	3.30159	2.59216	3.54473	3.64847	3.28392	2.97085	3.52857	3.38819	3.80323	4.08661	4.19298	4.0365	3.82375	3.99095
ENSRNOG00000003653	4.52105	3.91743	4.8679	5.09972	5.04658	5.00988	5.32625	5.20281	4.46532	4.28762	4.90063	4.65363	4.62936	4.41414	5.15745	5.0237	5.09128	5.52951	5.59096	5.25701	4.91409	5.28207
ENSRNOG00000003654	0.286881	0.389567	0.263034	0.124328	0.263034	0.333424	0.0976108	0.333424	0.214125	0.15056	0.137504	0.137504	0	0.298658	0.250962	0.137504	0.124328	0.189034	0.0976108	0.485427	0	0.124328
ENSRNOG00000003657	1.09085	1.05658	0.790772	1.0635	1.36737	2.33914	2.1635	2.54102	1.58015	1.87184	1.50589	1.15056	1.81147	2.33342	1.27501	2.11437	1.51602	1.59932	1.60407	1.46467	1.70487	1.42761
ENSRNOG00000003661	6.98254	6.57122	6.71397	7.03419	7.08874	7.11207	7.06253	7.09687	6.78254	6.8382	6.72615	6.58916	6.88044	6.76368	6.69391	6.67228	6.8268	6.8505	6.99345	6.95315	6.68117	6.80516
ENSRNOG00000003666	0.722466	0.948601	1.12433	0.632268	1.13093	0.594549	0.731183	0	0.970854	0.411426	0.356144	0.367371	0.941106	0	1.25701	0.367371	0	1.55582	0.505891	1.66448	1.07724	1.57531
ENSRNOG00000003668	0	0	0	0	0	0	0	0	0	0	0	0	0	0	0	0	0	0	0	0	0	0
ENSRNOG00000003669	0.286881	0.565597	0.516015	0.31034	0.333424	0.286881	0.422233	0.321928	0.411426	0.495695	0.584963	0.333424	0.575312	0.344828	0.594549	0.422233	0.505891	0.367371	0.400538	0.356144	0.378512	0.286881
ENSRNOG00000003670	2.56316	2.95791	1.79909	0.545968	0.584963	2.51602	1.07039	0.895303	3.80323	3.58976	2.41143	2.98732	2.99277	2.65076	2.37851	2.67582	1.19535	0.790772	0.432959	1.15056	1.52607	0.565597
ENSRNOG00000003671	0	0	0	0	0	0	0	0	0	0	0	0	0	0	0	0	0	0	0	0	0	0
ENSRNOG00000003672	0	0	0	0	0	0	0	0	0	0	0	0	0	0	0	0.0426443	0	0.0285692	0	0	0	0
ENSRNOG00000003673	3.37573	3.16832	3.50462	3.74953	3.78555	3.89821	4.12267	4.0321	3.50208	3.37016	3.33914	3.22805	3.41414	3.34341	3.46205	3.62059	3.58976	3.57289	3.87971	3.75382	3.50843	3.51096
ENSRNOG00000003674	2.26604	3.07895	3.20789	2.52857	2.58736	3.04963	3.55459	3.0635	3.34483	3.0321	3.81967	3.43162	3.1375	3.24945	3.55213	3.20633	2.35614	3.44758	3.74953	3.24945	3.06005	3.23573
ENSRNOG00000003675	0.0285692	0.0285692	0.0565835	0.0285692	0	0.0285692	0.0285692	0	0.0976108	0.0285692	0.0285692	0.0565835	0.0426443	0.111031	0	0	0	0	0.0285692	0.0565835	0.0285692	0
ENSRNOG00000003679	3.38405	4.33271	3.66221	2.47768	2.63459	3.32193	2.95977	2.71149	3.66334	3.95327	3.83592	3.95791	4.02148	3.95233	3.82171	3.91934	2.36737	2.54597	2.15704	2.74201	3.26003	2.56071
ENSRNOG00000003680	0	0	0	0	0	0	0	0	0	0	0	0	0	0	0	0	0.0840643	0	0	0	0	0
ENSRNOG00000003681	0	0	0	0	0	0	0	0	0	0.0426443	0.0285692	0.0285692	0	0	0	0	0	0	0	0	0	0.0285692
ENSRNOG00000003682	3.38819	3.69488	4.10098	3.92125	3.98732	3.75916	3.82883	3.71809	3.55582	3.47508	3.83592	3.59574	3.64039	3.47379	3.73877	3.51728	3.60288	3.7845	4.05224	3.926	3.80529	3.94111
ENSRNOG00000003683	0	0	0	0	0	0	0	0	0	0	0	0	0	0	0	0	0	0	0	0	0	0
ENSRNOG00000003686	4.48607	4.53854	4.19928	3.94392	4.10852	4.4363	4.0781	4.03914	4.32625	4.65821	4.30961	4.36457	4.5552	4.67243	4.27053	4.48091	4.08406	3.99639	4.10852	4.03914	4.35966	4.02591
ENSRNOG00000003687	6.31306	5.96209	4.68032	3.96809	3.92125	5.14486	5.01837	4.82426	6.57622	6.73417	5.87086	5.96763	5.92908	6.20065	5.44593	5.98071	4.72629	4.40871	3.43429	5.13093	5.54659	4.67299
ENSRNOG00000003688	0	0	0	0	0	0	0	0	0	0	0	0	0	0	0	0	0	0	0	0	0	0
ENSRNOG00000003689	6.86431	6.91097	6.94205	6.99356	6.92291	7.24679	7.20271	7.17532	6.96682	6.89336	6.87553	6.8212	6.93286	6.83555	6.71466	6.95373	6.86728	6.8301	6.73769	7.12526	6.95791	7.02912
ENSRNOG00000003691	1.96347	2.33914	2.93357	2.50843	2.37851	2.40871	2.68482	2.02148	2.44361	2.08746	3.11936	2.48543	2.51602	2.40054	3.36317	2.73552	2.19849	3.35614	3.01078	2.91456	2.59932	3.0036
ENSRNOG00000003694	0.356144	0.411426	0.189034	0.0976108	0.137504	0.250962	0.356144	0.31034	0.367371	0.765535	0.765535	0.748461	0.765535	0.757023	0.765535	0.604071	0.422233	0.275007	0.15056	0.422233	0.604071	0.275007
ENSRNOG00000003695	0	0	0	0	0	0	0	0	0	0	0	0	0	0	0	0	0	0	0	0	0	0
ENSRNOG00000003698	0	0	0	0	0	0.0565835	0.0565835	0.0565835	0	0	0	0.0703893	0	0	0	0	0	0.0565835	0.0565835	0.0565835	0	0
ENSRNOG00000003699	1.86394	1.67356	1.52607	1.64616	1.98185	1.58015	1.51602	1.81967	0.887525	1.57046	1.26903	1.35614	1.59932	1.84398	1.52105	1.22651	1.74416	1.33914	1.68706	1.29278	1.66448	1.53605
ENSRNOG00000003703	3.07211	2.90881	3.30597	3.5373	3.46467	4.8268	5.23381	5.17832	4.40463	3.89821	4.03386	3.62176	3.89433	4.32697	4.01614	4.38405	4.09085	3.93357	2.91839	4.32984	3.90881	4.15137
ENSRNOG00000003704	0.0565835	0.0426443	0.0426443	0.0840643	0.0426443	0.0840643	0.0285692	0.0426443	0	0.15056	0.0426443	0.0426443	0.0426443	0.0565835	0.0426443	0.0426443	0.0426443	0.0285692	0.124328	0.0703893	0.0426443	0.0426443
ENSRNOG00000003705	1.07724	1.41143	0.895303	0.739848	0.722466	1.20789	1.15704	0.948601	1.26903	1.46467	0.978196	1	0.925999	1.29278	0.748461	1.09761	0.695994	1.17632	1.25096	0.823749	1.46989	0.871844
ENSRNOG00000003706	7.01937	6.73145	6.76142	7.04974	7.09191	7.15168	7.23026	7.19957	6.8591	6.87443	6.77215	6.80012	6.75235	6.7736	6.85362	6.77479	7.28207	7.19081	7.2447	7.26969	7.09814	7.31506
ENSRNOG00000003707	2.18903	2.73118	3.40871	3.13258	2.9855	2.60644	2.89724	2.51096	2.41684	2.45418	3.26454	2.53356	2.80941	2.87774	3.35191	2.91073	2.77821	3.62527	3.35755	3.22805	2.98185	3.3978
ENSRNOG00000003709	0.536053	0.895303	0.807355	0.526069	0.565597	0.378512	0.443607	0.495695	0.831877	0.687061	1.09085	0.970854	0.807355	0.790772	1.15056	0.687061	0.432959	0.432959	0.367371	1.12433	0.475085	0.411426
ENSRNOG00000003712	4.93687	5.08789	5.43396	4.83592	4.75114	5.03298	4.85499	4.58916	4.83238	4.79338	5.20867	4.90833	4.82375	4.93168	5.0691	5.01123	4.47184	4.87184	4.47054	4.8679	5.06178	4.904
ENSRNOG00000003713	0	0	0	0	0	0	0	0	0	0	0	0	0	0	0	0	0	0	0	0	0	0
ENSRNOG00000003714	4.58916	5.16229	5.44725	4.79233	4.79909	4.56255	4.32337	3.98094	4.5404	4.78136	4.90929	4.81813	4.63227	4.61176	4.8125	4.85649	4.1102	4.51096	4.2502	4.55582	4.8535	4.76288
ENSRNOG00000003715	3.99458	3.92979	4.10769	4.03034	4.12516	3.85898	3.7666	3.79494	3.32769	3.71149	3.74846	3.56682	3.72028	3.74201	3.91361	3.57894	4.18982	4.72192	4.20633	4.38059	3.95047	4.1334
ENSRNOG00000003716	0.831877	2.12102	1.64616	1.85997	1.65535	0.941106	1.63227	1.50589	1.72683	2.05311	2.14731	1.46989	2.19849	2.25399	2.11437	1.03562	1.15056	1.61824	1.17632	1.59932	1.42223	0.422233
ENSRNOG00000003717	3.77716	3.45681	3.95884	4.01792	3.96255	3.90304	4.37712	4.1127	3.59574	3.63575	3.83086	3.67469	3.74201	3.46336	3.88166	3.63459	3.89336	4.18507	3.9542	4.06437	3.84097	4.04089
ENSRNOG00000003718	0	0	0	0	0	0	0	0	0.411426	0	0	0	0	0	0	0	0	0	0	0	0	0
ENSRNOG00000003719	4.02857	4.09001	4.18982	4.18031	4.39438	4.13504	4.03738	4.14812	3.64731	4.30961	3.98914	3.9782	4.11103	4.09677	4.20711	4.32337	4.32553	4.1152	4.32481	4.31179	4.21412	4.43162
ENSRNOG00000003720	1.58015	2.36457	2.26303	1.90689	2	2.54844	2.75275	2.31904	2.67356	2.95977	3.26454	3.09761	3.05658	2.92979	3.62293	2.47508	3.31759	2.85997	2.27798	3.28983	2.854	2.52105
ENSRNOG00000003721	3.22497	2.97636	3.29866	3.45286	3.40871	3.6893	3.52231	3.75809	3.19535	2.80323	2.87578	2.72465	2.89724	2.98003	2.62293	2.85599	3.47638	3.04614	4.08321	3.17792	3.37295	3.47379
ENSRNOG00000003722	0.111031	0.201634	0.0976108	0.214125	0.15056	0.124328	0.137504	0	0	0	0.0976108	0.0565835	0.286881	0	0.333424	0.137504	0.31034	0.0426443	0.0703893	0.333424	0.0426443	0
ENSRNOG00000003723	4.15137	4.48349	4.68538	4.26903	4.21878	4.3875	4.29425	3.86592	4.34056	4.54226	4.84549	4.57531	4.56925	4.55459	4.76871	4.40122	4.36877	4.76235	4.75168	4.60822	4.58316	4.66789
ENSRNOG00000003724	8.281	7.52474	7.58826	8.08699	8.15416	8.3092	8.34944	8.47667	7.69975	7.83769	7.44989	7.67687	7.41312	7.87332	7.40139	7.73518	8.3881	7.98618	7.97619	8.14898	8.20819	8.11322
ENSRNOG00000003726	0.0976108	0.31034	0.176323	0.275007	0.298658	0.422233	0.31034	0.286881	0.400538	0.367371	0.389567	0.250962	0.378512	0.464668	0.356144	0.475085	0.15056	0.411426	0.238787	0.31034	0.124328	0.163499
ENSRNOG00000003728	3.12763	3.08066	3.76235	3.93074	3.86493	3.39232	3.27053	3.34199	2.65306	2.72683	3.21257	3.02503	3.13914	3.10601	3.03034	2.99095	3.64731	3.54226	4.0268	3.91743	3.25701	3.75168
ENSRNOG00000003732	0.344828	0.641546	0.831877	0.344828	0.201634	0.464668	1.03562	0.422233	0.485427	0.903038	1.68706	1.26903	1.04264	0.85599	1.75702	1.07724	0.505891	0.748461	0.632268	0.713696	1.04264	0.765535
ENSRNOG00000003734	0	0	0	0	0	0	0	0	0	0	0	0	0	0	0	0	0	0	0	0	0.201634	0
ENSRNOG00000003736	3.18428	3.63459	3.58135	2.82375	2.6017	2.95233	3.2032	2.71589	3.48543	3.904	3.94205	3.74739	4.02237	4.08321	4.2032	3.50462	3.34483	3.70708	2.5656	3.38405	3.51979	3.41143
ENSRNOG00000003737	0	0	0.0976108	0	0	0	0	0	0	0.111031	0	0	0.0703893	0	0.176323	0	0.0840643	0	0	0	0	0
ENSRNOG00000003738	0.0143553	0.0426443	0.0143553	0	0.0143553	0	0.0143553	0.0143553	0.0143553	0.0143553	0.0143553	0.0285692	0.0285692	0.0143553	0	0.0143553	0	0.0143553	0.0285692	0.0143553	0	0.0285692
ENSRNOG00000003740	0	0	0	0	0	0	0	0	0	0	0	0	0	0	0	0	0	0	0	0	0	0
ENSRNOG00000003741	0.641546	0.526069	0.62293	0.555816	0.475085	0.356144	0.238787	0.475085	0.367371	0.263034	0.400538	0.201634	0.163499	0.189034	0.356144	0.0840643	0.443607	0.286881	0.356144	0.713696	0.389567	0.485427
ENSRNOG00000003742	2.71149	2.90881	2.31904	1.75702	1.74416	2.37851	1.69153	1.91456	2.93546	2.77189	2.55582	2.59216	2.72247	2.76341	2.03562	2.53605	1.25096	1.46989	0.863938	1.32769	2.16672	1.23266
ENSRNOG00000003743	5.56712	5.76315	5.18706	4.72137	4.77979	5.5373	5.1918	5.13545	5.57682	5.82782	5.4266	5.74201	5.54164	5.9697	5.39541	5.64789	4.8525	4.8748	3.88069	5.03914	5.32229	4.61294
ENSRNOG00000003745	7.94322	4.40463	2.77821	4.09845	3.99367	4.62644	5.70515	7.17313	4.53045	5.45845	5.55336	5.58436	6.55044	4.48156	4.37434	4.9241	6.15198	4.66334	5.26828	5.29057	5.8189	5.48253
ENSRNOG00000003746	5.83289	5.37156	4.93876	5.39472	5.40633	5.60051	5.67384	5.78372	5.36177	5.61294	5.08364	5.41954	5.488	5.53232	5.6311	5.56163	6.21471	5.35085	4.61176	5.38578	5.36247	5.29389
ENSRNOG00000003747	3.75168	3.47508	3.44361	4.37434	4.75862	3.85997	3.74953	4.27202	3.8268	3.70266	3.51728	3.80426	3.85699	3.58856	3.99095	3.62059	4.36877	4.46009	5.07724	4.13668	3.74416	4.06005
ENSRNOG00000003748	2.28983	2.20789	2.32193	2.4489	2.52857	2.27798	2.21101	2.13093	2.66221	2.38957	2.33342	2.36737	2.63923	2.54102	2.61353	2.08066	2.47249	3.02857	3.09085	2.70044	2.4489	2.95977
ENSRNOG00000003749	0.505891	0.485427	0.790772	0.903038	1	0.773996	0.918386	0.773996	0.85599	0.831877	1.09085	0.83996	0.879706	0.695994	1.14405	0.831877	0.933573	0.941106	0.85599	0.782409	0.782409	0.941106
ENSRNOG00000003755	0.344828	0.333424	0.250962	0.298658	0.250962	0.344828	0.0703893	0	0	0.189034	0.238787	0.163499	0.31034	0.526069	0.367371	0.163499	0.516015	0.189034	0.0565835	0.201634	0.238787	0.378512
ENSRNOG00000003756	0	0	0	0	0	0	0	0	0	0	0	0	0	0	0	0	0	0	0	0	0	0
ENSRNOG00000003759	0.400538	0.163499	0	0.0703893	0	0.263034	0.176323	0.378512	0	0.250962	0.286881	0.226509	0.286881	0.263034	0.286881	0.226509	0.137504	0.176323	0.214125	0.31034	0.15056	0.226509
ENSRNOG00000003762	2.46728	2.66221	2.5656	2.24793	2.20789	2.07724	1.98185	1.89918	2.41414	2.10769	2.32769	2.16027	2.74846	2.28983	2.29572	2.22651	1.67807	2.06005	1.41684	1.9782	1.92979	1.86394
ENSRNOG00000003763	5.04045	4.82324	5.07852	5.18666	5.2604	5.69237	6.18349	5.98071	4.93168	5.01748	5.3565	4.96209	5.13504	5.12474	5.26828	5.23573	5.51444	5.0148	5.28873	5.53076	5.44626	5.42055
ENSRNOG00000003765	0	0	0	0	0	0	0	0	0	0	0	0	0	0	0	0	0	0	0	0	0	0
ENSRNOG00000003767	2.51602	2.1177	2.26303	2.42761	2.43563	2.38957	2.22033	2.43829	2.16993	2.22033	2.14731	2.09761	2.05311	2.22651	1.93734	2.01436	2.29866	2.33628	2.18587	2.42492	2.35896	2.45681
ENSRNOG00000003769	0.516015	0.659925	2.71589	1.76553	1.41143	0.963474	1.73552	0.555816	0.464668	0.526069	1.95606	0.704872	0.687061	1.55582	1.46989	1.05658	1.10434	1.64155	0.831877	1.58015	1.43296	1.79909
ENSRNOG00000003772	3.7845	3.6241	4.17313	4.27947	4.29499	5.24489	5.71699	5.59156	4.52042	4.26604	4.47832	4.32912	4.02857	4.01436	4.27053	4.37434	4.99865	4.51665	4.45943	4.92932	5.07253	4.76341
ENSRNOG00000003773	4.31252	4.0781	3.77716	4.43296	4.37921	4.22959	4.0993	4.38405	3.98277	3.98914	3.74631	4.01703	4.06695	4.0072	3.7866	3.86096	4.32625	4.32984	4.61941	4.28762	4.08066	4.39025
ENSRNOG00000003776	0.555816	0.669027	2.3505	1.85599	1.51602	1.73118	2.12102	1.22651	0.545968	1.07039	2.66221	1.70044	1.86394	1.66448	3.48929	1.62761	2.33056	3.67469	2.1375	2.926	2.36177	2.90689
ENSRNOG00000003777	1.20789	1.22033	1.53605	1.7137	1.62293	1.70487	1.52607	1.58015	0.925999	1.15704	1.15704	1.36737	1.07724	1.02148	1.08406	1.22033	1.24489	1.45418	2.17951	1.45943	1.59455	1.57046
ENSRNOG00000003778	1.1635	0.887525	0.918386	0.739848	1.20789	1.13093	0.970854	1.08406	0.83996	1.1177	0.895303	1.03562	1.21412	0.963474	1.37851	1.02857	1.17632	1.12433	1.44361	1.17632	1.10434	1.25701
ENSRNOG00000003779	0.189034	0.176323	0	0	0	0.15056	0	0	0.263034	0	0.163499	0.163499	0.367371	0.201634	0.31034	0	0	0	0.124328	0	0	0
ENSRNOG00000003781	1.07039	1.3505	1.01436	0.918386	1.1177	0.887525	0.704872	0.748461	0.799087	1.03562	0.992768	0.970854	1.26303	1.31615	0.815575	1.20163	0.62293	0.575312	0.613532	0.963474	0.863938	0.731183
ENSRNOG00000003782	4.94626	4.93687	4.84649	4.87234	4.98003	4.96162	4.97499	4.96162	5.04527	5.10643	5.18982	5.03298	5.18864	5.10308	5.35509	5.02768	5.05745	5.33771	5.37955	5.00675	4.95791	5.01837
ENSRNOG00000003783	0	0	0	0	0	0	0	0	0	0	0	0	0	0	0	0	0	0	0	0	0	0
ENSRNOG00000003784	2.852	2.79286	2.42492	2.03562	2.12763	2.18903	2.04963	2.15056	2.78031	2.77821	2.12102	2.488	2.61117	3.15218	2.24489	2.37573	1.82782	1.47508	1.12433	1.94111	2.1375	1.57046
ENSRNOG00000003785	1.03562	1.18903	1.37295	1.40054	1.57046	1.33914	1.36737	1.44361	1.22033	1.0072	1.18269	1.02857	1.41143	1.12433	1.04963	1.16993	1.22033	0.970854	1.26903	1.15704	1.41684	1.38405
ENSRNOG00000003786	4.82883	4.45088	4.86047	4.98231	5.00988	5.05398	5.39232	5.26529	4.47703	4.66619	5.22689	4.78712	4.85449	4.72137	5.35438	4.72301	5.55949	5.98687	5.53605	5.45943	5.35014	5.82502
ENSRNOG00000003787	0.389567	1.22651	1.18903	0.613532	0.367371	1.07724	1.04264	0.695994	1.25701	1.18269	1.40599	1.35614	1.41143	1.42223	1.22651	1.26903	0.454176	0.695994	0.584963	0.659925	0.62293	0.495695
ENSRNOG00000003789	1.84398	1.79494	2.05311	1.67356	1.75702	2.24489	1.96717	1.82782	2.27798	1.45943	1.87184	1.65535	1.7866	1.25701	1.19535	1.23879	1.82375	1.72247	1.69153	1.70044	2.23573	2.0036
ENSRNOG00000003790	0	0	0	0	0	0	0.0703893	0	0	0.111031	0	0	0	0	0	0.0976108	0	0	0	0	0	0
ENSRNOG00000003792	0.765535	1.29278	0.687061	0.516015	0.400538	0.847997	0.731183	0.505891	1.24489	1.37851	1.26303	1.30451	1.37851	1.26303	1.36177	1.29278	0.378512	0.422233	0.214125	0.432959	0.799087	0.286881
ENSRNOG00000003794	1.89918	1.98914	2.14731	2.02148	2.33628	2.37295	2.62293	2.65535	2.16027	1.95977	1.98914	1.79494	1.5509	2.20789	2.18587	1.87971	2.53356	2.20789	2.27501	2.72465	2.12102	2.40327
ENSRNOG00000003795	2.51096	2.88166	2.82375	2.57531	2.61589	2.79494	2.64155	2.64386	2.58976	2.67356	2.852	2.81147	2.94486	2.64155	2.86987	2.7761	2.49057	2.64616	2.09761	2.69377	2.58976	2.53356
ENSRNOG00000003797	4.35826	4.13011	4.57713	4.94111	4.85499	4.78136	4.96763	4.91025	4.02503	3.83289	4.43162	4.08661	3.69377	3.92979	4.22805	4.12102	4.7666	4.9855	5.11478	5.06307	4.71205	4.99322
ENSRNOG00000003800	0.0840643	0.238787	0.0840643	0.214125	0.163499	0.378512	0.378512	0.378512	0	0.250962	0.298658	0.432959	0.238787	0.189034	0.632268	0.163499	0.321928	0	0.0565835	0.250962	0.0840643	0.0840643
ENSRNOG00000003802	3.77294	3.48929	2.9855	3.78764	4.15623	6.63198	6.66021	6.77742	5.56803	6.17812	5.18507	4.64674	5.71452	6.75328	4.8846	6.13093	5.49506	5.851	5.60526	5.64559	5.27724	5.5043
ENSRNOG00000003803	3.07724	3.48285	2.7845	1.98185	2.38128	2.59455	2.29866	2.31615	3.13093	3.50462	2.85997	3.05832	3.16672	3.41549	2.90689	2.95047	2.23879	1.98914	1.33914	2.12763	2.56316	2.17632
ENSRNOG00000003805	1.02857	1.31615	1.41143	0.526069	0.565597	1.15704	0.765535	0.863938	1.11103	1.43829	1.76977	1.40599	1.1375	1.26303	1.53107	1.73985	0.389567	0.831877	0.505891	0.978196	0.739848	1.01436
ENSRNOG00000003806	1.40599	1.53107	1.1375	1.08406	0.933573	1.35614	1.26903	1.25701	1.40054	1.58976	1.96717	1.80735	1.87184	1.70044	2.31034	1.31615	1.848	2	1.96717	2.04264	1.79077	2.12433
ENSRNOG00000003807	0.137504	0.214125	0.0426443	0.15056	0.0426443	0.31034	0.485427	0.333424	0.263034	0.526069	0.275007	0.275007	0.250962	0.189034	0.333424	0.163499	0.422233	0.263034	1.64616	0.286881	0.400538	0.495695
ENSRNOG00000003809	8.43571	8.40259	9.18921	9.06007	8.75459	8.87584	9.48059	8.75682	8.33311	8.18408	9.77444	8.87067	8.85262	8.49326	9.68867	8.83124	9.31791	10.2729	9.73983	9.97679	9.49183	10.0605
ENSRNOG00000003812	0.111031	0.111031	0.0976108	0.0426443	0.0565835	0.124328	0.250962	0.124328	0	0.163499	0.189034	0.15056	0.15056	0.124328	0.275007	0.15056	0.124328	0.0703893	0.111031	0.124328	0.137504	0.189034
ENSRNOG00000003813	0.201634	0.137504	0.0703893	0.0565835	0.0703893	0.0565835	0.137504	0.0565835	0.111031	0.137504	0.0565835	0.189034	0.0976108	0.15056	0.0565835	0.0703893	0	0	0	0.0565835	0.0565835	0.176323
ENSRNOG00000003815	4.35473	4.0321	4.4363	4.5601	4.65249	4.64501	4.66732	4.62117	4.14078	4.27575	4.44956	4.25626	4.41075	4.23649	4.63865	4.39438	4.51475	4.7241	4.40327	4.69822	4.48414	4.69599
ENSRNOG00000003816	4.28762	4.08236	4.37643	4.36527	4.56803	4.09845	3.7845	4.02148	3.79909	3.72247	3.81044	3.73877	4.23496	3.93074	4.11103	3.85499	4.04439	4.16591	4.27575	4.31252	3.93546	4.22033
ENSRNOG00000003821	1.774	1.87184	2.16027	2.06005	1.848	1.74846	1.80735	1.73118	1.66448	1.74416	1.93357	1.81967	1.72247	1.83592	1.79077	1.81558	1.76129	1.91073	2.09424	1.852	1.95977	1.98185
ENSRNOG00000003822	6.60259	6.54334	6.45746	6.25437	6.20359	6.57939	6.32067	6.30268	6.61147	6.54813	6.24527	6.38301	6.21645	6.43146	6.06501	6.35191	6.13402	6.03276	5.74604	6.04723	6.39626	6.21004
[truncated: 30,404 more rows]
