# Supplementary material for: Weighted gene co-expression network analysis identifies dysregulated B-cell receptor signaling pathway and novel genes in pulmonary arterial hypertension
Source: Front Cardiovasc Med. 2022 Oct 6;9:909399. doi: 10.3389/fcvm.2022.909399 (PMC9583267; doi:10.3389/fcvm.2022.909399)
Supplement: Supplementary Table 2 — A matrix of 23,200 transcripts. [file Table_2.XLSX]

## Sheet: Sheet1
Gene	CTW0	CTW1	CTW2	CTW3	CTW4	MCTW11	MCTW12	MCTW13	MCTW21	MCTW22	MCTW23	MCTW31	MCTW32	MCTW33	MCTW41	MCTW42	MCTW43
ENSRNOG00000013271	10.8371	9.47969	10.6693	10.1425	10.5254	9.71643	10.9562	9.26266	9.45423	10.138	9.2842	10.4731	10.8837	9.16103	8.695	9.76537	9.7595
ENSRNOG00000013279	0	0	0	0	3.58038	0	0	1.76097	0	0	0	0	0	3.46279	3.19412	3.32044	2.92133
ENSRNOG00000053329	0.978163	3.66718	2.41839	2.66032	0	0	1.52006	0	0.922757	2.18718	2.722	2.95418	3.22012	5.81098	2.77041	4.37693	5.83013
ENSRNOG00000005059	8.33983	0	0	8.96014	8.71268	9.17345	0	0	8.81302	9.0122	9.2607	8.95605	0	0	9.65	8.72627	8.9295
ENSRNOG00000002229	9.97284	9.73712	10.3056	9.90044	10.9978	10.134	10.4163	10.0844	9.96542	10.0609	9.97816	10.2376	9.63019	9.19104	9.08977	9.44274	9.69038
ENSRNOG00000002227	13.5001	12.8358	13.7291	13.0394	13.5447	13.0887	13.4812	12.5632	12.2711	11.6895	11.2517	11.8694	12.6702	11.5588	11.3765	11.3704	12.4082
ENSRNOG00000002224	4.04608	0	0	0	3.99531	1.97122	0	3.16417	2.67229	0	2.1239	0	2.19066	0	0	0	0
ENSRNOG00000002225	12.5928	11.5805	12.7008	11.8301	12.5748	11.8941	12.7807	11.6259	11.6344	12.1543	11.5379	12.4613	12.6429	11.12	11.2359	11.7889	11.9253
ENSRNOG00000042918	2.28683	0	2.91047	2.06799	0	3.77164	0	0	0	2.18718	2.94812	1.96082	2.52444	2.00277	0	1.88631	2.92133
ENSRNOG00000053325	5.78966	5.32238	5.40206	5.97113	6.03947	5.32	5.94746	5.45964	5.20279	5.04383	4.40274	5.56332	5.88827	5.36116	5.34328	5.63064	4.93496
ENSRNOG00000014808	9.66513	9.66961	9.75064	9.81267	9.92574	9.83344	10.105	9.84684	9.75421	9.83389	9.98932	9.83327	9.81665	10.0845	10.1941	10.0474	9.75584
ENSRNOG00000042912	8.87792	9.37762	9.48575	8.95396	9.17242	9.56332	9.18709	9.23623	9.53657	9.19828	9.17387	9.13496	9.05584	9.19104	9.69529	9.17974	9.29932
ENSRNOG00000042915	7.64969	7.43175	7.60278	7.62865	7.72294	8.09092	7.77232	7.54353	7.78434	8.1832	8.17358	8.49841	7.44711	7.61838	7.98709	8.37816	8.32645
ENSRNOG00000042916	9.92182	10.2482	9.71191	10.1787	9.99359	10.0343	10.1566	10.3075	10.2821	10.0929	10.3202	10.0096	9.72441	10.5802	10.7618	10.5963	10.4105
ENSRNOG00000046533	11.73	11.3319	11.6832	11.5682	11.8769	11.5849	11.9322	11.3769	11.2442	11.3428	11.287	11.5344	11.6087	11.2156	10.9813	11.3822	11.0139
ENSRNOG00000005947	6.82674	7.193	6.32751	6.6589	7.0825	6.31952	5.36327	6.29006	7.31782	6.17158	6.99448	5.34111	4.88367	7.19349	7.80374	6.97678	7.03796
ENSRNOG00000005944	3.65986	4.28769	0	6.37425	2.99562	3.87099	3.37019	4.2111	4.02037	3.01939	4.74147	6.71619	3.68748	5.09105	8.30655	4.8514	5.62117
ENSRNOG00000005053	7.64271	7.89483	7.14109	7.56521	8.01182	7.46156	7.77847	7.68425	7.35776	7.86361	7.42873	8.08726	7.41733	8.20825	7.67811	7.26514	8.52406
ENSRNOG00000030012	7.38252	7.90073	7.43177	8.27949	7.37007	7.42932	7.23307	7.28818	7.3097	8.41868	8.17358	8.13258	8.61899	8.52332	7.54949	8.84101	8.65142
ENSRNOG00000030016	3.54467	3.7739	3.56856	3.78368	0	4.28537	3.49495	4.27184	2.19627	3.42946	3.31565	2.76249	3.54787	3.91034	4.01255	2.20034	3.28795
ENSRNOG00000030017	9.5781	9.32374	9.80246	9.38903	9.79104	9.20235	9.66485	9.38284	9.01386	9.20698	8.92746	9.49834	9.86341	9.22769	9.27745	9.1931	9.15702
ENSRNOG00000030018	3.76653	3.66718	0	6.218	0	2.96637	0	0	3.02961	4.59107	0	3.4118	0	5.81098	0	0	0
ENSRNOG00000030019	14.3651	14.6519	14.301	14.3296	14.4173	14.625	14.4293	14.7434	14.6061	14.6305	14.5851	14.5139	14.2068	14.6333	14.2658	14.8046	15.0045
ENSRNOG00000057800	0.978163	0	1.06104	0	0.9975	0	0.951602	0.845122	0.922757	0.917266	2.1239	0.973998	1.12986	0	1.73518	0.925214	0
ENSRNOG00000057805	1.96712	3.28951	2.09062	1.04568	1.99625	1.97122	2.72336	2.06546	3.02961	1.87405	3.31565	2.95418	1.12986	2.58804	2.5004	1.48436	1.67438
ENSRNOG00000057806	11.5101	10.0152	11.4793	10.6777	11.5332	10.49	11.6996	9.97567	10.1655	10.5064	9.30222	11.0116	11.6736	9.43414	8.79295	10.2007	9.85136
ENSRNOG00000057809	2.76972	3.96622	3.56856	2.88481	3.16548	2.77441	2.91421	3.9388	3.02961	2.85194	3.31565	2.95418	3.93173	2.81052	4.01255	3.03417	3.11625
ENSRNOG00000031760	7.83882	5.13488	7.50262	6.92209	7.1549	6.5165	8.31545	4.68307	5.82109	6.5037	5.0156	6.3744	7.65704	4.70399	4.53154	5.24251	5.80207
ENSRNOG00000031766	16.6369	16.6423	16.0712	16.0417	16.5833	16.2476	16.1158	16.4087	16.337	16.0545	16.4841	16.3766	16.8626	16.2879	17.3402	15.4785	16.6823
ENSRNOG00000031769	7.20421	7.43175	6.62614	7.62865	6.78946	6.93909	6.3784	7.53736	7.52846	6.83091	7.6215	6.75535	6.96106	7.86786	8.19631	7.61527	7.42594
ENSRNOG00000029814	4.41745	6.83462	6.32751	5.61163	7.02846	6.43767	5.63137	6.21471	7.22585	5.56083	5.40681	5.23429	6.1995	6.11216	5.57241	7.33909	6.9254
ENSRNOG00000029813	10.916	10.9283	11.0562	11.2327	10.928	11.0039	10.9521	10.8473	11.2222	10.917	11.0232	10.9803	10.5674	10.9838	10.7105	10.9885	10.8194
ENSRNOG00000029810	10.7496	11.1263	10.6013	10.5463	10.728	11.5558	10.6227	11.3573	11.4163	10.6633	11.0247	9.76136	10.5469	11.2868	10.827	10.4575	9.82546
ENSRNOG00000029811	11.3733	10.9348	10.5625	10.631	10.3492	10.8257	10.3131	10.6533	10.6152	8.481	9.74583	9.35061	10.3573	9.62391	10.8427	10.2769	8.49368
ENSRNOG00000038574	9.5854	8.7842	9.80597	8.51177	9.46464	8.74949	9.48474	8.67794	8.833	8.72166	8.06317	9.36334	8.89948	8.24686	6.80268	8.04656	8.85292
ENSRNOG00000038572	7.53365	6.28632	6.68825	8.70813	6.42132	6.93909	7.74117	6.86394	7.62327	7.90698	7.54573	8.47514	8.56569	7.39599	5.73896	7.78364	7.57434
ENSRNOG00000015541	4.81551	5.28678	3.81119	5.92132	5.99507	4.21148	5.45828	6.21471	5.84376	3.7484	5.74469	5.11893	3.54787	6.0911	6.90436	6.0964	5.29854
ENSRNOG00000015540	12.4218	11.0179	11.8445	11.4546	11.7415	11.1377	12.3874	12.2006	10.9113	11.2251	10.8031	11.6257	12.2689	10.6989	10.6259	11.1422	10.8693
ENSRNOG00000015546	8.71764	8.8558	8.70802	8.44284	9.02843	8.61623	8.61257	8.80924	8.90215	8.22235	8.73997	8.64461	8.49141	8.91358	9.77607	8.80956	8.87666
ENSRNOG00000015544	12.3953	12.8124	12.2642	12.887	12.3121	12.9956	12.5116	13.1858	13.1827	13.1462	13.3154	12.9148	12.3588	13.1636	13.3512	13.2585	13.5807
ENSRNOG00000011653	12.4441	12.1858	12.4625	12.337	12.5344	12.2792	12.5631	12.2962	12.1251	12.45	12.1345	12.5083	12.6308	12.0525	12.1334	12.2228	12.2341
ENSRNOG00000011652	11.3596	10.9384	11.3363	11.0383	11.9543	11.3097	11.6145	11.0832	10.9954	10.9446	10.8719	11.2678	11.7073	11.1272	11.3165	11.6162	10.9665
ENSRNOG00000011657	5.83939	4.91931	6.14021	5.17486	5.80244	4.54808	6.4572	4.01184	4.54803	4.42198	3.14356	5.19685	5.63586	4.39584	2.77041	4.17635	4.21214
ENSRNOG00000011655	9.63728	9.00567	9.62327	9.32104	9.67448	8.97838	9.86741	8.93194	8.9236	9.0538	8.86648	9.50601	9.89256	8.89547	8.87397	9.20194	8.71299
ENSRNOG00000011654	8.68402	8.93555	8.41386	9.93536	8.03941	8.92158	8.66994	8.67794	9.39979	9.67832	9.45502	9.7773	9.28473	9.7367	8.05815	9.28536	9.35832
ENSRNOG00000011659	10.058	10.0179	10.3118	9.09542	10.0624	9.85787	10.2381	9.5592	9.38826	8.63403	8.87338	8.29641	9.49417	8.58488	9.13231	8.68904	7.97078
ENSRNOG00000011658	7.98958	8.51093	7.99563	8.91314	8.0983	8.39206	8.44483	8.67231	8.58973	8.26047	8.80642	8.12263	7.98939	8.72478	9.09899	8.57464	8.65534
ENSRNOG00000039192	1.96712	0	0	0	0	0	0	0	0	0	0	0	0	0	0	0	0
ENSRNOG00000039191	0.978163	3.42669	1.66579	1.64556	1.58163	3.28732	1.52006	2.06546	3.8516	3.42946	2.45372	2.95418	3.0233	2.32488	3.90451	0	3.11625
ENSRNOG00000039197	11.3381	10.8519	12.076	10.4309	10.1934	11.1667	10.558	10.2417	10.9207	12.1523	10.4261	11.4359	10.8025	10.1522	10.2012	11.7984	11.2945
ENSRNOG00000037687	5.38329	5.69255	6.22646	5.13171	7.65323	5.172	5.88042	5.69962	4.80075	4.96394	5.06469	6.74242	4.23463	5.32553	5.60729	4.17635	4.98574
ENSRNOG00000037688	8.34414	9.99188	9.84739	9.21651	8.2618	9.24001	9.07912	8.9599	9.42068	9.80122	9.24747	9.68905	8.20808	9.59615	6.83247	9.38959	9.83241
ENSRNOG00000018076	10.0866	8.00847	9.62526	9.33775	8.69198	8.52384	9.59339	9.34976	8.05116	8.85221	7.63781	9.03773	9.64954	7.70412	8.64131	8.34663	8.78286
ENSRNOG00000049602	0	0	2.09062	0	1.58163	0	1.52006	0	0	1.47356	0	0.973998	0	0	0	0	0
ENSRNOG00000049605	6.33157	6.82223	6.14021	6.76153	7.0174	6.37135	6.51727	6.55736	7.09018	6.63847	7.139	6.25198	5.45225	7.98096	6.67695	7.91303	6.7602
ENSRNOG00000049604	8.92475	9.21193	8.82323	8.95396	8.71952	9.40242	8.72193	9.41854	9.30286	9.19391	9.16827	8.66189	8.59702	9.25399	9.30693	9.26443	9.18445
ENSRNOG00000049607	5.44884	4.96508	0	0	7.47884	5.60613	3.23361	3.40013	0	3.16941	5.24587	0	0	3.70385	4.20704	4.37693	2.69589
ENSRNOG00000049609	0.978163	0.982082	1.06104	1.04568	0.9975	0.980876	0.951602	0.845122	0.922757	0.917266	1.08377	0.973998	1.12986	1.00185	1.1141	0.925214	1.06757
ENSRNOG00000049608	0	0	0	0	0	0	0	0	0	0	1.08377	0	0	0	0	0	0
ENSRNOG00000054573	0	0	0	0	0	0	0	0	0	1.87405	0	0	0	0	0	0	0
ENSRNOG00000054572	1.96712	3.55194	2.91047	2.39434	2.31793	2.77441	0.951602	3.78059	3.31576	2.85194	2.45372	1.96082	3.39328	3.58835	1.73518	2.20034	2.92133
ENSRNOG00000054577	0	0	0	0	0	0	0	0	0	0.917266	0	0	0	0	0	0	0
ENSRNOG00000054576	0	0	3.27672	2.88481	1.58163	1.97122	1.92678	3.02994	3.31576	2.85194	0	0	2.52444	2.32488	0	2.20034	0
ENSRNOG00000054579	0	0	0	0	2.80307	0	0	1.76097	0	0	0	2.76249	2.79533	0	0	0	0
ENSRNOG00000054578	1.55577	0	0	0	0	0	0	0	1.88253	1.87405	2.1239	0	1.75564	0	0	2.45807	0
ENSRNOG00000016381	6.76374	5.79747	6.77668	6.46395	7.53418	7.21914	7.49451	6.05107	6.95088	7.12527	6.38971	7.0032	6.72216	5.81098	4.91241	6.93499	6.4343
ENSRNOG00000016383	10.9475	11.163	10.7625	11.08	10.692	11.2017	10.9107	11.2016	11.3996	11.3413	11.7237	11.4794	11.2981	11.3874	11.9232	11.3297	11.6017
ENSRNOG00000016384	11.5633	10.8976	11.2895	10.6898	11.2292	10.7494	11.2939	10.6816	10.733	10.9348	10.5828	10.9844	11.2446	10.267	10.3846	10.5684	10.6088
ENSRNOG00000016385	0	0	0	0	0	0	1.52006	0	0	1.87405	3.95925	0	2.19066	2.32488	2.77041	0	2.69589
ENSRNOG00000016387	13.2492	13.8121	12.944	13.5221	13.1933	13.4751	12.9825	13.6689	13.8936	13.2839	13.8405	13.0388	12.7973	14.1011	14.2819	13.8401	14.0665
ENSRNOG00000016388	8.59996	8.29497	9.04418	8.7336	8.85609	8.55779	9.57053	8.11145	8.48181	8.1062	8.26042	8.25147	8.46254	7.18358	7.68629	6.98704	6.66992
ENSRNOG00000037352	9.24838	9.55457	9.22006	9.2268	9.2688	9.54086	9.22811	9.57887	9.63575	9.46816	9.62011	9.11252	9.25978	9.49354	9.76066	9.51365	9.5582
ENSRNOG00000008224	10.7	11.2447	10.5363	11.1046	10.6586	11.2596	10.9923	11.7354	11.1933	10.9869	11.2343	10.6235	10.8663	11.2138	11.0558	10.7458	10.7669
ENSRNOG00000008225	6.24197	6.00889	5.28634	5.70289	5.60981	5.2844	5.7362	6.2301	6.16517	4.87936	4.96479	4.4734	6.28992	5.42987	5.5	5.37342	4.5858
ENSRNOG00000041433	2.76972	1.56102	1.66579	1.64556	1.58163	1.97122	1.52006	1.37453	2.19627	2.18718	1.69561	0.973998	2.19066	0	1.1141	0	2.69589
ENSRNOG00000041435	0.978163	0	0	0	0	0	0	0	0	0	0	0	2.19066	0	0	0	0
ENSRNOG00000047171	9.47372	9.73712	9.24093	9.7301	9.77636	9.37729	9.35494	9.53463	9.5261	9.30346	9.51144	9.13743	9.30385	9.78012	9.69326	9.4686	9.51348
ENSRNOG00000047175	2.54838	0	2.09062	0	1.99625	0	0	2.31675	0	0	0	0	0	3.46279	2.16794	2.20034	0
ENSRNOG00000047174	5.27904	4.91931	5.02266	5.4802	6.08253	5.38867	5.18954	3.78059	4.75362	4.96394	4.80063	5.99272	5.41255	4.00346	3.78771	5.20784	4.12421
ENSRNOG00000022899	0	0	0	0	0	0	0	0	0	0	1.08377	0	0	0	0	0	0
ENSRNOG00000047179	14.6955	14.5192	14.7579	14.6006	14.406	14.6106	14.8063	14.4758	14.2581	14.247	14.2876	14.4542	14.618	13.9886	14.3166	13.9199	14.2725
ENSRNOG00000022896	11.2942	11.6293	11.1181	11.4671	11.4441	11.6493	11.4004	11.7498	11.6875	11.5981	11.6141	11.3007	10.9853	11.6092	11.905	11.6335	11.6354
ENSRNOG00000022894	9.4559	8.57136	9.1334	8.45164	9.06109	8.53903	9.49037	8.54275	8.09436	8.55102	7.84167	8.98379	9.54555	8.02049	7.57615	7.9184	7.75353
ENSRNOG00000022893	8.9476	7.60075	8.74502	8.13403	8.17989	8.1662	9.06409	7.60384	6.9192	6.8643	5.20266	6.60626	8.21963	5.78499	5.34328	5.70711	5.21587
ENSRNOG00000048495	9.34837	10.0152	9.4232	9.61145	9.49485	9.5295	9.5437	9.98703	10.1451	10.1572	10.3489	10.0535	9.48223	10.4184	10.6418	10.5197	10.2287
ENSRNOG00000046803	9.70424	9.9696	9.15556	9.47354	9.19222	9.67407	9.27018	9.30505	9.99737	9.56103	9.80661	9.63758	9.34397	8.86787	9.80454	9.32635	9.7973
ENSRNOG00000046800	0	0	0	0	0	0	0	0	0	0	0	2.54136	0	0	0	0	0
ENSRNOG00000046806	0	0	1.06104	0	0	0	0	0	0	0	0	0	0	0	1.1141	0	0
ENSRNOG00000021272	6.64292	5.48829	6.65753	6.9347	5.85306	6.86871	5.90312	6.42989	7.1909	6.74985	7.32174	7.51766	6.7383	7.04806	6.12333	6.70572	6.77472
ENSRNOG00000021273	10.0315	10.0395	9.83199	10.1261	9.63525	9.92009	10.064	10.3504	10.0483	9.67204	10.0606	10.0846	9.9578	9.81426	10.6184	9.70294	9.84794
ENSRNOG00000021270	9.3718	9.34554	8.9554	9.16662	9.21901	8.86546	9.02841	9.11507	9.40742	9.38048	9.62421	9.40498	9.35449	9.75356	9.88847	9.83518	9.69038
ENSRNOG00000021276	7.96179	7.9066	7.89387	8.03798	7.78292	8.20003	8.10154	8.02587	7.09018	8.93573	7.22788	8.771	8.14285	7.94619	8.34839	8.89921	8.54961
ENSRNOG00000021274	5.00174	4.21379	3.91874	3.78368	3.31743	4.82082	4.29869	3.16417	4.84638	4.08692	3.73501	3.4118	0	3.32525	0	4.49667	5.21587
ENSRNOG00000056322	0	2.29315	0	2.06799	0	0	0	2.06546	1.88253	0	0	0	3.54787	2.00277	0	1.88631	2.42858
ENSRNOG00000056323	2.96157	0.982082	2.09062	2.66032	2.80307	2.77441	3.23361	0	2.19627	3.42946	3.73501	1.96082	3.93173	3.46279	1.73518	2.45807	3.11625
ENSRNOG00000056321	0	0	0	0	0	0	0	0	0	0	0	0	1.75564	0	0	0	0
ENSRNOG00000056327	3.95878	1.56102	3.27672	3.40314	1.58163	0	3.37019	1.76097	3.17977	3.30529	1.69561	3.95086	4.03992	0	2.99777	2.20034	1.67438
ENSRNOG00000056324	4.1284	4.42503	2.68531	3.99103	3.16548	3.42447	2.91421	3.40013	2.67229	3.64972	4.47715	1.96082	4.40616	4.6474	4.73451	3.764	5.83013
ENSRNOG00000056325	10.6205	10.9583	10.7017	10.987	10.9183	11.1439	10.8294	11.098	11.0304	11.0518	11.0076	10.5503	10.7919	11.2451	11.3289	10.9575	10.9908
ENSRNOG00000017163	10.646	10.6773	10.6808	10.9756	11.1029	10.7665	10.7138	10.864	10.4824	10.8401	10.9532	11.0001	10.3336	10.8191	11.2268	10.9105	10.8953
ENSRNOG00000017161	0	0	0	3.25017	0	0	0	0	0	0	0	0	0	0	0	0	0
ENSRNOG00000017167	2.28683	0.982082	1.66579	0	0	2.29121	2.24369	1.37453	0	0.917266	2.1239	0	0	2.58804	1.1141	0.925214	1.06757
ENSRNOG00000017166	9.93188	10.547	9.95395	10.0771	9.64605	10.3857	9.90865	10.2829	10.4318	10.4562	10.3265	10.2796	10.1344	10.4764	10.3399	10.4984	10.8255
ENSRNOG00000017165	8.55602	9.0084	8.8163	8.70445	8.57997	9.00596	8.66663	8.9941	9.20115	8.88783	8.69391	8.63415	8.69542	8.49954	8.80802	8.48337	8.67482
ENSRNOG00000017164	10.5183	10.1856	10.5011	10.028	10.3798	10.5247	10.6689	10.1476	10.3579	10.641	10.7812	10.9227	10.5319	9.77683	10.3592	10.2029	9.66138
ENSRNOG00000057499	6.85118	6.71916	7.47646	6.49833	6.68155	6.84447	7.40193	7.14128	6.74943	6.47516	6.46477	6.85485	7.06715	6.39597	7.27359	6.33999	7.1084
ENSRNOG00000057498	2.76972	0	3.10518	0	0	0	2.72336	1.37453	1.88253	0	0	3.27478	3.81477	0	0	0	0
ENSRNOG00000057490	0.978163	0	1.66579	0	0	0	0.951602	0	0	0	0	0	0	2.00277	1.1141	0	1.06757
ENSRNOG00000057496	4.20627	3.42669	2.91047	4.8942	4.90205	4.82082	3.90788	3.69446	0	3.84076	5.11216	4.03812	3.54787	5.21305	3.78771	4.60722	5.41428
ENSRNOG00000057494	0.978163	0	0	0	1.58163	0	0	0	0	0	0	0	3.0233	0	0	0	0
ENSRNOG00000057144	0	0	0	1.04568	0	0	0	0	0	0	0	0	1.12986	0	0	0	0
ENSRNOG00000057147	7.36564	7.10375	7.01346	7.06655	6.78946	7.81341	7.38591	7.46116	7.21719	8.0541	8.17916	7.99757	7.76344	7.5811	7.52233	7.54061	7.83888
ENSRNOG00000057146	1.55577	0	0	0	0	0	0	0	0	0	0	0	1.12986	0	0	0	0
ENSRNOG00000057141	3.54467	6.54928	7.0494	7.59728	5.85306	6.17148	7.16897	6.98679	8.08487	7.57853	6.04297	5.11893	5.97259	6.81102	7.29514	9.29365	5.41428
ENSRNOG00000057143	3.76653	4.55042	4.28314	3.40314	5.42138	2.77441	3.81519	3.16417	4.89062	4.92227	3.95925	2.2801	3.0233	3.58835	5.67463	3.32044	2.42858
ENSRNOG00000027944	0	0	0	0	0	0	0	0	0	0	0	0	0	2.58804	0	0	0
ENSRNOG00000058679	0.978163	2.55497	0	2.06799	0	0.980876	0	2.06546	0	1.47356	1.08377	0.973998	1.12986	1.00185	0	0	2.10021
ENSRNOG00000027942	12.0184	11.758	11.6387	11.3491	11.5151	11.3245	11.6722	11.7096	11.6156	11.0335	11.0936	11.4642	12.1011	10.7842	11.9228	11.0836	11.3464
ENSRNOG00000027940	6.08591	7.96408	7.32828	6.61258	5.87772	6.86871	6.39451	7.31007	8.22535	8.30574	8.20128	7.7995	6.86137	7.94619	8.09549	8.01181	8.41712
ENSRNOG00000058672	0	0	0	0	0	0	0	0	1.48102	0	0	0	0	0	0	0	0
ENSRNOG00000058677	10.0461	10.4038	10.1666	10.5898	10.1022	10.2596	10.0627	10.3653	10.5512	10.1839	10.5104	10.1812	10.0689	10.9411	10.9036	10.5581	10.7189
ENSRNOG00000058674	0	0	1.66579	0	0	1.97122	0.951602	0	1.48102	0	0	0.973998	0	0	0	1.88631	0
ENSRNOG00000058675	3.28238	0	0	0	2.58079	0	0	0	2.45383	1.87405	0	0	2.52444	0	2.16794	2.45807	0
ENSRNOG00000053794	0.978163	0.982082	1.06104	1.04568	0.9975	0.980876	0.951602	0.845122	0.922757	0.917266	2.45372	0.973998	1.12986	1.00185	1.1141	0.925214	1.06757
ENSRNOG00000053795	4.71253	3.13792	4.36148	3.40314	4.80253	3.54971	4.15481	4.2111	3.17977	3.64972	4.05953	4.12041	5.63586	3.00323	2.5004	3.66523	3.82282
ENSRNOG00000053796	0	2.7765	0	1.04568	1.99625	0	1.52006	1.37453	0.922757	0.917266	2.1239	0	0	2.32488	0	0	0
ENSRNOG00000053790	1.96712	6.89498	5.28634	6.88359	6.3701	6.09134	6.24263	6.79319	6.87585	6.81961	6.44637	6.03577	6.17598	0	7.21825	7.29021	7.17556
ENSRNOG00000020638	4.60163	5.9418	4.36148	4.54543	5.20458	5.45422	5.26156	5.72157	4.60224	4.78952	4.96479	3.65206	0	4.39584	4.66997	3.18439	2.42858
ENSRNOG00000020635	9.16064	10.058	9.00506	9.12322	9.42546	9.7429	8.94064	9.61595	10.0397	9.74855	9.87357	9.23762	9.07504	10.2599	10.3203	10.0227	9.98841
ENSRNOG00000020634	8.78581	9.67651	8.57049	9.52029	8.85609	9.35387	8.8026	9.5668	9.77942	9.64988	9.82275	9.27178	9.05261	10.0684	10.214	9.70294	10.1292
ENSRNOG00000020637	4.71253	5.54966	5.47435	5.61163	5.48696	5.45422	6.44178	5.80614	5.27131	4.83514	5.71425	3.95086	0	4.52709	4.20704	2.86646	2.10021
ENSRNOG00000020636	13.398	14.0499	13.2979	13.3709	13.1001	13.793	13.2019	13.9694	13.9782	13.5385	13.727	13.1661	12.9688	13.7545	13.9782	13.6363	14.2264
ENSRNOG00000053798	0	0	0	0	0	0	0	0	0	0	0	0	1.75564	0	0	0	0
ENSRNOG00000020630	7.05435	6.59366	6.52764	6.53191	7.42129	6.19083	7.0212	6.64033	5.16726	6.96007	6.01827	7.04594	7.01508	6.026	6.81765	7.14199	7.30117
ENSRNOG00000051796	0	0	0	1.04568	0	0	0	0	0	0	0	0	0	0	0	0	0
ENSRNOG00000051792	9.76661	9.7665	9.48137	9.20355	9.21417	9.62688	9.34461	9.88379	9.86506	9.37856	9.64049	9.35911	9.7345	9.43832	10.1897	9.53128	9.90347
ENSRNOG00000051791	4.81551	3.13792	2.68531	3.07902	3.31743	3.28732	4.99198	2.53069	3.8516	4.42198	2.45372	3.85797	5.76758	2.00277	2.16794	2.45807	3.44137
ENSRNOG00000042492	11.9113	11.9727	11.8615	12.0062	12.0631	12.0025	12.1405	12.0328	11.9116	11.878	11.9265	11.9507	12.2187	11.9813	12.3119	12.2176	11.897
ENSRNOG00000042497	2.76972	3.28951	3.10518	0	2.80307	4.21148	3.23361	3.40013	4.75362	0	2.1239	2.54136	2.19066	2.00277	1.1141	2.86646	0
ENSRNOG00000042496	7.56355	8.04089	8.3907	8.42061	8.11396	8.56893	8.14503	8.23862	7.50019	8.08276	8.15102	7.67569	8.27048	8.56974	8.49995	8.70777	8.25061
ENSRNOG00000042499	14.0364	14.6549	13.901	14.7395	13.7941	14.4048	13.6393	14.5068	14.9911	15.3425	15.6233	14.8845	14.2455	15.5705	16.0775	15.3234	15.9317
ENSRNOG00000053869	9.16795	9.48951	9.18009	9.36362	9.80397	9.49488	9.56165	9.49696	9.18791	9.43891	9.44579	9.39054	9.40594	9.27047	9.51872	9.41451	9.69229
ENSRNOG00000053867	0	0	0	0	0	0	0	0	0	0.917266	0	0	0	0	0	0	0
ENSRNOG00000053864	3.54467	0	3.10518	3.78368	3.31743	0	2.24369	0	0	3.84076	0	3.27478	4.8244	0	0	0	3.11625
ENSRNOG00000053862	4.04608	2.29315	0	3.40314	0	1.55941	0	2.31675	0	0	2.1239	0	0	3.32525	4.20704	0	0
ENSRNOG00000053860	0	0	0	1.64556	0	0	0	0	0	0	0	0	0	0	0	0	0
ENSRNOG00000005033	10.6958	9.05147	9.75971	9.26723	10.5097	10.6723	10.036	10.374	9.26765	9.64668	9.17946	9.81794	9.50836	8.7282	8.57236	9.92864	10.1696
ENSRNOG00000010248	7.26005	8.5032	8.12478	8.21894	6.90193	7.95033	7.83858	8.0863	7.24302	8.41868	7.92379	7.87848	7.73153	7.69716	7.42791	7.76587	7.97706
ENSRNOG00000010241	9.28024	9.34337	9.19888	8.90675	8.24768	9.0596	8.94064	9.27569	9.57774	8.61781	8.74751	8.30083	8.45767	9.16103	9.14126	8.93144	9.0537
ENSRNOG00000010240	10.0288	8.43165	9.41404	8.9384	9.81518	8.49298	10.0206	8.52102	7.7245	9.29939	7.98244	9.11252	10.1375	7.88019	7.70252	8.55753	8.72799
ENSRNOG00000027719	6.68433	5.8472	6.22646	5.4802	6.33491	5.93939	6.7226	5.99812	5.90974	5.89828	4.80063	6.30572	6.43568	5.46304	5.16744	5.60423	5.41428
ENSRNOG00000010244	6.54142	5.05248	6.26773	6.4108	6.20452	6.2474	6.26032	4.92919	5.45928	5.35699	6.44637	6.30572	5.70322	5.61833	5.67463	5.63064	4.21214
ENSRNOG00000051420	9.34407	8.70886	8.88753	8.54504	9.10091	8.76571	9.29614	8.59717	8.41144	8.83266	8.23919	8.89307	9.07186	8.17861	8.20772	8.77741	8.58709
ENSRNOG00000051426	0	0	0	0	0	0	0	0	0	0	0	0	0	0	1.73518	0	0
ENSRNOG00000051429	1.55577	1.56102	1.66579	1.04568	1.58163	0.980876	1.52006	1.37453	0.922757	1.47356	1.69561	2.54136	1.12986	1.00185	0	2.67667	1.67438
ENSRNOG00000059231	1.55577	0.982082	1.06104	1.04568	1.58163	0.980876	0	1.37453	0.922757	0	1.08377	0	1.75564	1.00185	0	0.925214	1.06757
ENSRNOG00000059232	0	0	1.66579	1.04568	0	0	0	0	0	0	0	0	1.12986	0	0	0	0
ENSRNOG00000048146	0	0	0	0	0	0	0	0	0	0	0	0	0	1.58743	0	0	0
ENSRNOG00000012683	11.0821	11.0381	11.0294	10.8016	10.8738	11.0377	11.1225	11.0359	10.9346	10.7499	10.8814	10.9104	10.5583	10.7485	11.2743	10.9796	10.8203
ENSRNOG00000027360	11.1697	11.0488	11.0242	11.4661	11.0937	11.0726	11.3398	11.1069	11.0724	11.1744	11.2714	11.1017	11.3021	11.2131	10.9896	11.0559	11.1655
ENSRNOG00000027365	7.53365	7.9066	7.77725	7.58133	7.78943	8.06493	7.75371	7.73906	7.55619	7.20563	7.58831	7.94208	7.17786	7.53505	7.06355	7.58856	6.60644
ENSRNOG00000029360	13.0177	11.9706	12.9805	12.1651	13.0823	12.5118	13.1639	12.0325	11.9849	12.2447	11.5498	12.6812	13.0032	11.3831	10.8554	11.8705	11.7339
ENSRNOG00000027368	9.5981	10.1061	9.41863	9.68604	9.55151	9.8624	9.4035	9.93281	9.88296	9.55933	9.63033	9.38222	8.8668	10.1585	10.1235	9.73829	9.95376
ENSRNOG00000047678	0	0	0	0	0	0	0.951602	1.37453	0	0	0	0	0	0	0	0	0
ENSRNOG00000033136	0	2.29315	0	0	0	0	0	2.31675	0	2.44431	1.08377	0	0	3.00323	0	2.45807	0
ENSRNOG00000033134	9.41958	8.73551	9.62128	9.05557	9.22623	8.02773	8.90454	8.29092	8.90755	9.02948	9.20978	9.64629	8.81063	9.14835	7.85544	9.48498	9.32912
ENSRNOG00000033133	9.3718	9.27234	8.94272	9.1532	9.03392	8.94457	9.06912	9.0341	8.94474	9.04655	9.02059	9.21907	9.41852	8.83658	9.13231	8.86067	8.81832
ENSRNOG00000033130	0.978163	0.982082	0	0	0.9975	0	0.951602	0.845122	0.922757	0	0	0	0	0	0	0.925214	2.10021
ENSRNOG00000060919	3.41948	3.55194	4.50645	4.47812	2.80307	2.96637	4.0771	4.33013	4.30819	3.54379	4.96479	3.75869	4.03992	4.00346	5.42377	4.10277	4.71182
ENSRNOG00000060914	9.37812	9.38395	9.34582	9.70272	9.33039	9.63926	9.41342	9.52062	9.82145	9.93688	10.2167	9.81176	9.77225	9.95934	9.92177	9.77724	10.0449
ENSRNOG00000060916	0	0	0	0	0	0	0	0	1.88253	2.44431	0	2.76249	0	2.58804	0	1.88631	2.10021
ENSRNOG00000060917	3.13087	3.28951	2.09062	3.07902	3.16548	3.54971	3.99497	2.53069	3.02961	0	0	2.2801	3.39328	3.81078	2.16794	0	0
ENSRNOG00000060910	0.978163	0.982082	1.06104	1.04568	0.9975	1.55941	0.951602	0.845122	0.922757	1.87405	1.08377	0.973998	1.12986	1.00185	1.1141	0.925214	1.06757
ENSRNOG00000060912	12.7623	12.9059	12.6456	12.8238	12.7912	12.7506	12.5512	12.865	13.0388	12.8235	12.917	12.6048	12.5593	13.0848	12.8283	12.965	12.985
ENSRNOG00000060913	0	0	0	0	0	0	0	0	0	1.87405	0	0	0	0	0	0	0
ENSRNOG00000033688	12.2036	12.1467	12.0212	11.7847	11.9837	12.151	12.2353	12.2521	11.8316	11.8667	11.8763	11.8313	11.8682	11.43	11.5812	11.1768	11.6542
ENSRNOG00000026702	9.27799	8.99191	8.79175	9.14508	9.18483	8.91868	8.99182	9.18385	9.26975	9.96151	9.74395	9.82869	9.10025	9.64212	9.34359	9.0969	9.4606
ENSRNOG00000061359	7.17546	5.21283	7.87396	7.59728	7.49487	8.8564	5.11373	9.13155	7.99148	7.89087	5.40681	7.34015	6.7383	7.60359	8.16152	8.57804	8.64748
ENSRNOG00000061358	6.16605	5.5193	5.47435	5.40971	6.3701	6.337	4.71251	5.51094	5.4296	5.22612	5.71425	5.59244	6.54988	6.61837	5.77008	6.33999	6.06079
ENSRNOG00000026705	6.49563	3.96622	6.57773	6.64363	6.3701	5.8448	6.92468	5.74318	5.09348	5.98179	4.85745	6.19615	7.35586	4.81092	5.34328	5.84887	5.55545
ENSRNOG00000026704	9.32675	8.72225	7.71147	8.35178	7.56488	8.29701	8.64659	9.06446	8.51398	8.4074	8.755	8.57336	10.655	6.19347	9.20243	7.76587	8.56221
ENSRNOG00000033680	15.2949	15.4985	15.3019	15.0344	14.7509	15.6004	15.2	15.006	15.2299	15.0026	15.0579	14.5584	15.4857	15.0652	14.9792	13.6595	14.2942
ENSRNOG00000061354	0	0	0	0	0	0	0	0	1.48102	0	0	0	0	0	0	0	0
ENSRNOG00000033685	5.24254	7.26795	6.45804	6.25868	7.92575	6.75626	6.51727	6.71878	7.71837	6.47516	6.18294	5.56332	5.88827	6.69016	5.60729	7.46187	7.41672
ENSRNOG00000061352	0	0	0	2.66032	0	0	0	0	0	0	0	0	0	0	0	0	0
ENSRNOG00000022466	7.851	8.56766	7.9833	9.08697	7.853	8.29701	8.49798	8.86205	8.53852	9.24127	9.111	8.08726	7.64852	9.3006	8.75456	8.93144	9.05668
ENSRNOG00000022462	0	0	0	0	0	0.980876	0	0	1.88253	0	0	0	0	0	0	0	1.06757
ENSRNOG00000022283	1.55577	0	0	0	2.58079	0	0	1.76097	0	0	0	0	0	0	0	0	0
ENSRNOG00000022286	4.1284	4.48909	4.87023	4.25504	3.31743	4.05125	3.90788	3.86186	3.66044	4.74241	4.47715	3.95086	3.39328	4.81092	0	4.24636	4.5858
ENSRNOG00000022288	10.0763	9.64873	10.3921	9.35427	10.5146	10.0263	10.6523	9.45173	9.32922	8.67538	8.18472	9.15462	9.16738	8.45901	8.20772	8.60494	8.13163
ENSRNOG00000022289	11.1278	11.6995	11.0577	11.3811	11.3348	11.529	11.2701	11.6614	11.7859	11.613	11.684	11.2485	10.8654	11.7735	11.9937	11.9091	11.7175
ENSRNOG00000060002	0.978163	0	0	1.04568	0.9975	0.980876	2.24369	0.845122	1.88253	0.917266	1.69561	1.96082	1.12986	0	1.1141	0.925214	1.06757
ENSRNOG00000060003	0	0	0	0	0	0	0	0	0	0	0	0	0	0	0	0	1.67438
ENSRNOG00000060000	1.55577	2.7765	1.66579	2.66032	2.58079	2.96637	2.24369	3.16417	0.922757	1.47356	1.08377	0.973998	3.68748	1.00185	1.73518	0.925214	1.06757
ENSRNOG00000060001	4.41745	5.25028	5.57642	5.13171	0	4.82082	4.859	4.44008	5.33672	4.78952	3.73501	4.80734	3.81477	4.32544	0	5.40437	5.12817
ENSRNOG00000060004	0.978163	0.982082	1.06104	1.64556	0.9975	0.980876	1.52006	1.37453	0.922757	0.917266	1.69561	1.55019	1.75564	1.00185	2.5004	1.48436	1.67438
ENSRNOG00000060005	11.9239	12.0501	11.8694	12.1102	11.8522	12.1615	11.993	12.1154	12.1185	12.4857	12.3291	12.6008	12.112	12.3095	12.373	12.4682	12.8336
ENSRNOG00000060008	10.4307	10.5376	10.4594	10.4419	10.4758	10.6585	10.4809	10.6476	10.5886	10.4305	10.4712	10.3506	10.2417	10.5351	10.5051	10.3313	10.6546
ENSRNOG00000060009	5.34937	3.87326	4.92285	4.84162	5.63895	3.42447	5.63137	3.9388	4.60224	4.16045	3.95925	4.85619	5.88827	2.81052	2.5004	5.06017	3.82282
ENSRNOG00000024705	10.9504	11.6496	11.1626	11.3006	11.2821	11.9059	11.4383	12.1635	12.0245	12.4504	12.7192	12.4011	11.5157	11.9956	12.9896	12.2872	13.122
ENSRNOG00000024707	7.20421	9.19522	8.18526	7.99649	7.43797	8.34532	8.15924	7.99467	8.68386	8.61127	8.27613	8.51371	6.91918	8.83341	5.70715	8.46514	9.00837
ENSRNOG00000024700	0	0	0	0	0	0	0	0	0	0	0	0	2.19066	0	0	0	0
ENSRNOG00000024703	10.7545	9.37338	10.6616	9.82457	10.5639	9.55587	11.0166	9.04502	9.49599	9.62736	8.34729	9.97132	11.0818	8.36563	8.79673	9.59136	8.82182
ENSRNOG00000024709	0	0	0	0	0	0	0	0	0	0	0	1.96082	0	0	0	0	0
ENSRNOG00000003163	11.7476	12.0504	11.6004	11.8957	11.7578	12.1179	11.7415	12.0472	12.1266	12.0739	12.3152	11.89	11.7453	12.2463	12.457	12.3213	12.3711
ENSRNOG00000016156	8.41145	8.57506	8.69673	8.89067	8.60603	9.10622	8.75972	8.95759	9.29259	9.28714	9.18224	9.35061	8.13067	8.94032	8.379	8.9181	9.04475
ENSRNOG00000006652	11.2321	11.3675	11.2826	11.4414	11.4544	11.3767	11.4383	11.4887	11.4655	11.4757	11.6336	11.6848	11.3955	11.7098	11.6371	11.8453	11.6149
ENSRNOG00000030568	13.0861	13.0037	13.2555	12.963	13.4213	13.2036	13.4305	13.1533	13.1656	12.7223	12.6598	12.3149	12.67	12.5489	12.8643	12.4898	12.1065
ENSRNOG00000030563	1.96712	1.56102	0	1.64556	1.99625	2.55295	0	0	2.19627	0	3.46938	2.54136	2.52444	1.58743	4.11307	2.67667	2.10021
ENSRNOG00000049970	5.71171	5.39105	5.47435	4.78705	5.63895	6.09134	5.4273	5.90532	6.0722	5.85465	5.9415	4.40938	5.99964	5.64748	5.94391	5.65659	6.06079
ENSRNOG00000049976	9.765	9.5639	9.17738	11.0586	10.3624	9.31249	9.49971	8.45707	8.63594	9.6176	8.8939	8.02986	8.00949	10.0508	8.94728	8.55063	7.62327
ENSRNOG00000058317	1.55577	2.29315	0	0	0	0	0	0	0	0	0	1.96082	0	0	0	0	0
ENSRNOG00000058316	8.53354	8.13899	8.42302	8.19294	8.57244	8.40455	8.54924	8.23862	8.0801	8.15649	8.37188	8.45149	8.78754	8.2325	8.67459	8.19998	8.2865
ENSRNOG00000031211	9.70591	8.99743	8.96798	8.60543	8.93459	8.64809	9.44276	9.53618	8.15455	8.6308	7.98882	9.89009	7.96215	8.0093	9.92003	9.61801	8.59529
ENSRNOG00000036241	0	0	0	1.64556	0	0	0	0	0	0	0	0	0	0	0	0	0
ENSRNOG00000031216	9.22519	8.98082	9.42776	9.13146	9.2965	8.89527	9.33003	8.94831	8.67124	8.73074	8.61783	8.83941	9.71015	8.48346	8.59426	8.32253	8.32645
ENSRNOG00000001452	2.76972	4.28769	2.68531	2.39434	4.08275	3.28732	3.49495	3.16417	3.93845	4.59107	4.15328	3.53693	2.79533	4.95777	4.29526	3.5592	3.82282
ENSRNOG00000004563	9.98394	8.84053	9.83714	9.42522	9.685	8.98671	10.074	8.8169	8.81876	9.70927	8.75126	10.0781	10.0864	9.27281	8.49531	9.37599	9.40571
ENSRNOG00000004560	4.28015	6.94151	6.09506	6.04275	4.75007	6.337	5.48861	6.48224	6.50102	6.46068	6.04297	6.03577	4.40616	6.78502	3.36693	6.49181	7.28098
ENSRNOG00000004566	12.7524	12.659	12.5443	12.4988	12.3692	12.4566	12.5704	12.4471	12.1754	11.5915	11.9598	11.7041	12.1151	11.8683	12.1338	11.3704	11.3379
ENSRNOG00000004564	7.57093	7.18335	8.21194	7.1337	6.58001	7.27462	7.42564	5.35123	7.02221	7.68826	6.26924	7.51004	6.77007	5.93437	2.16794	6.64221	6.96391
ENSRNOG00000018279	10.1347	10.0842	9.88268	10.2036	10.053	10.0437	9.83532	10.095	9.98722	10.3175	10.3087	10.4223	9.86892	10.5438	10.3005	10.3473	10.6349
ENSRNOG00000018272	8.82337	9.5787	8.77396	9.40498	8.8279	9.34093	8.74095	9.19173	9.57605	9.06342	9.39631	8.5987	8.76012	9.5924	9.90959	9.27074	9.42654
ENSRNOG00000018273	13.827	13.9964	13.6853	14.0967	13.7914	13.8599	13.7788	13.9269	14.0054	14.0543	14.2267	14.0771	13.6614	14.4165	14.3365	14.2046	14.2868
ENSRNOG00000018271	10.6703	11.3149	10.8148	10.9045	10.8522	11.2481	10.7289	11.473	11.4467	11.191	11.5363	11.1049	10.673	11.3585	11.757	11.3397	11.5982
ENSRNOG00000018276	9.81868	9.45384	9.82164	9.57567	10.1498	9.66545	9.92121	9.47129	9.27184	9.98067	9.49138	9.75493	10.4643	9.26108	9.5482	9.31213	9.78302
ENSRNOG00000048535	0	0	0	2.06799	0	0.980876	0	1.37453	0.922757	0	1.08377	0	1.12986	2.00277	1.73518	0	1.67438
ENSRNOG00000037118	5.08655	5.4242	4.92285	6.218	4.99515	4.82082	5.18954	4.49206	5.67698	6.79673	6.01827	5.87913	5.49089	6.49551	6.0743	5.93618	6.19633
ENSRNOG00000037114	0.978163	0	0	2.39434	1.99625	0	0	0.845122	0	0	0	0	0	1.58743	0	0.925214	0
ENSRNOG00000037115	0	0	0	0	0	0	0	0	0	2.18718	0	0	0	0	0	0	0
ENSRNOG00000007249	12.2342	11.6614	12.0436	11.9889	12.1891	11.6949	12.2403	11.7997	11.7375	11.2342	11.2668	11.4228	11.8737	11.491	11.2289	11.2462	11.0216
ENSRNOG00000010553	5.41644	5.4566	5.2456	5.40971	5.20458	5.172	5.68474	5.67735	6.0134	5.22612	5.51673	4.99353	5.14824	5.49546	5.34328	5.40437	5.58868
ENSRNOG00000037113	12.7213	12.6461	12.8701	13.3907	13.404	12.2988	12.5753	12.9989	12.6595	13.1701	12.9189	12.4371	12.5172	13.2655	13.5687	13.5907	13.1833
ENSRNOG00000050242	0	0	0	0	0	0	0.951602	0	0	0	0	0.973998	0	0	0	0	0
ENSRNOG00000048394	8.2276	7.70558	8.11916	7.94757	8.09305	7.56161	7.60245	7.80733	7.8248	7.8581	7.83462	8.22846	8.60585	7.38738	7.38835	7.20488	6.91233
ENSRNOG00000048395	0	0	0	0	0	0	0	0	0	0	0	0	0	0	0	0	1.06757
ENSRNOG00000048396	0	0	0	1.64556	0	0	0	0	0	0.917266	1.69561	0	1.12986	1.00185	1.1141	0	0
ENSRNOG00000048397	10.7553	10.8753	10.582	10.9908	10.685	10.9488	10.788	10.9006	10.9628	10.9989	11.0138	10.7256	10.5572	11.2331	10.5405	11.7036	11.1853
ENSRNOG00000007247	3.54467	2.9685	0	2.06799	1.99625	2.29121	0	1.76097	2.67229	0	0	2.54136	2.19066	0	2.16794	0	3.11625
ENSRNOG00000052223	0.978163	2.9685	1.66579	0	2.31793	1.55941	3.08273	2.31675	1.88253	0	1.08377	0	2.52444	0	0	0	0
ENSRNOG00000052222	0	0	0	0	0.9975	0	0	0	0	0	0	1.96082	1.75564	0	0	0	0
ENSRNOG00000052220	5.68475	7.91828	6.36602	6.17614	4.31717	6.45378	5.4273	6.38935	7.27674	7.09746	6.9429	6.72936	4.63038	7.50352	4.45699	6.57579	7.21866
ENSRNOG00000052226	10.1347	10.647	9.97435	10.271	9.98652	10.567	9.89739	10.7291	10.6906	10.5609	10.7711	10.1485	9.86157	10.9173	11.0613	10.6634	11.0389
ENSRNOG00000052225	0	1.56102	0	0	0	0	0	0	0	0	0	0	0	0	2.16794	0	0
ENSRNOG00000052224	0	1.97304	0	0	0	0	0	0	0	0	2.1239	0	0	0	0	0	0
ENSRNOG00000017194	13.0448	13.3656	12.9095	13.2094	12.8368	13.388	12.9752	13.35	13.4916	13.6946	13.7063	13.4523	13.1946	13.8112	13.9991	13.781	14.1657
ENSRNOG00000012343	9.31141	8.19288	8.83358	8.39347	8.7665	8.55779	9.11358	8.641	8.33346	8.32984	7.65394	8.13258	8.45767	7.97522	8.00682	8.40901	7.97706
ENSRNOG00000012344	4.28015	2.9685	2.09062	5.04134	3.16548	3.96393	3.60978	4.2111	4.30819	3.01939	4.32429	6.01441	5.28644	3.70385	4.37839	4.89564	3.70653
ENSRNOG00000017193	6.94503	8.08301	7.42266	7.1337	7.41288	6.90433	6.58901	7.40803	7.44933	6.65128	7.58831	6.48725	6.54988	6.58862	6.94583	6.56213	6.21773
ENSRNOG00000019639	10.2506	9.54895	10.2794	9.73911	10.0785	10.0805	10.5819	9.64924	9.83425	10.5352	10.0004	10.7844	10.5786	9.46312	9.27202	10.1785	10.0818
ENSRNOG00000019638	13.3601	13.7188	13.1962	13.5699	13.4005	13.7378	13.4153	14.3612	13.9403	14.2191	14.3921	13.8885	13.4025	13.9213	14.5399	13.9676	14.3903
ENSRNOG00000019635	10.9461	11.3584	10.9091	11.0962	11.0277	11.2567	11.0945	11.3494	11.4101	11.2208	11.4471	11.023	10.9354	11.3727	11.54	11.4091	11.3366
ENSRNOG00000019634	11.1998	11.3027	11.0488	11.4119	10.9851	11.2879	11.0379	11.3428	11.4011	11.5596	11.7474	11.3334	11.1737	11.8223	11.8132	11.6622	11.7845
ENSRNOG00000012347	12.3932	12.1439	12.3963	12.1631	12.692	12.3221	12.755	12.3917	11.7042	11.3083	11.4814	11.2496	11.1422	11.5174	11.5017	10.9037	11.7759
ENSRNOG00000019630	9.27121	9.01929	9.16105	9.1532	8.81199	8.94171	8.96241	8.98958	9.03372	9.14039	9.4642	9.15218	9.42851	9.3211	9.30427	8.88282	9.37032
ENSRNOG00000013844	8.80784	7.63654	8.84385	8.26459	8.85299	8.1215	8.83837	7.574	7.79602	8.45931	7.42873	8.64809	8.7362	6.96945	6.64373	8.10426	7.61523
ENSRNOG00000013845	9.48157	9.83588	9.03525	9.47785	9.07449	9.65851	9.268	9.87403	10.052	9.64508	10.0772	9.38639	9.07821	10.0644	10.598	9.82664	10.1913
ENSRNOG00000013847	9.14836	9.33032	8.81977	9.56355	9.02843	9.39618	9.40946	9.41854	9.15429	8.86876	9.5334	8.66189	8.02931	9.21314	8.95407	8.55409	8.09162
ENSRNOG00000013840	0	2.29315	0	3.66764	2.99562	2.96637	2.24369	2.53069	2.67229	4.00944	4.05953	3.85797	1.12986	3.00323	3.52123	2.86646	4.03057
ENSRNOG00000013841	10.9095	10.3734	10.6998	10.5818	10.6143	10.1587	10.9473	10.1075	9.84131	10.2684	9.7326	10.5297	10.6667	9.84447	9.60755	9.91527	9.66917
ENSRNOG00000007141	10.523	11.1137	10.4516	10.8778	10.9154	11.0283	10.6829	10.8404	11.0891	11.1236	11.2384	10.8709	10.5515	11.3874	11.4243	11.1616	11.4663
ENSRNOG00000007142	0	0	1.06104	0	1.99625	0	0	0	0	0	0	0	0	0	1.1141	0	0
ENSRNOG00000007147	5.24254	6.65079	6.11781	6.4108	6.53421	6.00648	5.29627	6.67447	6.48668	4.59107	6.205	4.4734	5.49089	5.70406	6.42653	4.8514	5.91119
ENSRNOG00000038355	3.95878	3.7739	3.27672	2.39434	2.99562	3.66493	3.71614	4.2111	3.66044	0	3.95925	1.96082	4.14056	3.58835	4.60241	3.764	2.69589
ENSRNOG00000006238	10.6975	11.0738	10.4727	11.0273	10.6262	11.1214	10.7001	11.2896	11.2064	11.0584	11.3748	10.8552	10.4399	11.3267	11.4383	11.437	11.2913
ENSRNOG00000006231	10.2746	10.3934	10.2162	10.6046	10.7457	10.053	10.8009	10.1262	10.2654	10.6953	10.478	10.5108	10.8981	10.4743	10.8491	11.7675	10.4852
ENSRNOG00000006235	4.48149	4.35799	4.2003	0	3.45488	4.28537	4.29869	4.14769	4.43309	5.96136	5.11216	5.40816	5.41255	5.95783	5.25804	2.86646	4.88233
ENSRNOG00000006237	5.68475	5.77195	5.89888	4.40753	5.48696	5.89287	4.859	6.6518	6.20074	5.22612	5.0156	5.15842	5.32972	5.58858	5.42377	5.60423	4.77092
ENSRNOG00000006236	7.98958	7.98089	8.14153	9.5837	7.54192	8.78495	7.53139	8.57925	9.39019	9.20046	9.68826	8.8025	9.06867	9.46312	8.68279	9.15948	9.04774
ENSRNOG00000018075	11.6337	11.938	11.5242	11.7655	11.5122	11.9929	11.4686	11.9548	12.0279	12.121	12.3322	11.9633	11.8437	12.31	12.4674	11.9375	12.5612
ENSRNOG00000000699	10.4216	10.6756	10.5583	10.9595	10.7152	10.4403	10.6354	10.5944	10.5469	11.1515	10.7126	10.7174	10.6646	11.2914	10.6034	11.216	10.7236
ENSRNOG00000018077	12.0328	12.1146	12.0625	12.1767	12.1479	12.2581	12.2392	12.2547	12.1572	12.0718	12.3465	12.029	11.7532	12.2661	12.3237	12.205	12.308
ENSRNOG00000029238	9.77622	10.2746	9.52245	9.82626	9.79266	9.86692	9.82496	10.2483	10.0037	10.0799	10.2463	9.97548	9.49179	10.5075	10.6216	10.2548	10.3965
ENSRNOG00000000691	5.86363	7.96971	3.56856	5.13171	1.99625	5.09189	3.08273	5.10641	6.5432	6.32336	6.35066	5.75583	0	6.06973	0	4.37693	7.0969
ENSRNOG00000018070	3.41948	0	0	3.07902	3.58038	0	0	0	0	1.47356	0	0	0	0	0	3.18439	0
ENSRNOG00000000693	0	0	0	0	0	3.42447	1.92678	2.71697	4.80075	7.43775	7.7546	6.42385	5.37173	6.63301	4.60241	6.53441	6.74554
ENSRNOG00000029235	3.86586	0	2.68531	0	2.80307	1.97122	1.52006	0	1.88253	3.16941	0	3.53693	3.54787	0	0	1.88631	2.69589
ENSRNOG00000000695	10.4287	8.98915	10.2016	9.4843	10.1178	9.17345	10.6456	8.82199	9.06784	9.25602	8.11069	9.66526	10.4299	7.92849	8.67459	8.91004	8.3557
ENSRNOG00000000697	12.8512	12.886	12.8644	12.9728	12.9519	13.0498	12.9398	13.2043	13.0701	13.2605	13.3364	13.303	12.9841	13.1412	13.3838	13.0663	13.0595
ENSRNOG00000045168	1.55577	0	0	1.04568	0	0	1.92678	0	0	0	0	0	1.75564	0	0	0	0
ENSRNOG00000013596	8.80784	8.43572	8.17987	8.64048	8.46262	8.41282	8.55999	8.25376	8.32139	8.41493	8.22846	8.56604	8.50091	8.42575	8.4139	8.4942	8.54961
ENSRNOG00000013594	10.7521	10.8686	10.7185	11.0021	10.5448	10.9481	10.7471	11.0489	11.0298	11.2905	11.5303	11.3521	11.2967	11.2675	11.7355	11.7529	11.4579
ENSRNOG00000013593	2.28683	0	5.76116	6.53191	2.99562	6.13196	3.37019	4.72712	5.79805	6.46068	6.70045	6.05682	4.76258	6.3612	3.19412	6.13382	6.03691
ENSRNOG00000013591	10.3959	10.1264	10.4583	10.4386	10.3744	10.5171	10.3025	10.5118	10.3891	10.3175	10.5182	10.4152	10.5898	10.7494	10.6375	10.7199	10.1805
ENSRNOG00000013598	7.63569	8.16863	7.32828	9.78683	5.31705	8.92736	7.25088	8.70847	9.51731	9.20263	9.79393	9.12254	8.64063	9.71965	8.50921	8.97333	9.19528
ENSRNOG00000012469	10.0275	10.0777	9.92683	10.1081	10.0611	9.97136	10.0412	10.0577	10.1922	10.2454	10.3452	10.2376	10.1616	10.3601	10.2253	10.2946	10.2115
ENSRNOG00000012467	0	0	0	0	0	0	1.92678	0	0	4.29713	0	1.96082	3.22012	3.46279	0	1.88631	2.42858
ENSRNOG00000012460	6.57116	6.66473	6.80499	7.44698	7.39591	6.37135	7.0212	7.18141	7.10902	6.66397	6.88941	6.28803	6.87604	7.00366	6.77226	6.8249	6.78908
ENSRNOG00000015854	5.97905	5.8472	5.67175	5.44539	5.63895	5.89287	5.39564	5.96172	6.2182	5.50547	6.29003	5.50324	5.79871	6.17357	5.60729	5.68207	6.19633
ENSRNOG00000015857	13.3662	13.4853	13.2901	13.5513	13.3868	13.413	13.1801	13.6453	13.6805	14.3236	14.1061	14.0156	13.9429	14.1361	14.1403	14.0365	14.5485
ENSRNOG00000015851	0	0	0	6.19722	0	0	0	6.74043	0	5.94064	0	0	0	0	0	0	0
ENSRNOG00000015850	4.20627	4.66578	3.27672	3.78368	3.45488	0	3.60978	3.78059	4.97522	3.42946	4.05953	3.85797	4.48483	4.95777	4.53154	4.98025	5.33816
ENSRNOG00000015852	12.6102	12.0135	12.3633	11.9149	12.2862	12.1655	12.6652	12.0583	11.909	12.135	11.9528	12.5299	12.1892	11.5433	11.9413	11.7841	11.8702
ENSRNOG00000010558	8.92186	9.24245	8.77037	8.78672	9.06109	9.17345	8.68311	9.08365	9.2251	9.00972	9.36481	9.0846	8.76801	9.42575	9.37683	9.37208	9.27401
ENSRNOG00000017487	0	2.9685	0	0	3.31743	0	0	1.76097	0	0	0	0	2.79533	2.58804	2.5004	0	2.10021
ENSRNOG00000015859	7.71109	8.14397	7.9646	7.2289	7.39591	8.23308	7.95719	8.26874	7.84742	7.3927	7.66194	7.32288	7.6823	7.6761	7.54049	6.8249	7.59902
ENSRNOG00000015858	10.4021	9.26778	10.5583	9.5161	11.4118	9.84265	11.228	9.44351	9.57436	9.73055	8.62194	10.1423	10.0383	8.09644	7.89832	9.07783	8.6356
ENSRNOG00000003348	8.0383	7.95277	7.37624	7.2289	7.48688	8.19044	7.28584	7.34583	7.98639	7.5446	7.68567	7.72912	7.06715	8.15343	7.11294	7.86933	8.07412
ENSRNOG00000003349	8.49914	8.61149	9.01418	7.79691	9.25239	8.68951	8.7378	8.1804	8.56605	8.36914	8.05712	8.66189	7.46663	3.70385	7.20692	7.46921	7.71643
ENSRNOG00000003346	6.67066	7.11394	7.16313	7.87093	6.76323	6.99522	6.86812	7.26596	7.46405	7.21428	7.48391	7.37409	8.10599	7.86786	7.43764	7.04711	7.72393
ENSRNOG00000003343	14.6701	14.1614	14.6608	14.521	14.6427	14.5304	14.8989	14.2414	14.1784	14.6175	14.3033	14.7936	14.8198	14.1658	13.8738	14.1799	14.4026
ENSRNOG00000039404	0	0	0	0	0	0	0	0	0	0.917266	0	1.55019	0	0	0	0	0
ENSRNOG00000039405	6.88709	7.44796	6.67297	6.81706	7.12431	6.56181	4.42951	6.08532	2.67229	0	3.85148	5.59244	6.12776	6.46308	7.1955	7.6736	3.44137
ENSRNOG00000012806	11.6213	11.2083	11.5892	11.3874	11.6705	10.988	11.7301	11.1368	10.9673	10.8753	10.7637	11.2979	11.9009	10.6421	10.7175	10.5769	10.5038
ENSRNOG00000001270	9.70256	9.25171	9.73048	9.05269	9.62436	9.27671	9.26362	9.0231	9.57605	9.97304	9.69217	9.98099	10.2332	9.4487	9.19385	10.3592	9.79196
ENSRNOG00000001271	11.7841	10.9348	11.7144	11.4876	11.8491	11.1144	11.9201	10.7606	10.9194	11.0775	10.6386	11.4682	11.8964	10.8985	10.6822	10.7541	10.5945
ENSRNOG00000001272	11.5485	11.3509	11.6328	11.4309	11.6902	11.3058	11.6829	11.451	11.1755	11.4098	11.3428	11.4192	11.5943	11.2223	10.997	11.251	11.2029
ENSRNOG00000001273	9.03822	9.6902	8.90725	9.94162	8.71611	9.4594	8.60567	9.41518	10.4624	9.7619	9.91765	9.3442	9.78978	10.633	10.4794	10.0239	10.3632
ENSRNOG00000001274	10.4083	10.3127	10.195	10.359	10.3011	10.4291	10.8345	10.4217	10.4896	10.6649	10.5754	10.4344	10.6151	10.5735	10.6719	10.7772	10.7559
ENSRNOG00000001275	9.47372	9.46184	9.20951	9.06707	8.87765	9.36457	9.06409	9.38628	9.39979	9.08954	9.41299	9.16435	9.27646	8.98953	9.30693	8.86346	9.09187
ENSRNOG00000001276	11.4815	11.3981	11.5907	11.4102	11.7344	11.2053	11.6493	11.2586	11.0921	10.732	10.5964	10.8582	11.2002	10.79	10.6001	10.6966	10.2843
ENSRNOG00000001277	11.7188	11.7354	11.5861	11.556	11.846	11.8963	11.8799	12.03	11.4308	11.6707	11.6786	11.7581	11.3775	11.4136	11.696	11.4196	11.4238
ENSRNOG00000001278	9.68566	9.94697	9.6931	9.63481	9.71096	9.64804	9.42522	9.72315	9.68053	9.48257	9.58689	9.51555	9.64312	9.55251	9.34101	9.60974	9.474
ENSRNOG00000057300	0	0	0	0	0	0	0	1.37453	0	0	0	1.55019	0	1.00185	0	0	1.67438
ENSRNOG00000057304	1.96712	0	2.41839	0	0	0	0	0	1.88253	0	0	0	0	0	0	0	0
ENSRNOG00000057308	4.91163	5.69255	5.43866	5.25746	5.85306	5.09189	5.7107	5.53592	4.7049	4.59107	5.96755	4.65001	4.40616	5.49546	2.5004	3.18439	4.12421
ENSRNOG00000037960	2.76972	2.7765	3.69497	2.06799	4.58017	2.77441	2.91421	0	3.44003	4.16045	3.6083	4.27212	1.75564	0	2.99777	4.02524	2.10021
ENSRNOG00000013330	7.11617	8.10873	8.31889	7.62087	8.11396	6.90433	8.28553	6.46933	7.02221	6.17158	6.24814	6.34047	6.24542	7.37871	4.37839	6.4627	5.88467
ENSRNOG00000013331	13.0177	12.9507	12.9148	12.6871	13.2303	13.0345	13.0244	12.9622	12.8307	12.7358	12.7009	12.7281	12.7135	12.8609	12.6324	12.8405	12.7003
ENSRNOG00000013334	0	3.13792	3.27672	2.06799	2.58079	1.55941	0	0	2.86198	1.87405	1.69561	0	2.19066	3.58835	0	3.44475	3.28795
ENSRNOG00000013339	8.43993	7.84061	8.59906	8.35647	8.85919	8.02773	8.6533	7.8428	7.88617	7.87458	7.40986	8.34	8.68713	7.7316	7.54949	7.85819	7.90633
ENSRNOG00000051226	3.86586	3.28951	3.81119	4.40753	2.31793	3.96393	4.0771	3.16417	4.54803	3.42946	5.06469	3.85797	4.14056	4.5885	4.01255	3.85644	4.71182
ENSRNOG00000051224	0	1.97304	1.66579	0	0	0	0	0	0	0	0	0	0	1.00185	0	0	1.67438
ENSRNOG00000051225	0	0	2.09062	0	0	1.97122	0	1.76097	0	1.87405	0	1.96082	0	0	0	0	0
ENSRNOG00000051221	7.93916	5.77195	7.29872	6.13304	7.8152	6.22879	7.98936	4.81138	5.51686	6.22397	4.61536	6.59191	6.63859	4.25143	3.52123	5.30945	4.51842
ENSRNOG00000014021	11.324	11.9512	11.2287	10.9923	11.0125	11.7853	10.9629	11.571	11.7496	10.2653	11.4031	10.6226	10.7195	10.9113	12.3913	10.8709	10.7095
ENSRNOG00000014027	9.66857	9.01386	9.49881	9.39817	9.52248	9.12647	9.65319	8.87434	9.19675	9.31155	8.3816	9.29411	9.69988	8.75523	7.9468	8.99128	8.82879
ENSRNOG00000014025	3.13087	1.97304	0	3.99103	3.99531	2.96637	4.29869	5.13938	4.43309	4.00944	2.722	3.4118	0	0	4.45699	2.20034	4.5858
ENSRNOG00000014029	10.2449	9.51473	10.488	10.1247	9.95934	10.0263	10.5607	9.41181	9.73006	9.70774	9.72307	10.5325	10.0641	9.28446	9.24459	9.12272	9.3438
ENSRNOG00000010733	11.3796	11.4213	11.3817	11.3631	11.5308	11.407	11.3367	11.5223	11.4276	11.4229	11.4615	11.3811	11.4632	11.3836	11.2764	11.3397	11.2856
ENSRNOG00000010732	10.7634	11.2348	10.4956	11.0807	10.5186	11.0687	10.6903	11.1765	11.4701	11.3393	11.5347	10.9974	10.8691	11.7636	11.9098	11.6059	11.7123
ENSRNOG00000010731	11.1427	10.2202	10.8885	10.4084	9.90339	10.1903	10.8182	10.2782	9.87197	9.83108	9.44347	10.5193	11.4251	8.79485	9.85439	9.2346	8.85634
ENSRNOG00000010730	5.78966	8.31278	7.28873	7.50731	5.90197	8.07538	6.64394	7.53736	8.57625	8.39603	7.93042	7.83039	4.88367	8.85543	5.53666	8.33061	9.0145
ENSRNOG00000010737	12.6928	11.9994	12.7216	12.3646	12.5896	12.2921	13.0718	12.1693	12.0061	12.0718	12.0509	12.3714	12.8243	11.6335	12.0052	11.7347	11.6683
ENSRNOG00000010736	5.81474	6.99764	6.02458	6.25868	5.66752	6.40489	5.94746	6.68568	6.8648	6.54546	6.51862	5.59244	6.10303	5.36116	7.51316	5.95721	6.48813
ENSRNOG00000010735	11.16	11.4012	11.094	11.3532	11.2821	11.3322	11.18	11.3485	11.2764	11.1515	11.3384	11.1068	11.1014	11.4126	11.3809	11.3176	11.0124
ENSRNOG00000038432	4.35043	3.13792	3.56856	2.66032	4.08275	4.21148	4.42951	3.60286	3.8516	4.23041	2.1239	3.53693	4.03992	3.00323	2.99777	3.44475	5.12817
ENSRNOG00000038436	12.2529	11.3259	12.1735	11.9444	12.2072	11.4599	12.5229	11.243	11.0335	11.2658	10.8282	11.6467	12.6286	10.9462	10.6099	11.0848	10.717
ENSRNOG00000038437	3.65986	3.42669	3.56856	3.78368	3.80271	4.48675	3.49495	4.14769	4.37199	3.42946	4.47715	3.75869	3.0233	4.46296	4.29526	3.85644	4.37339
ENSRNOG00000037356	6.38277	4.91931	6.3849	5.44539	5.74998	6.13196	6.05271	5.13938	5.33672	6.25786	4.74147	6.62047	6.62128	4.25143	4.91241	5.49343	5.33816
ENSRNOG00000036760	8.17531	10.0001	8.24331	9.32344	5.74998	8.34963	7.44896	7.99467	9.56244	10.1403	8.57612	10.1175	5.70322	10.4662	5.88826	9.35436	10.105
ENSRNOG00000036762	9.26667	8.21199	9.39787	8.34234	9.2571	8.68269	9.82941	7.80219	8.34145	8.78406	7.91042	8.95325	9.16141	7.05895	7.68629	8.69531	8.4355
ENSRNOG00000015173	13.2156	12.8642	13.2127	12.7309	13.2879	13.0529	13.1798	12.8562	12.7565	12.84	12.5207	13.0896	12.7874	12.5762	12.2425	12.5702	12.3519
ENSRNOG00000055219	1.55577	0	1.66579	1.04568	1.58163	0	0	0.845122	0	2.18718	1.08377	1.55019	3.39328	1.58743	0	0	0
ENSRNOG00000055218	0.978163	1.56102	0	0	0.9975	0	1.52006	0.845122	0	0	1.08377	0.973998	1.12986	2.00277	0	1.48436	0
ENSRNOG00000055213	2.76972	1.56102	2.09062	2.06799	2.80307	1.97122	2.24369	2.71697	2.45383	3.16941	3.31565	2.54136	2.19066	2.81052	1.73518	2.45807	1.67438
ENSRNOG00000055217	0.978163	0	1.66579	1.64556	0	1.55941	0.951602	0.845122	0.922757	0.917266	0	0	2.19066	1.00185	0	0	1.06757
ENSRNOG00000055216	0	0	0	0	0	0	0	0	0	0	0	0	1.12986	0	0	0	0
ENSRNOG00000051119	0	0	0	0	0	0	0	1.76097	0	1.47356	0	0	3.93173	0	0	0	0
ENSRNOG00000045960	2.96157	2.7765	2.09062	3.89108	2.31793	3.77164	2.50337	2.06546	1.88253	2.18718	2.1239	2.95418	2.52444	1.58743	2.16794	0	2.42858
ENSRNOG00000045961	7.44809	7.80959	7.49395	8.02625	7.49487	7.89239	7.60245	7.54968	8.06088	7.68826	7.96315	7.79324	7.84773	7.93442	7.7962	7.81853	7.96446
ENSRNOG00000045963	0.978163	1.56102	0	2.39434	0.9975	0.980876	0.951602	1.37453	1.48102	0.917266	2.722	0.973998	1.12986	1.58743	1.1141	1.48436	1.06757
ENSRNOG00000045965	9.06981	9.6936	8.9267	9.56558	8.72633	9.68435	9.40946	9.54389	10.0075	9.95507	10.4308	9.58964	9.23723	10.0522	10.1796	10.2171	9.79018
ENSRNOG00000045966	0	0	0	0	0	0.980876	0	0	0	0	0	0	0	0	0	0	0
ENSRNOG00000045967	7.84492	8.90653	7.98948	8.27949	8.19958	9.46339	8.68639	9.56225	9.20115	8.40362	8.78461	8.88427	9.23723	9.835	7.89126	9.09453	8.72425
ENSRNOG00000045968	1.96712	2.29315	1.66579	1.64556	0.9975	3.13575	1.52006	3.02994	3.17977	2.66248	3.73501	2.2801	2.19066	3.46279	3.66061	2.45807	2.92133
ENSRNOG00000016779	12.5797	11.5555	12.5599	12.0917	12.4542	11.9168	12.8284	11.5351	11.5224	12.3189	11.138	12.3678	12.3949	11.1388	10.412	12.0312	11.7339
ENSRNOG00000016778	11.635	11.8958	11.5933	11.6315	11.6784	11.9527	11.6841	11.919	11.9601	11.8852	11.9228	11.7472	11.4795	11.669	12.0621	12.0116	11.8911
ENSRNOG00000043498	12.0629	11.6778	12.0488	11.6159	12.0934	11.5744	12.0529	11.5699	11.1855	11.0905	11.1935	11.2433	12.0639	11.0274	11.3413	11.3695	10.8377
ENSRNOG00000035546	1.55577	1.97304	0	1.64556	0	0.980876	0	1.37453	0	0.917266	1.69561	0	1.75564	0	0	0	0
ENSRNOG00000044610	1.96712	1.97304	2.09062	2.39434	1.58163	2.29121	1.92678	1.37453	0.922757	2.18718	1.69561	1.55019	3.54787	1.00185	0	0	0
ENSRNOG00000017828	6.27848	6.09374	5.87236	5.92132	5.51867	5.63469	6.26032	5.92437	5.09348	5.91962	5.83235	6.48725	6.33309	5.95783	4.73451	6.80184	6.15255
ENSRNOG00000017829	11.3365	11.7213	11.2136	11.6257	11.383	10.9748	11.3481	11.8981	11.911	11.7353	12.0033	11.3441	11.4626	11.9307	12.3264	11.2344	12.1335
ENSRNOG00000012850	10.3311	9.08035	10.2616	9.50558	10.1397	9.35387	10.3844	8.9941	8.79277	9.28508	8.29682	9.64802	10.2445	8.02049	7.50393	8.5644	8.35087
ENSRNOG00000012851	0	0	0	0	0	1.97122	0	0	0	0	0	0	0	0	0	0	0
ENSRNOG00000012852	11.0962	11.6275	10.986	11.7535	11.1517	11.0655	11.0231	11.4026	11.5589	11.2219	11.6845	10.9595	10.5942	12.1259	12.3066	11.6977	11.6073
ENSRNOG00000012853	9.99221	10.2551	10.0968	9.75519	9.8807	9.74454	9.76891	9.73668	10.2261	9.69697	9.79393	9.54378	10.0989	10.218	10.464	10.3612	10.0039
ENSRNOG00000017822	12.1541	11.4341	12.034	11.8544	11.9819	11.3382	12.207	11.3945	11.2135	11.4201	11.0705	11.784	12.2637	11.1174	10.9425	11.501	11.2837
ENSRNOG00000017820	7.56355	8.67483	8.81977	7.70423	8.8279	7.33677	8.81761	8.76238	7.55619	8.6047	8.73997	7.87848	7.39713	8.49954	8.81923	8.85508	8.4355
ENSRNOG00000051113	0	0	0	0	0	0	0	0	0	0	0	0	1.12986	0	0	0	0
ENSRNOG00000012858	1.96712	1.56102	0	2.39434	2.58079	0	1.92678	2.31675	1.48102	0.917266	0	1.55019	3.68748	0	1.1141	1.48436	1.67438
ENSRNOG00000017824	10.9832	11.3094	10.9627	11.1526	10.8951	11.2801	11.2122	11.3573	11.1921	10.9913	11.3303	10.9623	10.7144	11.0254	11.2421	10.8805	11.0746
ENSRNOG00000041437	0	0	0	0	0	0	0	0	0	0.917266	0	0	0	0	0	0	0
ENSRNOG00000015088	8.61788	6.4073	8.17987	7.55708	7.13458	7.59832	7.99465	5.82653	6.0134	7.50986	6.26924	7.81193	8.72003	5.64748	5.57241	6.69324	6.66992
ENSRNOG00000015089	7.28719	7.41536	8.4724	8.00847	7.9723	7.6199	7.63671	7.70642	8.80438	8.02978	8.60545	8.29198	8.35669	9.09644	8.82665	8.36248	8.72799
ENSRNOG00000015082	5.51153	5.60852	5.57642	5.40971	5.31705	4.05125	4.99198	5.10641	5.59914	6.66397	6.01827	7.18628	6.45535	5.81098	5.34328	6.20587	6.37839
ENSRNOG00000015080	9.17523	8.01392	9.13897	8.53266	9.13711	8.57262	9.5864	7.86268	7.75473	8.68787	7.81323	9.06136	9.30926	7.59613	7.05094	8.46146	8.37964
ENSRNOG00000015086	8.87792	6.17389	0	2.66032	4.24319	4.21148	3.23361	3.02994	3.31576	2.18718	2.45372	1.96082	0	3.17321	2.99777	5.09853	3.11625
ENSRNOG00000015084	3.76653	6.19324	4.01882	4.17229	3.45488	5.1325	4.15481	5.40646	6.0134	5.53341	5.74469	5.11893	4.94061	5.39592	4.53154	5.06017	6.7602
ENSRNOG00000015085	11.2478	11.9326	11.562	11.3085	11.9142	11.7172	11.4709	11.9545	11.8041	11.7779	11.8642	11.4959	11.7463	11.2307	12.1888	11.0836	11.6093
ENSRNOG00000013431	10.2252	9.51666	9.93486	9.86135	10.0691	9.46934	10.1578	9.46805	9.37275	9.5779	9.18779	9.86495	9.91049	9.54285	8.75456	9.49938	9.21137
ENSRNOG00000022919	0	3.7739	3.56856	2.66032	0	4.05125	4.54945	3.69446	4.02037	2.44431	3.6083	0	0	3.17321	2.77041	0	2.42858
ENSRNOG00000022910	12.5247	12.3024	12.4586	12.5344	11.8255	12.6266	12.193	11.7733	12.4639	13.0476	12.8983	12.9077	13.0643	12.5336	12.6212	12.7557	12.463
ENSRNOG00000022911	7.49539	7.25879	7.57016	9.32344	6.66747	8.06493	7.77232	7.61561	8.28871	8.61781	8.08117	8.67216	8.7362	8.30289	6.5749	8.22187	7.97078
ENSRNOG00000013433	4.1284	4.13589	4.36148	2.66032	4.85315	2.96637	4.22854	4.49206	4.24144	2.85194	4.67979	3.53693	4.94061	4.17341	3.78771	3.66523	3.82282
ENSRNOG00000013436	8.29152	7.06224	8.59906	7.43816	8.26648	7.65517	8.48299	6.74043	7.47135	8.08748	7.28078	8.34	8.09975	6.23246	6.98615	7.6736	6.88584
ENSRNOG00000016190	10.6249	10.6748	10.1653	10.479	10.8928	10.7912	10.494	10.7338	10.8005	10.6953	10.7858	10.4682	10.1421	10.7162	10.7656	10.6384	10.7876
ENSRNOG00000016193	8.92475	9.81417	8.68916	9.42968	8.88679	9.45541	8.77211	9.81658	10.0237	9.51622	10.0772	9.06656	9.13421	10.0163	11.1039	10.2611	10.5593
ENSRNOG00000016196	6.71129	6.84689	7.47646	6.48124	7.1549	7.0386	7.35332	6.58155	7.09963	7.95427	7.17298	8.23771	7.25845	6.55824	7.66988	7.12351	7.75353
ENSRNOG00000016199	0	1.97304	2.09062	2.06799	1.58163	0	0	0	2.19627	0	0	0	0	2.00277	0	1.88631	0
ENSRNOG00000053703	0.978163	0	0	0	0	0	2.91421	0	0	0	0	0	0	2.32488	0	0	2.42858
ENSRNOG00000046619	0	0	0	0	2.58079	0	1.52006	1.37453	0	0	0	0	0	0	2.16794	1.88631	0
ENSRNOG00000046617	5.38329	5.35713	5.28634	5.86974	5.77645	5.42181	6.11235	5.00271	4.84638	5.08218	5.51673	5.03655	5.24183	5.86161	5.5	5.73173	5.58868
ENSRNOG00000046615	0.978163	0.982082	1.06104	1.04568	0.9975	0.980876	0.951602	0.845122	0.922757	0.917266	2.1239	0.973998	1.12986	1.00185	3.36693	0.925214	1.06757
ENSRNOG00000042729	8.93622	10.6739	9.73784	9.82457	8.63886	10.0609	9.34254	9.50647	10.1621	10.3315	9.86493	10.2456	8.29798	10.4925	8.00027	9.95632	10.5179
ENSRNOG00000042728	10.2426	9.90796	10.3769	10.1329	10.4472	9.99358	10.4212	10.1262	9.57096	10.0108	9.74583	10.146	10.1839	10.059	9.3869	10.1399	9.36073
ENSRNOG00000042720	10.0315	10.7697	9.98367	10.4275	9.74989	10.5909	10.0552	10.6682	10.9686	10.6506	11.1423	10.0337	10.0186	10.9966	11.3497	10.9549	11.3057
ENSRNOG00000042727	3.95878	4.05355	4.36148	4.67129	4.75007	3.54971	3.90788	3.9388	4.30819	4.29713	4.15328	3.95086	4.76258	4.5885	3.66061	4.02524	3.70653
ENSRNOG00000042726	3.54467	3.96622	5.11601	3.78368	2.58079	3.28732	0	5.72157	4.93354	5.61414	5.36823	2.95418	6.17598	4.39584	5.25804	3.66523	3.93043
ENSRNOG00000058565	4.28015	3.28951	3.27672	3.40314	0	3.28732	3.71614	0	2.86198	2.18718	0	0	5.60096	0	0	1.48436	3.28795
ENSRNOG00000014845	0	0	0	0	0	0	0	0	0	0	0	0	1.75564	0	0	0	0
ENSRNOG00000014844	8.14597	8.34775	8.40001	8.08398	7.91388	8.35393	9.10137	8.0434	7.92391	7.96969	6.92972	7.90193	8.12454	6.95786	5.88826	7.21364	7.31116
ENSRNOG00000014847	6.51105	7.96408	7.5198	7.06655	6.47079	7.42115	7.2597	7.31729	7.66207	7.32235	7.45658	7.01401	5.88827	6.89848	6.02355	7.72967	7.44421
ENSRNOG00000014846	12.8843	13.2254	12.7679	13.2063	12.812	13.1388	13.0012	13.1563	13.1742	13.0564	13.2294	12.8512	12.5955	13.3096	13.5384	13.3106	13.3178
ENSRNOG00000014840	10.6098	10.3303	10.5289	10.749	9.85454	10.49	10.9093	9.93985	9.8243	10.0788	10.1009	9.90467	10.3149	9.62207	9.77031	9.51896	9.33403
ENSRNOG00000005018	4.04608	3.55194	4.81562	4.78705	4.80253	4.05125	5.18954	4.27184	4.4917	4.08692	3.95925	5.59244	5.49089	4.32544	5.07077	4.8514	3.82282
ENSRNOG00000056179	4.04608	5.54966	6.04846	6.99613	3.90222	5.2479	0	0	7.1909	0	0	4.53471	8.0872	4.6474	6.3043	8.0757	8.28143
ENSRNOG00000049706	1.55577	1.97304	1.66579	1.64556	1.58163	1.97122	1.52006	1.37453	1.88253	2.66248	1.69561	1.96082	1.75564	1.00185	0	0.925214	2.69589
ENSRNOG00000056172	4.35043	3.7739	3.91874	4.0845	3.69582	3.42447	3.23361	3.69446	3.44003	3.16941	3.95925	4.65001	3.22012	6.61837	6.40687	6.81342	7.37922
ENSRNOG00000056171	0	0	0	0	0	0	0	0	0	1.47356	0	0	0	0	0	0	0
ENSRNOG00000056170	0	0	0	1.04568	2.58079	0.980876	0	1.37453	1.48102	0	0	1.96082	1.75564	0	0	0	1.67438
ENSRNOG00000005015	11.0691	10.6936	11.0414	10.7895	11.1333	10.9121	11.2093	10.727	10.6324	10.7425	10.5775	10.9177	11.1346	10.4814	10.6924	10.6586	10.5027
ENSRNOG00000005017	8.23691	9.04082	8.22247	8.95396	8.23819	8.67583	8.05163	8.92723	9.1245	8.55444	9.38186	8.25603	8.16093	9.3211	10.2763	8.9473	9.47178
ENSRNOG00000020683	13.2047	12.8552	13.1063	13.1537	13.1605	12.9903	13.1564	12.8727	12.8789	13.0645	12.9193	13.2169	12.9647	13.0168	12.6057	12.9404	12.8001
ENSRNOG00000005758	6.24197	4.96508	5.9756	6.13304	6.73651	6.20994	7.15958	6.08532	5.23745	6.47516	5.74469	6.91373	6.10303	5.25152	5.46239	5.27637	6.2596
ENSRNOG00000013719	8.01144	7.87098	7.87396	7.95378	7.7632	7.97287	7.86193	8.10729	8.38849	8.35746	8.76988	8.10252	7.84773	8.84604	8.78154	8.58143	8.49368
ENSRNOG00000021758	11.5517	11.4997	11.6573	11.6674	11.5634	11.5544	11.7337	11.3481	11.5061	11.6895	11.5547	11.6314	11.4608	11.5797	11.2442	11.5641	11.4163
ENSRNOG00000021750	13.0785	13.4804	12.9566	13.1306	12.9051	13.578	13.1897	13.6349	13.2872	12.7493	13.5363	12.6144	12.5016	13.2992	13.2911	12.6814	13.0577
ENSRNOG00000021752	9.23219	9.21903	8.83358	8.5368	8.64247	9.09856	9.12086	9.35679	9.08221	8.90932	8.72859	8.25603	9.03638	8.22285	8.16738	8.20438	9.08315
ENSRNOG00000050636	10.8264	10.751	10.8104	10.4671	11.0711	10.8714	10.8137	11.1464	10.8005	10.895	10.7298	10.786	10.5133	10.5989	10.8581	12.005	10.9931
ENSRNOG00000004760	9.32019	9.08813	9.30923	9.31382	9.2453	9.18315	9.50343	9.24004	9.03865	9.38624	9.27641	9.40907	9.31466	9.03986	8.61155	9.27703	8.84607
ENSRNOG00000004763	13.304	13.1129	13.1338	12.853	13.1876	12.8019	12.9989	13.0552	12.8233	13.2281	13.2118	13.3689	13.9934	13.1021	13.9017	13.9859	13.0575
ENSRNOG00000050635	0.978163	0	1.06104	0	0	0	0	0	0	0.917266	0	0.973998	0	0	0	0.925214	0
ENSRNOG00000050630	10.4971	10.8343	10.2003	10.7472	10.4616	10.9776	10.3373	11.1459	10.9967	11.5261	11.5686	10.9511	10.5074	11.4759	11.2872	11.5077	11.6083
ENSRNOG00000004766	11.718	11.7693	11.8981	11.4464	11.9708	11.7097	11.7137	12.0358	11.5644	11.4173	11.5902	11.7573	11.5116	11.2775	11.1855	11.083	10.9011
ENSRNOG00000027756	10.0194	7.98645	9.98521	9.00267	9.53997	8.1662	10.3247	7.64461	8.07532	8.6014	7.63781	9.10243	10.2474	7.33459	7.39834	8.13226	7.80393
ENSRNOG00000013712	11.0626	11.0327	10.8542	11.0147	10.9637	11.11	10.8746	11.15	11.1894	11.232	11.2649	11.0665	10.8082	11.412	11.5167	11.5828	11.5494
ENSRNOG00000009222	11.2489	11.4167	11.3284	11.3631	11.016	11.6524	11.5656	11.6321	11.39	11.9282	12.2168	11.9532	11.2864	11.3656	11.2169	11.2122	11.6703
ENSRNOG00000009221	0	0	0	0	0	0	0	1.37453	0	0	0	0	0	0	0	0	0
ENSRNOG00000009220	9.04088	9.58053	9.09379	9.13965	8.93752	9.42508	9.03099	9.22475	9.32721	9.35917	9.49362	9.2919	8.8296	9.24686	9.35133	9.45388	9.43799
ENSRNOG00000009227	13.1043	13.0699	13.1957	13.1118	12.6391	13.0361	13.0468	12.474	12.5586	12.4989	12.4958	12.6837	12.7816	12.1004	12.3332	12.4108	12.1186
ENSRNOG00000009226	0	0	0	0	0	0	0	0	0	0	0	0	0	0	2.77041	0.925214	0
ENSRNOG00000009225	9.29591	10.1892	9.52031	9.69718	9.52052	10.1538	9.48286	10.3139	10.4968	10.1806	10.6192	10.2627	9.6538	10.1317	11.3211	10.3542	10.8642
ENSRNOG00000009224	10.3907	10.5489	10.2462	10.4475	10.3315	10.3699	10.2635	10.7412	10.5373	10.2079	10.3916	9.85446	10.3534	10.4226	10.6418	10.0681	10.1737
ENSRNOG00000059919	9.72588	10.3944	9.7579	10.1734	9.81518	10.1939	9.71381	10.2948	10.3451	10.0964	10.3576	9.83022	9.97494	10.7392	10.8509	10.4229	10.374
ENSRNOG00000059914	1.55577	0	0	0	0	0	0	0	0	0	0	0	1.75564	0	1.1141	0	1.06757
ENSRNOG00000059916	4.81551	0	2.68531	1.64556	4.1652	5.1325	3.49495	2.88192	3.02961	2.66248	4.40274	3.65206	0	3.46279	4.01255	3.44475	3.28795
ENSRNOG00000059917	0	0	1.66579	1.64556	1.58163	1.55941	0.951602	0	1.48102	0	0	0	1.75564	1.00185	0	0	0
ENSRNOG00000059910	7.18511	6.26818	9.02926	7.34678	6.76323	5.172	4.99198	7.28818	6.87585	5.64008	2.94812	9.31611	9.93171	9.38307	8.91632	10.3572	9.80439
ENSRNOG00000059911	10.192	10.3797	10.0264	10.396	10.2769	10.4919	10.2224	10.5165	10.3794	9.92506	10.588	9.97409	9.92114	10.4672	10.7295	9.79341	10.3144
ENSRNOG00000059913	0	1.97304	0	0	0	0	0	0	0	0	0	0	0	0	0	0	0
ENSRNOG00000008644	13.0223	12.7962	12.6306	12.3567	12.093	12.5278	12.3921	12.7888	12.6921	11.7775	12.0623	11.9068	12.456	11.7623	12.4916	11.6129	12.1465
ENSRNOG00000058359	13.1097	13.6154	13.0327	13.2876	13.1141	13.5456	13.0078	13.6447	13.795	13.5441	13.6953	13.0451	12.8951	13.7793	14.0021	13.8013	13.7332
ENSRNOG00000049939	1.55577	0	0	1.04568	0.9975	0	0	0	0	3.16941	1.69561	1.96082	0	3.17321	0	0	1.67438
ENSRNOG00000058355	1.55577	0	0	0	0	0	0	0	1.48102	0	0	0	0	0	2.16794	1.88631	0
ENSRNOG00000049936	1.96712	0	0	0	0	0	0	0	0	0	0	0	0	0	0	0	0
ENSRNOG00000049931	10.705	11.1451	10.6013	10.8007	10.6911	11.0843	10.6846	11.2763	11.4238	10.9355	11.2114	10.5787	10.5651	11.3949	11.9793	11.2521	11.5271
ENSRNOG00000058352	4.71253	5.09426	6.76231	7.90336	5.69553	3.77164	3.99497	5.40646	6.2182	8.34569	6.81963	8.95325	6.49391	9.25161	6.7568	8.64112	9.51131
ENSRNOG00000008641	9.3376	8.01936	8.29912	7.58133	8.03393	7.5764	9.25262	7.95355	7.47861	7.65684	7.6215	9.46919	9.75647	9.44248	7.70252	7.79536	7.83888
ENSRNOG00000020400	6.29639	6.82223	6.36602	7.67447	6.7764	5.91632	4.22854	6.60535	6.83115	6.3706	6.68483	6.66227	4.88367	9.62391	9.43138	10.5735	8.83226
ENSRNOG00000061969	0	0	2.68531	0	0	0	0	0	0	0.917266	2.45372	0	0	2.00277	1.1141	0	0
ENSRNOG00000020406	0	0	0	0	0	0	0	1.37453	2.19627	0	0	0	0	0	0	1.48436	0
ENSRNOG00000020407	2.96157	4.42503	3.27672	4.47812	3.45488	2.55295	2.72336	3.86186	3.8516	4.53688	4.40274	2.54136	2.79533	5.46304	2.16794	3.03417	4.37339
ENSRNOG00000020405	0	0	0	0	0	0	0	0	1.88253	0	0	0	0	0	0	0	0
ENSRNOG00000061962	1.96712	0	1.66579	2.39434	2.80307	0	0	0	0	0	0	0	3.22012	0	0	0	0
ENSRNOG00000061963	1.96712	1.56102	2.09062	0	0.9975	0.980876	0.951602	0	1.48102	1.87405	1.08377	1.55019	0	2.32488	1.1141	1.48436	1.06757
ENSRNOG00000061960	1.96712	2.55497	2.09062	2.66032	2.31793	3.13575	1.92678	3.02994	3.02961	2.66248	3.6083	2.2801	2.19066	3.17321	3.19412	3.18439	3.82282
ENSRNOG00000061961	2.96157	2.9685	2.91047	2.39434	2.99562	3.54971	2.24369	3.40013	2.67229	3.92757	2.45372	3.27478	3.81477	2.81052	2.5004	3.32044	4.03057
ENSRNOG00000061966	0	1.56102	1.66579	0	1.99625	0	0	0	0	0	0	0	0	0	0	0	0
ENSRNOG00000061967	0	3.66718	2.68531	1.04568	0	0	0	0	1.48102	0	2.45372	0	1.12986	0	1.1141	2.45807	2.92133
ENSRNOG00000061964	2.54838	3.42669	4.69978	2.06799	2.99562	2.96637	0	0	3.02961	2.18718	4.47715	3.4118	0	0	3.66061	3.32044	2.10021
ENSRNOG00000002908	11.4534	11.4442	11.3997	11.5422	11.5481	11.6308	11.585	11.5976	11.4913	11.7458	11.6305	11.7045	11.1877	11.7443	11.5959	11.8404	11.6828
ENSRNOG00000023278	8.60715	8.60428	8.88089	8.86784	8.75656	8.79447	9.03356	8.66384	8.52103	8.75468	8.83145	8.96164	9.23438	8.19844	8.27977	8.40136	8.51976
ENSRNOG00000023274	8.37819	8.44382	8.4591	8.52434	8.5496	8.42104	8.40563	8.44062	8.45628	8.87969	8.93408	8.56236	8.45279	8.91657	8.85232	8.71705	8.84607
ENSRNOG00000023271	9.97284	10.4737	9.98057	10.3259	10.0076	10.1352	9.73294	10.2178	10.6086	10.0859	10.5138	10.1595	9.88714	10.8135	10.9149	10.7036	10.7894
ENSRNOG00000059001	1.55577	2.7765	3.27672	3.54145	1.58163	2.55295	1.52006	0	0.922757	1.87405	1.69561	0	0	0	0	2.20034	1.67438
ENSRNOG00000059007	4.28015	4.21379	4.01882	5.40971	5.74998	5.91632	0	4.59073	4.7049	4.6433	3.73501	8.00841	8.25933	7.73839	7.62803	8.45778	7.96446
ENSRNOG00000059005	3.41948	2.9685	2.41839	0	2.58079	2.77441	1.92678	0	3.02961	4.08692	0	2.54136	3.68748	0	0	4.80576	0
ENSRNOG00000059008	8.28256	7.0195	7.81254	7.49884	8.08248	7.53156	8.54202	6.9501	6.95088	7.5446	6.73118	7.51766	7.63133	7.14322	6.38693	7.23962	6.88584
ENSRNOG00000022586	11.6538	12.1411	11.4566	11.8365	11.7739	11.8074	11.7049	12.0344	12.0603	11.8083	11.9703	11.6318	11.3055	12.2259	12.2976	12.1516	12.143
ENSRNOG00000022582	8.6669	8.90653	8.67004	8.67094	8.3657	8.70978	8.37754	8.75708	9.18125	8.84665	9.05136	8.43551	8.29798	9.3006	9.16487	9.04137	9.25602
ENSRNOG00000023187	9.8749	9.66095	9.66055	9.63867	9.81518	9.554	9.58464	9.88014	9.83141	9.51447	9.50256	9.37176	9.68538	9.69543	9.50491	9.41641	9.55611
ENSRNOG00000023182	2.28683	1.56102	1.66579	1.64556	0.9975	1.97122	0	2.06546	1.48102	0.917266	2.1239	1.55019	1.12986	1.58743	2.16794	1.88631	2.10021
ENSRNOG00000023181	0.978163	0	0	1.04568	0	0.980876	0	0	0.922757	0	0	0.973998	0	0	1.73518	0	0
ENSRNOG00000060705	2.54838	2.9685	3.10518	3.40314	2.80307	1.97122	2.72336	3.60286	1.88253	2.85194	3.14356	3.12337	3.39328	3.00323	2.5004	2.20034	3.58003
ENSRNOG00000060704	4.28015	4.7726	4.11241	3.07902	4.90205	4.13359	4.60588	3.40013	2.67229	1.47356	4.15328	2.2801	4.32294	0	4.01255	3.44475	4.03057
ENSRNOG00000060707	11.2193	11.1928	11.2176	11.1674	11.4874	11.2011	11.2525	11.2979	11.0555	10.9472	11.0607	10.9518	11.0112	11.0058	10.9646	10.901	10.9618
ENSRNOG00000060701	8.16559	7.35647	7.9135	8.21894	8.05571	7.70314	8.36942	7.77622	7.77257	7.46703	7.28078	7.71595	8.21963	7.41306	6.99934	7.7599	7.0137
ENSRNOG00000060703	7.06484	7.67147	6.7478	9.68231	5.90197	7.96165	7.05199	8.29458	8.75737	8.73676	9.23412	8.61653	8.80297	9.02605	8.22467	8.64112	8.98672
ENSRNOG00000033499	0	0	0	0	0	0	0	1.37453	0	1.47356	0	0	1.75564	0	0	0	0
ENSRNOG00000033498	11.0827	11.9526	10.8993	11.5157	10.8638	11.4633	10.9205	11.729	11.9698	11.6557	11.8411	11.2324	11.0857	12.1439	12.5066	12.2695	12.4761
ENSRNOG00000026936	5.16665	5.00944	5.76116	3.99103	5.08261	5.91632	6.05271	5.29381	4.02037	4.08692	5.0156	3.85797	4.40616	2.81052	3.78771	4.8514	3.93043
ENSRNOG00000026937	9.0646	8.43165	9.23834	8.45164	9.2688	8.86546	9.19171	8.43731	8.39234	8.66278	8.33734	8.76462	9.21143	8.32561	8.33284	8.03177	8.1815
ENSRNOG00000033490	5.95669	6.99764	5.70217	6.68898	6.65326	6.45378	5.83393	6.55736	6.83115	6.89694	6.84795	6.80596	4.69799	7.71792	7.3058	6.81342	7.49768
ENSRNOG00000033496	7.80167	6.65079	8.03799	6.81706	7.77638	7.68278	7.62311	6.60535	7.3812	8.26881	6.48295	8.49069	7.86988	5.88627	5.85961	7.21364	7.37922
ENSRNOG00000022637	1.96712	0	0	0	0	0	0	0	0	0	0	0	0	0	0	0	0
ENSRNOG00000022636	10.54	10.3281	10.6799	10.1826	10.759	10.2823	10.4044	10.1013	10.0397	10.1437	9.97013	10.1788	10.9327	9.85231	10.1504	10.148	9.74667
ENSRNOG00000022635	6.38277	6.44008	6.62614	6.4108	7.73649	6.54686	6.93572	6.01599	6.48668	7.5446	7.29113	7.71595	7.06715	7.23249	7.71056	7.80119	7.39809
ENSRNOG00000022632	0	0	0	0	1.58163	0	0	0	0	0	0	0	0	0	0	0	0
ENSRNOG00000053287	0	0	0	0	0	0	0	0	0	0	0	0	1.12986	0	0	0	0
ENSRNOG00000001074	8.74725	8.17352	8.41845	8.67845	8.53804	8.27903	8.83837	8.23481	8.20797	8.481	8.5288	8.86947	9.1763	8.09114	8.01334	8.74754	8.60344
ENSRNOG00000001072	10.3267	8.58974	10.1223	9.41626	10.1358	9.09599	10.4044	8.58525	8.6553	8.49172	7.89693	9.16678	9.56378	7.51937	7.93997	8.34663	8.65926
ENSRNOG00000001073	8.74073	8.4876	8.64677	8.88743	8.66389	8.41693	8.83247	8.7834	8.59308	8.67538	8.58035	8.67216	9.05584	8.36123	8.50921	8.80667	8.45366
ENSRNOG00000001070	11.5211	11.9984	11.2895	11.9065	11.3814	11.9175	11.6413	12.0149	11.953	12.016	12.3073	11.9549	11.5498	12.0815	12.3102	11.9811	12.1356
ENSRNOG00000001071	4.95739	4.7726	4.2003	4.33329	4.31717	5.09189	4.36558	4.59073	4.60224	4.83514	5.15812	4.27212	4.69799	5.42987	4.60241	5.17231	5.29854
ENSRNOG00000001079	10.6026	10.697	10.3627	10.6387	10.7943	10.655	10.6829	10.8541	10.5434	10.5694	10.6903	10.3377	10.5354	10.7154	11.0415	10.9679	10.6654
ENSRNOG00000039725	2.28683	0	0	2.39434	3.16548	1.55941	0	3.50505	2.67229	2.44431	2.1239	2.2801	1.75564	4.09094	2.5004	2.45807	2.10021
ENSRNOG00000039721	0	1.56102	0	0	0	0	0	0	0	0	0	0	2.19066	0	0	0	0
ENSRNOG00000035437	0.978163	0.982082	2.41839	1.64556	0.9975	1.97122	2.50337	0	1.48102	0	0	0	2.52444	2.00277	0	0	1.06757
ENSRNOG00000031532	2.76972	3.55194	2.68531	3.99103	2.58079	3.13575	2.72336	3.60286	3.66044	3.30529	4.24132	2.95418	3.0233	4.6474	5.01989	3.5592	4.5858
ENSRNOG00000031533	0.978163	0	0	0	0	0	1.92678	0	0	0	0	0	0	0	1.1141	0	0
ENSRNOG00000031535	0	0	2.09062	0	2.80307	0	0	0	2.45383	0	0	0	0	0	0	0	4.44772
ENSRNOG00000031536	8.26447	7.28609	7.18484	7.74774	8.01182	8.29253	6.50249	8.52414	7.38894	6.46068	5.96755	6.4559	7.74758	6.3435	6.84713	5.63064	6.45247
ENSRNOG00000028576	3.13087	0	3.27672	3.54145	2.80307	2.77441	1.92678	0	2.19627	3.16941	0	3.85797	4.03992	1.00185	3.36693	3.18439	4.44772
ENSRNOG00000054329	2.76972	3.55194	2.09062	2.06799	2.58079	2.29121	1.92678	2.53069	2.86198	3.16941	2.722	3.53693	2.52444	3.00323	2.77041	2.20034	2.69589
ENSRNOG00000054322	0	0	0	0	0	0	0	0	0	0	1.69561	0.973998	0	0	0	0	0
ENSRNOG00000054324	2.28683	2.55497	2.91047	2.88481	2.31793	2.29121	1.92678	2.53069	2.86198	1.47356	2.1239	1.55019	2.52444	2.00277	2.99777	2.67667	3.11625
ENSRNOG00000054325	0	0	0	0	0	0	0	0	0	0	0	1.96082	0	0	0	0	0
ENSRNOG00000054326	3.28238	2.55497	3.56856	1.64556	1.58163	2.77441	3.60978	3.28697	2.67229	4.00944	2.94812	2.95418	2.52444	2.00277	1.73518	2.20034	2.10021
ENSRNOG00000033451	4.54281	4.42503	3.69497	3.66764	3.80271	4.71783	3.71614	4.63764	4.65448	4.69371	4.85745	4.03812	3.68748	5.13287	4.66997	3.94331	4.93496
ENSRNOG00000031397	5.20509	2.29315	4.43578	4.99394	3.45488	2.96637	5.03372	0	3.17977	0	4.15328	4.53471	3.93173	3.58835	3.36693	2.20034	2.69589
ENSRNOG00000031391	0	0	0	0	0	0	0	0	2.67229	1.87405	3.31565	2.2801	0	0	0	3.03417	0
ENSRNOG00000031398	0	2.9685	0	3.89108	2.31793	0	0	2.06546	1.48102	1.47356	2.1239	1.96082	0	0	2.16794	2.20034	0
ENSRNOG00000032840	10.1359	10.1685	10.1293	10.2822	9.99359	10.342	10.159	10.1767	10.2304	10.3832	10.2289	10.0756	9.7859	10.1873	9.59022	10.0227	10.0789
ENSRNOG00000032844	14.3221	14.4568	14.1947	14.4529	14.4247	13.9517	13.4595	14.6424	14.4657	15.2563	15.3263	15.0116	15.1642	15.6396	15.126	14.3941	15.4215
ENSRNOG00000032847	6.16605	6.42379	5.2456	5.9954	5.80244	6.35428	5.60392	6.56951	6.89769	6.54546	6.76127	6.215	5.76758	7.27046	7.61951	7.11418	7.23973
ENSRNOG00000032846	7.79539	8.11381	7.48523	7.60519	7.22385	7.60555	7.30301	7.7657	8.20797	7.59188	7.76949	7.47919	7.02827	7.8985	8.66634	8.15519	8.1815
ENSRNOG00000049099	8.91608	8.73881	7.68886	8.43399	8.59864	8.58365	7.80282	8.30188	8.81015	8.9922	9.47559	8.29198	6.1995	9.93443	9.0586	8.89104	9.80616
ENSRNOG00000006868	12.3859	12.3694	12.2437	12.4456	12.3197	12.424	12.4576	12.3983	12.3972	12.5466	12.4567	12.3709	12.0651	12.5334	12.568	12.5798	12.6387
ENSRNOG00000006864	9.98808	9.56947	9.95079	9.55948	10.027	9.56517	10.0526	9.45009	9.29259	9.0682	8.89729	9.40087	9.77028	9.02328	9.20812	9.09216	8.88672
ENSRNOG00000006865	14.0272	14.1118	14.0275	14.0259	14.0181	14.3104	14.0556	14.1528	14.1998	14.189	14.3004	14.2417	14.1827	14.111	14.2869	14.1421	14.1818
ENSRNOG00000049093	8.49527	7.88295	8.40926	8.53266	8.56486	8.45346	8.84425	8.22716	8.40383	9.35134	8.00148	9.25594	9.08138	8.55827	6.83247	8.25621	8.86315
ENSRNOG00000006860	9.68226	9.41314	9.43457	9.83133	9.64426	8.63048	9.32163	8.55502	9.01636	8.95394	8.68609	8.53637	8.56116	10.1122	8.39406	8.93675	8.57055
ENSRNOG00000049096	8.49139	8.98638	9.2253	8.56139	8.22383	8.11645	8.28553	8.24621	9.02134	12.8641	11.7637	12.1475	11.4638	11.6972	12.032	11.0967	12.931
ENSRNOG00000049097	13.5311	14.0064	13.2646	13.787	13.4725	13.7434	13.2835	13.8998	14.0757	13.8467	14.1231	13.5013	13.2727	14.4268	14.2319	14.2153	14.2202
ENSRNOG00000055053	3.13087	1.56102	0	3.07902	1.99625	1.55941	2.50337	2.31675	0	0	1.69561	1.96082	2.19066	2.32488	3.19412	1.88631	3.11625
ENSRNOG00000055056	0	0.982082	0	0	1.58163	0	0	0	0.922757	0	0	0	0	0	0	0	0
ENSRNOG00000008639	14.6562	14.4405	14.4513	14.7336	14.5969	14.3938	14.6142	14.2848	14.358	14.6129	14.4286	14.6542	14.3139	14.7237	13.9729	14.6658	14.4273
ENSRNOG00000055583	13.029	12.7027	12.9936	12.9165	12.8253	12.9608	13.325	12.8045	12.2222	11.9114	12.0494	12.1087	11.8792	12.1194	11.5207	11.5563	11.5468
ENSRNOG00000055582	0	0.982082	0	1.04568	0	0	0	0	0	0	0	0	1.12986	0	0	0	0
ENSRNOG00000055581	0	0	3.27672	3.89108	3.45488	2.96637	3.49495	3.28697	0	2.18718	2.45372	0	4.94061	2.00277	0	2.20034	0
ENSRNOG00000055580	2.96157	1.97304	3.27672	3.07902	2.80307	1.97122	3.49495	2.53069	3.31576	0	1.69561	2.54136	2.52444	2.32488	0	1.88631	2.10021
ENSRNOG00000055587	0	0	0	1.64556	1.58163	0	0	0.845122	1.48102	0	0	0	0	0	2.5004	1.48436	0
ENSRNOG00000055586	5.44884	5.13488	4.97362	3.89108	5.48696	6.54686	5.18954	6.15147	5.65149	4.92227	6.22673	4.4734	4.23463	4.86155	6.14723	4.553	6.28009
ENSRNOG00000055588	0	0	0	0	0	0	0	0	0	0	0	2.2801	0	0	0	0	0
ENSRNOG00000026324	6.94503	7.22157	7.01346	7.35618	6.18489	6.67611	6.85654	7.07465	6.90849	6.94974	7.29113	6.76817	7.28067	7.13295	7.69443	6.73035	6.97652
ENSRNOG00000047720	0	4.28769	0	3.66764	0	0	0	0	4.09788	4.83514	3.31565	4.80734	0	4.46296	0	4.10277	3.58003
ENSRNOG00000003562	8.55602	8.06736	8.45016	7.66694	8.07716	8.39624	8.28985	7.68983	8.28457	8.81854	8.52003	9.1595	8.1489	8.05896	8.83034	8.61158	7.51507
ENSRNOG00000003563	11.6979	11.9094	11.5923	11.8532	11.5235	11.9084	11.5005	11.8981	12.1021	11.9941	12.3344	11.9266	11.5987	12.2623	12.2102	12.0525	12.1381
ENSRNOG00000012057	0	0	0	0	0	0	0	1.37453	0	0	0	0	2.79533	0	0	0	0
ENSRNOG00000018755	9.70424	9.81729	9.89755	9.92118	10.1737	10.1489	9.88319	10.4523	10.1092	10.1538	10.344	10.2353	9.86525	10.7908	10.4485	10.699	10.4596
ENSRNOG00000018757	4.28015	4.96508	4.50645	4.78705	3.80271	4.35567	3.49495	3.28697	4.37199	3.01939	5.0156	3.85797	3.22012	5.5582	5.38409	4.17635	4.51842
ENSRNOG00000059531	0	0	0	0	0	0	0	0	0	0	0	0	0	0	0	0.925214	0
ENSRNOG00000018752	8.54107	8.91238	8.58689	8.29912	8.40864	8.00604	8.31121	8.41055	8.43404	7.18815	8.13388	7.36568	8.29252	8.12262	8.39904	8.66048	7.56602
ENSRNOG00000026323	1.55577	1.97304	2.09062	0	3.31743	3.87099	4.29869	0	4.17144	0	2.94812	3.65206	0	0	0	2.67667	2.42858
ENSRNOG00000033823	2.28683	0	2.09062	0	0	0	0	0	0	0	0	0	2.19066	0	0	0	0
ENSRNOG00000033824	10.198	9.88433	10.1167	10.0528	9.98084	9.7705	10.0322	9.7177	9.71784	9.55081	9.55932	9.71245	10.2904	9.43205	9.55044	9.62952	9.42884
ENSRNOG00000001847	10.4717	10.6096	10.6094	10.3891	10.6577	10.7404	10.5328	10.7665	10.7771	10.6656	10.5292	10.4799	10.3269	10.7231	10.6595	10.5417	10.6209
ENSRNOG00000001845	10.6599	10.53	10.7893	10.7356	10.3733	10.5437	10.717	10.6753	10.844	10.577	10.6047	10.7099	10.7154	10.5887	10.7952	10.5469	10.6663
ENSRNOG00000001844	8.9476	7.74546	8.92992	8.24448	8.9049	8.07016	9.268	7.44806	7.7607	8.24366	6.99448	8.91629	8.87047	7.1017	6.42653	7.90764	7.36969
ENSRNOG00000001843	10.4216	10.3955	10.6074	10.5514	10.816	10.488	10.9135	10.2957	10.5295	10.6922	10.2369	10.4524	10.6656	10.6092	10.7295	11.6162	10.387
ENSRNOG00000001842	9.13598	10.0233	9.04418	9.64444	9.23341	9.80074	9.18014	9.66206	10.1393	9.29328	10.0439	9.11252	9.19397	10.033	10.6657	9.81373	10.1474
ENSRNOG00000052586	3.76653	2.55497	2.68531	4.0845	2.58079	0	3.37019	0	1.88253	2.85194	2.722	1.96082	4.48483	2.00277	0	2.20034	2.69589
ENSRNOG00000052583	12.4491	10.9225	12.4845	11.4919	12.8326	11.5721	13.1478	10.8842	11.191	11.2992	10.2017	11.7448	12.3545	10.063	9.85983	11.2862	10.7696
ENSRNOG00000001849	11.2081	10.6661	11.0824	10.9502	11.1959	10.828	11.3136	10.7331	10.5919	10.9595	10.5964	11.0554	11.0754	10.4855	10.3005	10.8093	10.6673
ENSRNOG00000052581	0	0	0	2.06799	0	0.980876	0	0	0.922757	2.18718	0	0	0	0	0	2.45807	0
ENSRNOG00000052050	0	0	1.06104	1.04568	2.58079	0	0.951602	0.845122	0	1.47356	2.722	3.4118	1.75564	2.32488	1.73518	2.45807	3.58003
ENSRNOG00000052051	5.24254	5.21283	4.11241	5.40971	2.99562	4.4227	3.60978	3.69446	4.7049	5.53341	5.86042	6.47166	5.32972	4.00346	6.23907	4.10277	5.0348
ENSRNOG00000052052	0	0	0	0	2.80307	0	0	0	0	0	0	0	0	0	1.73518	0	2.10021
ENSRNOG00000052054	0	0	0	0	2.99562	0	0	0	2.86198	0	0	2.2801	1.75564	0	0	1.88631	0
ENSRNOG00000052057	4.04608	2.29315	4.01882	3.99103	4.75007	3.54971	4.9047	3.16417	2.45383	4.42198	3.14356	3.4118	4.63038	2.81052	4.11307	2.20034	3.82282
ENSRNOG00000008529	6.95634	7.6576	6.22646	7.38403	6.14481	6.95049	7.44123	8.27617	7.37343	8.25629	7.98882	8.45942	6.62128	7.31655	9.35903	8.72932	8.44914
ENSRNOG00000053136	0	2.9685	1.66579	3.07902	0	3.54971	2.50337	2.88192	2.19627	4.23041	4.80063	4.40938	3.68748	2.00277	4.29526	3.5592	4.37339
ENSRNOG00000008523	10.8539	11.1532	10.776	11.0977	10.9034	11.0863	11.0094	11.2368	11.2162	10.9672	11.3613	10.927	10.7636	11.3149	11.4718	11.1347	11.1634
ENSRNOG00000008521	6.9787	7.25879	6.67297	7.03177	6.58001	7.48527	6.73531	7.63308	7.51439	7.63766	7.7988	7.18628	7.105	7.3256	7.77334	7.27355	7.76084
ENSRNOG00000008526	5.95669	6.8831	5.32595	5.84324	5.97236	5.63469	5.54742	5.92437	6.30248	5.35699	6.24814	5.44056	5.73576	5.86161	6.70942	5.60423	6.1746
ENSRNOG00000008525	0	1.56102	0	0	0	1.97122	0	0	0	3.01939	2.1239	3.53693	0	2.00277	0	2.86646	0
ENSRNOG00000008524	10.0461	9.45183	9.74699	9.85805	10.0758	9.46537	10.0488	9.52062	9.07744	9.21994	8.97317	9.76616	10.0705	9.98953	9.00728	9.51187	9.29681
ENSRNOG00000046450	2.96157	2.55497	4.87023	2.66032	3.80271	2.96637	3.08273	3.02994	3.31576	2.44431	1.69561	2.95418	3.39328	1.00185	1.1141	2.86646	2.42858
ENSRNOG00000046453	0	0	0	1.64556	0	0	0	0	2.19627	0	0	0	0	0	3.36693	2.20034	0
ENSRNOG00000046452	10.616	10.2319	10.5236	10.4961	10.4838	10.3846	10.3538	10.6114	11.0366	11.3254	11.3171	11.5655	12.2813	11.5292	11.3105	11.0866	11.8072
ENSRNOG00000046455	0	4.42503	0	4.94493	0	0	5.45828	0	4.43309	0	0	5.11893	5.94503	0	0	4.02524	4.37339
ENSRNOG00000019403	12.7563	12.4218	12.6802	12.535	12.7077	12.7867	13.1399	12.5994	12.3694	12.0457	12.2701	12.1791	12.1513	11.9266	11.9863	11.9182	11.3064
ENSRNOG00000019400	14.7606	14.1605	14.8028	13.8967	14.3344	14.4124	14.4302	14.0234	14.0918	14.1673	13.9456	14.7866	14.4381	13.8515	13.9059	13.7256	14.2979
ENSRNOG00000019407	9.76178	10.2494	9.92038	10.0557	9.77308	10.1289	9.64983	10.1425	10.3707	10.13	10.4848	10.031	9.65805	10.5688	10.8353	10.3651	10.5125
ENSRNOG00000019404	5.65729	5.9418	0	0	7.36135	6.45378	2.50337	3.86186	1.88253	0	5.06469	3.12337	0	5.61833	3.66061	4.93856	4.03057
ENSRNOG00000019409	0	1.97304	0	0	1.99625	0	2.50337	0	0	0	0	1.96082	0	2.32488	0	0	0
ENSRNOG00000056779	0.978163	0.982082	0	0	0	0	0	0	0.922757	0	1.08377	1.55019	2.19066	1.58743	1.1141	0	0
ENSRNOG00000056778	4.60163	0	0	0	6.47079	5.74356	6.42619	0	5.3993	0	6.22673	0	6.26784	5.289	5.01989	0	0
ENSRNOG00000056770	5.27904	5.17438	4.75886	4.78705	4.99515	4.35567	5.07428	5.63173	5.16726	4.74241	4.91212	4.19826	5.60096	4.6474	5.42377	4.43804	4.77092
ENSRNOG00000056773	0	0	0	0	0	0	0	2.31675	3.02961	0	0	0	2.19066	0	0	0	0
ENSRNOG00000056774	0	0	0	0	0	0	0	0	0	0	0	0	1.12986	0	0	0	0
ENSRNOG00000000715	0	2.7765	2.09062	0	0	0	0	2.31675	0	2.44431	0	0	0	0	0	0	0
ENSRNOG00000000716	1.55577	0.982082	0	0	0	1.97122	2.24369	0	0	0	0	0	0	0	0	1.88631	0
ENSRNOG00000000713	4.35043	4.13589	4.2003	4.17229	4.51878	3.66493	4.76301	3.50505	4.09788	4.69371	4.40274	4.59351	4.8244	3.70385	0	4.553	3.93043
ENSRNOG00000015229	12.0821	11.7042	12.1068	11.7943	12.1564	11.7976	12.2167	11.6425	11.567	11.5777	11.3869	11.7424	11.7997	11.6583	11.6072	11.7233	11.3057
ENSRNOG00000000718	12.0879	11.7263	11.9698	12.0776	11.9474	11.6008	12.2904	11.598	11.6477	11.6941	11.6497	11.7934	12.13	11.6876	11.6323	11.6977	11.6895
ENSRNOG00000046183	8.86297	8.23084	8.9554	8.54915	8.98936	8.86847	9.31741	8.53037	8.23825	8.75171	8.27091	9.00019	9.10648	8.2937	7.77334	8.52621	8.3985
ENSRNOG00000046182	0	0	0	2.06799	0	0	0	0	0	1.47356	0	2.54136	2.19066	2.58804	0	2.20034	0
ENSRNOG00000046181	7.97297	7.55658	6.52764	6.39264	7.98937	8.13656	5.6583	7.33163	8.12708	5.69059	5.86042	3.27478	7.66551	6.47939	7.7579	7.491	5.29854
ENSRNOG00000038251	3.28238	0	0	3.40314	2.58079	0	3.23361	2.71697	2.45383	3.64972	0	3.12337	0	2.00277	3.78771	3.03417	0
ENSRNOG00000046187	1.96712	0	0	0	0	0	1.52006	0	0	0	0	0	0	0	0	0	0
ENSRNOG00000046184	7.42385	8.35206	7.28873	7.16613	7.99502	7.19057	6.94669	7.47415	5.09348	6.90765	8.32732	7.26074	8.19058	8.27514	7.91234	9.50832	7.873
ENSRNOG00000038258	2.28683	2.7765	2.41839	3.54145	2.80307	2.55295	2.24369	0	3.55444	3.84076	2.94812	0	0	3.17321	2.5004	3.44475	3.58003
ENSRNOG00000042609	0	0	2.68531	0	0	2.77441	0	2.06546	2.19627	3.64972	2.94812	1.96082	1.75564	2.32488	0	0	2.10021
ENSRNOG00000015225	9.5541	9.86936	9.90411	9.66539	9.76979	9.86391	9.81452	9.68038	9.76018	10.1346	9.73828	10.2422	10.2973	9.97092	9.75094	9.96672	10.1404
ENSRNOG00000042601	3.54467	4.66578	2.91047	4.73033	2.58079	3.77164	3.37019	3.60286	4.09788	4.42198	5.15812	3.75869	2.19066	3.17321	5.73896	4.49667	4.88233
ENSRNOG00000042603	8.35273	7.15401	8.27907	7.81747	7.91983	6.91601	8.28553	7.65604	7.46405	8.07802	7.36157	8.08726	8.36191	7.44662	8.16738	8.17327	8.38437
ENSRNOG00000006002	8.88977	8.33909	8.61114	8.60543	8.99501	8.38367	9.09399	8.31997	8.57286	8.39603	8.02026	8.10758	8.99666	8.19351	7.90535	8.19556	8.12031
ENSRNOG00000042605	5.20509	4.91931	5.73197	4.17229	6.76323	4.91695	5.45828	5.29381	6.0722	3.64972	5.11216	5.30637	5.41255	4.46296	5.16744	7.77182	4.93496
ENSRNOG00000006000	10.9095	9.86031	10.725	10.5151	10.7006	10.0753	11.14	9.95382	9.59455	10.0645	9.36726	10.3915	10.8691	9.45696	9.69529	10.1027	9.76132
ENSRNOG00000006001	11.8383	11.8204	11.9241	11.9452	11.9419	11.5535	11.9184	11.8246	11.6465	11.3388	11.6401	11.6536	12.2837	11.6823	11.7256	11.4224	11.5812
ENSRNOG00000036959	0	0	0	0	0	0	0	0	0	0	1.69561	0	0	0	0	0	0
ENSRNOG00000036958	5.31463	5.77195	5.57642	4.25504	5.31705	5.09189	5.7107	5.60836	4.97522	5.08218	5.32858	5.30637	6.1995	4.52709	5.64135	5.34179	5.83013
ENSRNOG00000036952	0	0	0	0	1.58163	0	0	0	0	0	0	0	0	0	2.16794	0	0
ENSRNOG00000029668	5.54188	7.57883	6.02458	7.29883	5.87772	6.38821	7.48702	8.24621	7.34192	6.81961	7.08053	7.78696	6.39552	7.98096	10.3757	6.7784	9.28419
ENSRNOG00000027514	11.8035	12.4084	11.7092	12.1741	11.9514	12.2977	11.8238	12.4371	12.4327	12.3324	12.5942	12.0442	11.6662	12.5804	13.0288	12.4304	12.6327
ENSRNOG00000027516	0	3.55194	4.2003	2.66032	3.16548	0.980876	3.71614	4.08137	3.55444	3.16941	0	1.96082	5.56519	0	4.96715	3.03417	0
ENSRNOG00000027511	7.2509	7.35647	7.20622	6.73295	6.92577	6.97303	6.90232	6.82394	7.31782	7.61168	7.54573	7.66887	7.14189	7.54283	7.60232	7.74788	7.48891
ENSRNOG00000027513	11.4549	11.3292	10.8736	11.2529	11.3613	11.2486	11.3798	11.3459	10.1966	11.1407	10.804	10.7621	11.7094	11.1585	11.325	11.1144	11.0261
ENSRNOG00000017438	7.44809	7.65062	7.9646	6.88359	8.02292	7.31929	7.18758	6.99583	7.64925	7.90163	7.40033	8.54757	6.68931	7.54283	7.21825	7.74788	7.52369
ENSRNOG00000050347	7.80167	7.95844	7.35725	7.76902	7.57245	8.23775	7.41778	8.23862	8.09908	8.61454	8.19578	8.24231	8.23678	8.12262	8.77772	8.40519	8.95202
ENSRNOG00000050343	8.19454	6.13437	7.95199	7.04346	8.27114	6.93909	8.38562	6.08532	6.26936	7.09746	5.32858	7.5625	7.70713	4.86155	5.64135	6.29114	6.48813
ENSRNOG00000050340	0	0	1.06104	0	0	0	0	0	0	0	0	0	0	0	0	0	0
ENSRNOG00000050348	9.58904	10.171	9.42776	9.863	9.55724	9.83959	9.09399	10.1983	10.4923	9.89036	10.1824	9.47115	9.59072	10.2204	11.0035	10.2548	10.4197
ENSRNOG00000050445	12.1356	12.1376	12.0936	11.7225	11.6443	12.0556	11.3984	11.9789	12.1594	11.708	11.6692	11.1703	11.8682	11.5806	11.1549	11.4304	11.5158
ENSRNOG00000017259	9.84934	10.2119	9.66635	11.4403	9.49883	10.3656	9.67643	10.4474	11.0951	11.0969	11.5166	10.9162	10.3806	11.7657	10.9904	11.2494	11.4647
ENSRNOG00000017258	5.73816	4.28769	4.11241	5.37313	5.03954	5.09189	4.49073	3.16417	5.01573	3.64972	4.15328	5.40816	5.19579	2.81052	2.77041	4.89564	4.71182
ENSRNOG00000017251	12.3204	12.4648	12.2543	12.4612	12.4025	12.2673	12.2947	12.4221	12.4471	12.2735	12.4168	12.4499	12.3184	12.4873	12.6065	12.3819	12.2875
ENSRNOG00000017253	9.53725	9.48559	9.53729	9.35661	9.7959	9.83652	9.50898	10.0039	9.73916	9.7619	9.5636	9.58783	9.23723	9.86942	10.1869	9.41261	9.5264
ENSRNOG00000017254	11.5962	11.5333	11.4951	11.5308	11.5724	11.5748	11.6455	11.5946	11.5835	11.7757	11.6687	11.678	11.4885	12.0146	11.6502	11.9182	11.8023
ENSRNOG00000017256	7.16575	6.03057	6.57773	6.218	7.12431	6.42137	5.54742	5.53592	5.09348	4.00944	4.32429	2.95418	5.76758	3.91034	4.20704	5.82619	3.44137
ENSRNOG00000017783	9.01407	8.9153	8.91376	9.37984	10.5322	9.43526	8.97585	9.22475	8.99119	9.85619	9.38186	9.97824	10.0186	9.39171	9.45312	9.22379	10.2906
ENSRNOG00000017781	12.0072	12.2415	11.9999	12.2004	12.0024	12.0975	11.9398	12.172	12.2078	12.1452	12.3288	12.033	12.0643	12.5226	12.5196	12.2338	12.1133
ENSRNOG00000017780	9.28024	10.4183	9.4481	9.89883	9.40863	10.1831	9.65319	10.3238	10.4402	10.2058	10.2396	9.74848	8.93844	10.5184	10.5212	10.4191	10.7421
ENSRNOG00000017787	11.4393	11.2494	11.5764	11.3006	11.8084	11.3522	11.6702	11.2873	11.1301	11.4159	11.2038	11.3312	11.7744	11.3607	11.1326	11.387	11.1461
ENSRNOG00000017786	6.54142	6.95291	5.73197	6.29824	7.853	5.82015	6.56074	6.97771	5.57223	8.5269	7.40986	8.28753	6.37501	12.3714	8.49064	7.91303	8.49368
ENSRNOG00000017784	9.76178	9.31051	9.7741	9.53071	9.69197	9.25618	9.87747	9.18188	9.00383	9.20046	8.8905	9.35699	10.2891	8.97235	9.02351	8.99383	8.86992
ENSRNOG00000017788	4.95739	7.45599	6.76231	6.23848	4.58017	6.9618	5.99048	6.6518	7.35776	6.68904	7.04428	6.63454	4.14056	7.31655	4.53154	6.69324	7.23973
ENSRNOG00000054041	1.55577	0	0	1.04568	0	0	0	0	0	0.917266	0	0	1.75564	0	1.1141	0	0
ENSRNOG00000054040	0	1.56102	0	0	0	0	0	0	0	0	0	0	0	0	0	0	0
ENSRNOG00000054042	3.13087	0	0	0	0	2.96637	0	0	1.48102	0	2.1239	3.27478	3.68748	0	0	3.18439	1.67438
ENSRNOG00000054045	0	0	0	1.04568	0.9975	0	0	0	0.922757	0	1.08377	0	0	1.00185	1.73518	0	1.06757
ENSRNOG00000054047	6.51105	5.32238	6.4401	6.23848	6.76323	5.98446	6.8331	5.88602	5.48835	5.4479	4.32429	5.44056	6.62128	5.09105	5.38409	5.17231	4.51842
ENSRNOG00000054046	2.54838	2.29315	1.06104	1.64556	3.16548	2.96637	2.72336	2.71697	3.55444	0	0	1.96082	3.0233	3.46279	3.19412	4.89564	2.10021
ENSRNOG00000054049	7.3741	7.12407	7.68886	7.34678	7.14478	7.16143	7.63671	6.99583	7.12762	7.09746	6.8619	7.07718	7.74758	6.92253	7.05094	7.02736	6.52294
ENSRNOG00000011363	6.46428	5.87144	6.42193	6.25868	5.24306	5.69015	6.7226	5.40646	4.80075	5.91962	5.24587	6.35754	6.17598	5.49546	3.52123	5.52194	5.74425
ENSRNOG00000011361	10.01	10.0971	9.97902	10.2179	10.1281	10.3114	10.0283	10.2865	10.1473	9.90648	10.092	9.68398	10.1898	10.3469	10.2695	10.0644	10.1613
ENSRNOG00000011360	8.65654	7.84061	7.87396	7.95996	8.51071	7.53156	7.97336	7.33163	7.54931	8.29761	7.06855	8.77736	7.86254	7.6403	8.55906	8.51916	8.8967
ENSRNOG00000011367	5.73816	5.05248	5.5432	5.25746	5.28053	4.71783	4.76301	5.20315	5.05513	5.47697	4.67979	5.37503	6.33309	4.75844	4.01255	5.40437	5.08224
ENSRNOG00000011366	11.3141	11.5185	11.1728	11.3485	11.2954	11.5007	11.1631	11.471	11.391	11.5011	11.5792	11.4598	11.4012	11.495	11.6668	11.576	11.5693
ENSRNOG00000014786	7.2324	8.04622	6.9766	9.10102	6.8654	8.1662	7.43346	8.12386	8.63269	8.73977	9.32507	8.74854	8.08088	9.86322	8.48127	8.84101	9.10915
ENSRNOG00000011369	2.54838	2.7765	2.68531	0	0	1.55941	0	1.76097	1.88253	2.44431	2.45372	1.96082	2.19066	0	0	0	0
ENSRNOG00000014785	10.5353	10.171	10.488	10.3271	10.4097	10.5123	10.495	10.374	10.2464	11.0524	10.7497	10.9234	10.7377	10.411	9.97282	10.6817	10.8506
ENSRNOG00000014783	10.3332	10.2	10.5204	10.1506	10.6389	10.0947	10.1159	10.2013	10.2261	10.4118	10.167	10.4789	10.5617	10.2349	10.1983	10.8812	10.2418
ENSRNOG00000010940	10.8919	10.5404	10.6683	10.5183	10.7829	10.7912	10.8227	10.6739	10.5844	9.77073	10.3075	10.1836	11.1943	10.2868	10.6985	10.4087	10.0774
ENSRNOG00000010941	9.25756	9.45984	9.6312	9.67669	9.57996	9.21422	9.29184	9.17394	9.46341	9.76337	9.72307	9.71245	9.77225	10.0494	9.76453	10.5321	9.8616
ENSRNOG00000010942	4.54281	3.42669	3.91874	4.25504	4.58017	3.42447	5.15213	4.01184	4.37199	5.4479	3.14356	3.95086	5.52852	3.00323	4.20704	3.764	3.11625
ENSRNOG00000010944	12.6801	12.7299	12.4608	12.9303	12.6409	12.9144	13.1308	13.0748	12.7392	13.2032	12.7486	13.2784	12.6445	13.052	12.7266	12.6723	13.2021
ENSRNOG00000010945	13.6763	13.7135	13.698	13.849	13.7849	13.7785	13.9326	13.7901	13.6723	13.5515	13.7297	13.6716	13.9603	13.7106	13.9274	13.709	13.664
ENSRNOG00000010947	11.2746	10.8489	11.3716	10.7597	11.2063	11.0357	11.1128	11.1022	11.2479	12.6813	11.9467	13.1256	11.8678	11.1407	11.0052	11.6749	12.6596
ENSRNOG00000011094	5.00174	6.71916	5.78978	6.0886	4.45466	5.2479	6.01152	5.58462	6.5432	6.80821	6.33073	5.97071	3.0233	6.64751	3.78771	6.50615	6.70065
ENSRNOG00000011096	9.28474	9.49342	9.25383	9.81267	9.10353	9.33442	9.39952	9.3123	9.5487	9.20046	9.7345	9.21205	9.10959	9.48347	9.34876	9.23029	9.50697
ENSRNOG00000011093	10.0853	10.8865	9.97746	10.6135	10.1922	10.7239	10.1184	10.883	10.9795	10.408	10.9459	10.043	10.4631	10.981	11.7811	10.8492	11.1517
ENSRNOG00000011092	2.28683	0	0	0	0	0	0	2.31675	1.88253	0	0	0	0	0	0	0	0
ENSRNOG00000060543	1.55577	0	0	0	0	0	0	0	0	0	0	1.96082	1.75564	0	0	0	0
ENSRNOG00000014251	11.9268	11.5648	12.0283	11.4644	12.1479	11.6873	11.7865	11.6281	11.9002	11.8387	11.7991	12.0126	11.8268	11.903	11.8363	11.8674	12.0899
ENSRNOG00000014252	10.8241	11.1408	10.6243	10.8373	10.7365	11.0303	10.7903	11.2439	10.964	10.8062	10.9638	10.4701	9.98344	11.12	10.8563	10.9471	10.6722
ENSRNOG00000060547	0.978163	0.982082	0	0	0.9975	0.980876	1.92678	1.37453	0	0.917266	0	0.973998	1.75564	1.58743	2.99777	1.88631	1.67438
ENSRNOG00000014256	5.31463	7.0303	5.47435	6.11099	5.08261	5.42181	4.66018	5.4333	6.26936	6.91829	6.13778	6.63454	4.76258	7.82386	5.70715	6.73035	7.54077
ENSRNOG00000060544	11.3256	10.9462	11.3351	11.0058	11.2512	11.0154	11.4643	10.7486	10.5658	10.9717	10.614	11.1225	11.031	10.3435	9.9183	10.4163	10.3799
ENSRNOG00000014258	10.3332	9.98773	10.4153	10.1067	10.0878	10.171	10.3331	10.2032	10.2863	11.3516	10.9774	11.2353	11.4813	10.6664	10.6564	10.8172	11.3057
ENSRNOG00000014259	9.21816	9.84815	9.07357	9.38215	8.79267	8.90994	9.10137	8.64387	9.38633	9.88224	9.44347	9.68567	8.94541	9.91208	7.84086	8.92345	9.27656
ENSRNOG00000060548	0	0	0	0	0	0	0	0	0	0	0	0.973998	0	0	0	0	0
ENSRNOG00000018413	11.9725	11.411	12.0253	11.08	11.9466	11.4266	11.3331	10.8423	11.4573	10.9601	10.8762	9.92342	12.5338	10.2868	8.92325	8.86902	9.8616
ENSRNOG00000022030	5.34937	5.87144	4.75886	7.19786	5.03954	7.21914	5.83393	6.54511	7.56986	6.97033	7.34179	7.24248	6.6726	7.59613	6.44594	7.18719	6.88584
ENSRNOG00000022039	8.97844	7.83446	8.69295	8.28934	9.02015	8.11138	9.08905	7.92073	7.79602	8.24366	7.3014	8.56604	9.38301	7.36999	7.22948	7.80699	7.75353
ENSRNOG00000030486	9.92614	10.079	10.3579	9.95715	10.6505	10.4939	10.6976	10.2884	10.0904	10.3394	10.1586	10.6244	9.91937	9.88327	9.63739	9.95501	9.68462
ENSRNOG00000015121	11.1384	10.2482	10.9884	10.8059	11.2304	10.5199	11.3899	10.4433	10.0125	10.3551	9.99883	10.6428	10.7457	9.74347	9.85076	10.5862	9.81496
ENSRNOG00000015122	10.4479	10.5878	10.4459	10.4297	10.3569	10.567	10.494	10.5598	10.5242	10.735	10.612	10.4633	10.425	10.6403	10.5097	10.525	10.6605
ENSRNOG00000015125	9.03556	9.6311	8.89413	9.22167	9.15235	9.30585	9.04636	9.58337	9.48701	9.40905	9.72689	9.0509	9.10337	9.69369	10.1385	10.0461	9.59138
ENSRNOG00000015124	11.3114	9.89027	11.1619	10.3091	10.9886	10.3773	11.2771	9.87281	10.1151	10.6751	9.56999	11.0986	11.0384	9.20581	9.42406	10.4239	10.5243
ENSRNOG00000047447	4.35043	5.00944	4.87023	4.73033	4.24319	4.91695	4.66018	5.40646	5.01573	5.7152	5.06469	5.03655	4.76258	5.289	4.53154	5.73173	5.37672
ENSRNOG00000047446	5.60074	5.4566	4.01882	5.25746	6.12435	4.91695	5.63137	5.60836	5.30439	6.55912	5.06469	6.53304	3.93173	6.04803	5.5	6.8363	6.2596
ENSRNOG00000015128	11.4418	11.8075	11.371	11.7791	11.3287	11.7334	11.5598	11.8369	11.929	11.8415	12.1438	11.8121	11.335	12.1499	12.1457	12.054	12.1576
ENSRNOG00000043350	7.64271	7.21211	7.08447	6.85735	8.2618	7.38799	7.21505	6.81376	6.79669	7.22289	6.46477	7.11781	6.96106	6.39597	6.66044	7.10479	6.66992
ENSRNOG00000043357	10.1896	9.52241	10.0576	9.65018	10.0864	9.71976	10.4686	9.55157	9.38053	9.54567	9.22605	9.84995	10.1736	9.22043	8.93016	9.42775	9.25602
ENSRNOG00000043358	2.96157	3.7739	3.56856	4.40753	4.24319	0.980876	3.49495	4.49206	5.01573	3.42946	4.61536	4.27212	4.40616	3.32525	4.79628	2.67667	2.92133
ENSRNOG00000003283	12.2754	12.2968	12.4084	12.3643	12.5414	12.3471	12.4607	12.168	12.3994	12.0875	12.2851	12.1697	12.1346	12.4703	12.2892	12.5046	11.8613
ENSRNOG00000003281	9.72423	9.20955	9.62922	9.31623	9.628	9.31911	9.41539	9.06875	8.95779	9.01468	9.05136	9.36122	9.4702	9.04808	8.62438	9.04629	8.96474
ENSRNOG00000003287	1.55577	5.28678	1.06104	5.13171	2.58079	3.87099	4.81181	3.86186	5.3993	5.4479	3.31565	5.03655	1.12986	5.73154	1.73518	5.70711	5.21587
ENSRNOG00000003288	0	0	2.09062	0	0	0	0	0	0	0	0	0	0	0	0	0	0
ENSRNOG00000058678	0	0.982082	0	0	0	0	0	0	1.88253	1.47356	0	0	1.75564	2.32488	0	0	0
ENSRNOG00000009284	8.72428	8.54146	8.68916	8.46908	8.31242	8.53145	9.12086	8.43067	8.45628	8.28122	7.43808	8.52886	8.52438	7.6761	5.60729	7.37078	7.825
ENSRNOG00000053084	8.66346	9.37338	8.51158	8.76923	8.83421	9.21895	8.43318	9.16796	9.64061	9.13584	9.41062	8.72572	8.26492	9.34798	10.0992	9.29159	9.59138
ENSRNOG00000053085	0	0	0	0	0	0	0	0	0	0	0	0	0	0	0	0	1.67438
ENSRNOG00000053086	14.2567	13.9823	14.2557	13.8463	14.9397	14.6277	14.6235	14.1085	13.7476	13.9966	13.3087	14.1555	14.5955	13.2797	12.7461	13.5214	13.3023
ENSRNOG00000020308	12.2149	12.6337	12.2431	12.2333	12.7403	12.415	12.3349	12.7051	12.5548	12.1464	12.4747	12.2178	11.9992	12.4549	12.8697	12.5133	12.4918
ENSRNOG00000053082	0.978163	1.56102	2.09062	0	1.99625	0	1.52006	0.845122	1.48102	0	1.69561	1.96082	0	0	0	0.925214	2.42858
ENSRNOG00000020305	0	0	0	0	0	0	0	0	0	0	0	0	2.52444	1.58743	0	0	0
ENSRNOG00000020304	11.8782	11.9487	11.8488	11.888	11.9506	11.8195	11.8795	11.9913	11.7593	11.8953	11.9537	11.9493	11.8423	11.8235	12.1431	11.9559	11.8493
ENSRNOG00000020307	5.86363	7.52637	6.87343	6.64363	5.31705	7.18093	6.39451	6.58155	7.36562	7.33829	7.03199	6.85485	5.76758	6.77184	5.30129	7.15114	7.40743
ENSRNOG00000053089	2.96157	4.48909	3.56856	4.25504	4.63905	4.35567	3.08273	4.44008	4.93354	3.16941	4.67979	4.40938	3.0233	3.70385	5.01989	4.31312	3.58003
ENSRNOG00000020302	8.72428	8.22145	8.62708	8.36115	8.47074	8.32794	8.63647	8.61779	8.47456	8.1062	8.23384	8.09237	9.07821	7.88019	7.90535	7.84133	7.47119
ENSRNOG00000051690	10.1121	9.49732	10.2096	9.89883	10.2154	9.75107	10.6201	9.50331	9.40551	10.0403	9.50478	10.0678	10.4312	9.73331	8.6497	8.94467	9.19798
ENSRNOG00000030938	0	2.9685	0	0	0	0	0	0.845122	0	0	0	0	0	0	0	0	0
ENSRNOG00000030932	7.65665	7.66455	7.90699	7.65936	7.68152	7.47741	8.00518	7.56796	7.44192	7.53081	7.09242	7.2877	8.17287	7.70412	7.73442	7.24818	7.76084
ENSRNOG00000030930	9.75532	9.61862	9.98212	10.047	10.3635	9.37941	10.1001	9.29045	9.4017	9.78388	9.29453	9.49255	10.1869	9.77518	9.67488	12.0734	9.64173
ENSRNOG00000051824	6.75081	7.63654	6.71833	6.37425	6.88986	6.89255	6.67064	7.02258	7.11835	6.71367	7.15042	5.97071	6.26784	7.12261	6.99934	6.61601	7.1084
ENSRNOG00000051825	5.12716	4.96508	5.36451	5.21675	5.28053	5.60613	5.33016	5.74318	5.62555	4.78952	5.06469	3.85797	5.32972	5.52718	5.53666	4.80576	4.93496
ENSRNOG00000051826	1.55577	1.56102	1.66579	0	0.9975	0	0.951602	0	0.922757	0.917266	0	0	1.12986	0	0	0.925214	0
ENSRNOG00000051823	7.3313	7.31289	7.60278	6.98405	7.28043	7.18093	7.40193	6.98679	7.03212	7.27348	6.68483	7.17669	7.23588	6.55824	6.46508	6.79017	6.78908
ENSRNOG00000058966	0	0	0	0	0.9975	0	2.24369	0	0	0	0	1.55019	0	0	0	1.48436	0
ENSRNOG00000058967	0	0	0	0	0	0	0	0	0	0	0	0	1.12986	0	0	0	0
ENSRNOG00000005608	12.1322	11.7317	12.1065	11.802	12.1425	11.9527	12.1846	11.6937	11.6221	11.2977	11.5723	11.5074	11.6815	11.122	11.3289	10.9064	10.7867
ENSRNOG00000053557	10.2518	10.5157	10.1251	10.632	10.0891	10.3962	10.1974	10.4242	10.5163	10.4033	10.6736	10.1824	10.1526	10.7128	11.0407	10.6392	10.848
ENSRNOG00000009585	11.5803	10.7769	11.5081	11.3491	11.6554	11.0622	11.7197	10.8818	10.8278	10.9659	10.454	11.1901	11.0951	10.735	10.2055	11.1445	10.5478
ENSRNOG00000009580	6.57116	7.36503	7.55357	7.62087	6.96082	7.53913	7.26846	6.46933	7.36562	7.05952	6.18294	7.72912	6.28992	6.82384	5.64135	7.36292	7.63127
ENSRNOG00000032160	4.48149	4.87205	4.28314	4.0845	3.99531	4.28537	3.81519	4.85173	4.30819	4.08692	4.05953	4.75678	4.48483	4.52709	3.78771	4.17635	4.8277
ENSRNOG00000027654	11.7601	11.1112	11.5558	11.3229	11.4948	11.21	11.7376	11.109	11.0409	11.1822	11.0185	11.379	11.7282	11.0945	11.0198	11.2155	11.1901
ENSRNOG00000027655	3.13087	5.05248	4.97362	4.60973	5.16506	5.38867	4.15481	3.16417	5.72663	6.32336	5.20266	5.44056	4.14056	4.81092	4.37839	4.17635	6.8174
ENSRNOG00000009050	0	4.28769	0	3.78368	0	0	2.50337	2.06546	3.8516	2.44431	1.69561	0	0	3.46279	2.77041	3.32044	2.10021
ENSRNOG00000009052	5.20509	5.25028	4.28314	4.17229	4.08275	4.13359	5.88042	3.86186	4.09788	4.16045	4.32429	4.59351	4.94061	4.00346	0	5.60423	3.11625
ENSRNOG00000009054	5.97905	7.42358	6.67297	6.42874	5.80244	7.43745	6.7972	6.26039	6.95088	6.54546	6.38971	6.79347	5.49089	6.7041	5.11992	6.61601	6.66992
ENSRNOG00000009057	11.9182	11.5026	11.9425	11.4855	11.9071	11.6286	12.0768	11.3174	11.5025	11.7618	11.3687	11.8533	12.0611	11.1272	10.7315	11.2821	11.1314
ENSRNOG00000009058	1.96712	1.97304	1.66579	0	3.69582	1.97122	3.23361	4.49206	4.02037	2.85194	2.94812	3.85797	3.81477	2.32488	1.73518	3.44475	3.93043
ENSRNOG00000049878	8.46787	7.88295	8.42302	8.68593	8.52639	7.76902	8.43318	7.68425	7.73059	8.31784	7.95667	8.65845	9.08138	8.05353	8.08933	8.00678	7.85262
ENSRNOG00000049873	8.19931	7.6436	7.81949	8.21377	7.82157	7.72323	8.09663	7.70642	7.85302	8.3884	7.7546	8.45149	8.30883	8.2937	8.09549	7.66723	8.70544
ENSRNOG00000049870	0	0	3.43001	3.07902	3.90222	0	0	1.37453	3.66044	2.44431	3.95925	3.75869	3.54787	3.17321	3.52123	5.17231	3.82282
ENSRNOG00000049876	12.4423	11.953	12.4093	12.272	12.4439	12.2616	12.6909	11.9694	11.919	12.2936	12.0084	12.599	12.2208	12.0295	11.4419	12.2547	12.437
ENSRNOG00000049877	0	0	0	0	0	0	0.951602	0	0	0	0	0	0	0	0	0	0
ENSRNOG00000059709	4.41745	5.05248	4.36148	4.47812	4.51878	4.66344	4.22854	4.63764	5.01573	4.53688	5.06469	4.40938	4.69799	5.25152	5.11992	5.09853	4.5858
ENSRNOG00000059705	10.2345	9.35416	10.3204	9.99376	10.4534	9.71308	10.3743	9.39313	9.44499	10.285	9.55073	10.4916	10.1839	9.38739	8.88822	9.99241	9.53921
ENSRNOG00000059703	1.96712	2.29315	2.09062	1.64556	1.99625	1.97122	2.50337	2.06546	1.88253	3.30529	2.722	2.2801	3.22012	2.81052	4.11307	2.86646	3.11625
ENSRNOG00000059702	9.39277	9.3477	9.00811	9.44077	9.03118	8.74949	8.5742	9.20931	9.02631	8.98716	8.95701	9.54191	9.76438	9.94767	9.96779	9.40114	9.74483
ENSRNOG00000004262	7.17546	5.89527	6.83276	6.76153	6.03947	6.56181	6.86812	6.08532	6.63707	6.84213	6.22673	7.09764	6.63859	6.86164	5.83038	7.01739	6.7602
ENSRNOG00000004263	10.1716	9.60242	10.203	10.1136	10.0904	9.81796	10.0803	9.66206	9.7331	10.0835	9.7848	10.3527	10.0801	10.1226	9.01054	10.0873	9.93126
ENSRNOG00000004265	6.69788	4.42503	5.6089	5.21675	5.82797	4.86969	5.68474	3.02994	4.93354	5.08218	2.1239	6.03577	6.7383	2.32488	2.5004	5.34179	4.71182
ENSRNOG00000004268	10.579	10.7188	10.6799	10.5339	10.6189	10.0882	10.3723	10.4638	10.477	9.96537	10.4178	10.2672	11.4094	10.1886	10.6428	9.83518	10.1292
ENSRNOG00000004269	0	0	2.91047	0	0	0	1.92678	2.31675	3.02961	3.16941	0	4.40938	0	0	0	0	2.69589
ENSRNOG00000023026	3.28238	3.42669	3.43001	3.99103	2.80307	2.29121	4.49073	2.71697	1.88253	4.00944	3.31565	3.27478	3.93173	2.81052	0	3.18439	2.92133
ENSRNOG00000023021	10.9261	9.89027	10.8398	10.4286	10.9243	10.255	11.156	9.95614	9.63737	10.0318	9.22605	10.3675	10.4991	9.75523	8.70309	10.1819	9.61778
ENSRNOG00000023020	9.28698	9.89027	9.09092	9.31864	9.18236	9.72475	8.99974	10.0469	10.1711	9.77073	10.1242	9.23069	9.06227	10.2481	11.066	10.2706	10.3548
ENSRNOG00000023023	8.00601	9.20001	8.49864	8.67845	8.24294	8.6198	8.36534	9.34624	9.00131	8.34569	8.74751	8.00841	8.73217	8.81104	9.52101	8.75056	8.98047
ENSRNOG00000032398	10.0981	10.1226	9.996	10.4309	10.1811	10.0622	10.2325	9.81275	9.90335	10.033	9.96205	9.85597	10.4212	10.5989	10.3164	10.8187	9.94576
ENSRNOG00000032395	10.3451	9.7172	10.2384	9.52655	9.63886	10.1414	9.86018	10.2708	9.5487	9.13812	10.0051	9.62706	9.75647	9.56974	10.0108	9.66829	9.53282
ENSRNOG00000032394	10.399	11.1169	10.5552	10.9252	10.383	10.7873	10.6089	11.0843	11.0736	10.5082	10.9144	10.478	10.1129	11.046	11.0684	10.7941	10.997
ENSRNOG00000032396	10.3612	10.1086	10.3945	10.5767	10.6005	10.0005	10.4743	9.94802	10.02	10.4887	10.0347	10.4573	10.6959	10.6511	9.85258	10.8716	10.3218
ENSRNOG00000032391	11.0775	9.64522	10.8644	10.3637	11.0373	10.0155	11.1286	9.65067	9.63737	10.1197	9.24481	10.5714	11.0433	9.65653	9.02996	10.4096	9.90016
ENSRNOG00000032390	2.76972	0	2.68531	0	2.31793	2.29121	0	0	0	0	0	0	3.0233	0	0	0	0
ENSRNOG00000003606	6.16605	3.7739	5.81783	5.57988	4.69563	6.337	4.42951	6.98679	6.1287	6.55912	5.9415	5.72985	5.28644	6.95786	6.66044	6.33999	3.28795
ENSRNOG00000003603	10.8101	10.0816	10.7525	9.89883	10.4828	10.2969	10.7564	10.1875	9.88979	10.2176	9.39391	10.4243	10.2986	8.99521	8.82294	9.75039	9.3893
ENSRNOG00000003601	6.14643	7.73229	8.92992	6.33674	6.96082	7.52394	6.92468	8.1804	8.46728	5.7152	7.19519	5.97071	7.78692	7.2516	6.02355	5.84887	8.69021
ENSRNOG00000003600	10.2746	10.1314	10.2731	10.2586	10.4818	10.0908	10.495	10.2158	9.94982	10.3414	10.3011	10.377	10.3806	10.0698	10.3216	10.2409	10.1913
ENSRNOG00000008728	7.30499	7.11394	7.65815	6.77562	7.47076	6.89255	7.82676	6.92195	7.40427	7.61168	6.91641	7.65513	7.41733	6.11216	6.21665	6.79017	6.57361
ENSRNOG00000007519	12.4307	12.2074	12.1732	12.3465	12.3868	12.4112	12.5931	12.7959	12.2378	12.3853	12.1692	12.4088	12.2383	12.0941	12.5886	12.226	12.5696
ENSRNOG00000007518	12.8616	12.0223	12.8185	12.2985	12.8934	12.5626	13.1122	12.1367	12.1478	12.4882	11.8806	12.7464	12.8069	11.6371	11.454	11.9637	11.9582
ENSRNOG00000008720	9.81713	10.4397	9.9681	10.0412	9.77964	10.171	9.68464	10.4441	10.5101	10.1628	10.3625	9.92199	10.0737	10.4205	10.8454	10.2706	10.5016
ENSRNOG00000007515	9.59448	9.70713	9.53729	9.29683	9.132	9.44335	9.64142	9.40165	9.61282	9.683	9.40587	9.69745	9.73047	9.13811	9.21662	9.35831	9.61375
ENSRNOG00000007514	8.19454	7.97531	8.10214	8.0554	8.18977	8.19044	8.45254	7.96739	7.54239	8.02978	7.52833	8.1717	7.17786	7.27046	6.46508	7.3941	7.55765
ENSRNOG00000008725	11.2683	11.0327	11.2456	10.9802	11.2322	11.2613	11.2342	11.0624	11.0525	10.9634	10.983	11.202	11.1115	10.8119	10.8454	10.7563	10.8693
ENSRNOG00000007512	11.2292	11.6491	11.4084	11.5913	11.3465	11.7164	11.2896	11.6784	11.7808	11.6676	11.7863	11.5386	11.5314	11.9842	12.2774	11.8628	12.2383
ENSRNOG00000007510	7.56355	5.82255	7.36678	6.67402	7.03943	7.02788	7.50938	6.66318	6.77326	6.89694	7.0071	7.02473	7.46663	7.11219	7.26269	6.90284	7.208
ENSRNOG00000022772	11.2039	11.0527	11.1357	10.413	10.9851	10.8578	11.187	10.4767	10.4688	10.0476	10.2099	10.4613	10.4399	10.0991	10.062	10.1582	9.91334
ENSRNOG00000022771	10.7999	10.1175	10.6635	10.2598	10.8545	10.5323	10.9205	9.98022	10.0175	10.6538	10.4677	10.7124	10.0036	9.85856	9.32538	10.0825	9.66138
ENSRNOG00000022777	6.78927	8.77459	7.68886	7.5489	5.74998	7.59105	7.65688	6.86394	7.81336	7.97479	7.18413	8.003	5.49089	7.78504	2.99777	7.99666	8.29659
ENSRNOG00000028311	1.96712	0	0	0	1.99625	0	0	0	0	0	0	1.55019	0	0	0	0	0
ENSRNOG00000022778	10.739	10.1612	10.8719	10.5767	10.853	10.393	10.9432	10.2341	10.2453	10.165	7.6215	10.478	11.0021	7.38738	9.90959	10.1179	7.76084
ENSRNOG00000028319	7.2324	7.60798	7.90044	7.86435	8.01182	7.64819	7.49451	7.86761	8.36516	7.72507	8.58035	8.26057	8.02931	8.14834	8.39406	7.50535	8.54538
ENSRNOG00000048838	9.69075	9.57685	9.80421	10.1384	9.6815	10.2035	9.89315	9.86913	10.0701	10.0207	10.4574	10.096	9.99356	10.0576	9.76839	9.64742	9.67692
ENSRNOG00000048834	10.9644	11.0042	10.7259	10.7147	10.9397	11.1593	10.7097	11.2841	11.1988	11.2024	11.2195	10.909	11.0278	11.0925	11.2127	11.236	11.2497
ENSRNOG00000048831	10.5372	10.0029	10.3933	9.98014	10.2769	9.9922	10.654	10.5134	9.62433	10.3344	9.71733	10.1967	11.362	9.85075	10.5495	10.3433	10.1723
ENSRNOG00000006649	10.6591	9.73051	10.4891	9.48215	10.3124	10.029	10.6895	9.63341	9.25924	9.19828	8.77358	9.3313	9.9986	8.53116	8.82665	9.11806	8.49368
ENSRNOG00000006644	10.2757	9.46583	10.1829	9.92276	10.3448	9.78967	10.3924	9.5485	9.30286	9.54224	9.15133	9.92628	10.0942	9.06168	8.84503	9.28536	9.0626
ENSRNOG00000006645	8.17046	8.55275	9.33616	8.51177	8.81519	8.38367	8.95971	8.21947	7.12762	6.65128	6.80526	7.37409	9.85047	5.75851	6.87603	7.46187	6.28009
ENSRNOG00000006646	11.1309	10.8204	11.2469	11.2592	10.9183	10.9352	11.2497	10.8818	10.9033	11.1904	10.8211	11.4915	11.1497	11.1929	11.1296	11.6903	11.0884
ENSRNOG00000006641	2.54838	3.87326	4.87023	4.67129	2.31793	3.42447	3.60978	3.69446	4.7049	4.29713	4.74147	0	3.39328	4.5885	0	3.764	5.17269
ENSRNOG00000006642	10.3114	9.43363	10.2969	9.514	10.2057	9.554	10.5544	9.23432	9.02878	9.5491	8.82078	10.0509	10.4074	8.95205	8.70711	9.52953	9.58315
ENSRNOG00000013147	9.58722	8.25868	9.5267	8.24448	9.34152	8.24702	9.14248	7.66173	8.42278	8.95394	8.16797	9.85146	9.48941	7.4631	7.89126	8.26044	8.48046
ENSRNOG00000013141	7.38252	7.79065	7.3185	7.50731	7.35258	7.71656	7.48702	7.91598	7.7245	7.92292	7.89014	8.06665	7.58743	7.85543	8.67047	8.32657	8.69403
ENSRNOG00000013140	13.3039	11.905	13.2806	12.2317	13.0602	12.5218	13.8146	11.373	12.007	11.6545	10.8094	12.3261	12.4611	10.2983	9.68512	10.6368	9.95535
ENSRNOG00000013149	9.39485	9.45984	9.57887	9.62512	9.39588	9.44738	9.20089	9.68178	9.56415	9.65783	9.71733	9.57876	9.52009	9.60174	9.84529	9.81804	9.82894
ENSRNOG00000013148	6.81436	7.47193	7.48523	8.73721	6.84053	7.81341	6.96837	8.16046	8.4962	8.36914	8.60545	7.98115	8.20808	8.76191	8.03912	8.58143	8.19774
ENSRNOG00000025094	8.71432	8.09849	8.43213	8.59355	8.0983	8.0544	8.33645	8.24242	8.31735	9.81267	9.3301	9.73711	9.18811	9.32787	8.1138	8.8325	9.79018
ENSRNOG00000008892	9.93331	9.98495	9.76692	10.3891	10.0543	10.0648	10.1013	10.0502	10.0689	10.0476	10.3674	10.3452	10.2417	10.457	10.5606	9.96023	10.3157
ENSRNOG00000008891	10.6373	11.1704	10.3507	10.8381	10.4616	10.9172	10.4676	11.0721	11.2643	10.7183	11.21	10.5259	10.3229	11.2995	11.8704	11.1155	11.3336
ENSRNOG00000008890	7.89281	8.01936	8.18526	8.03212	8.34816	8.00056	8.28121	8.25376	7.97617	8.49172	7.97604	8.41934	9.02655	8.25161	8.53661	8.43172	9.82022
ENSRNOG00000008897	12.056	12.505	11.9635	12.024	12.1207	12.2085	12.1058	12.4719	12.3101	11.9524	12.1487	11.7207	11.772	12.1534	12.6345	12.2462	12.1154
ENSRNOG00000008895	2.76972	1.97304	4.01882	0	0	0	2.91421	0	0	2.44431	3.14356	0	3.22012	2.81052	0	0	0
ENSRNOG00000008898	8.80471	9.10355	9.02325	9.04689	9.14475	9.13149	8.85883	9.29959	8.90755	9.03437	9.14278	8.9448	9.00001	9.22769	9.08049	9.1087	9.27145
ENSRNOG00000033515	0	0	1.66579	0	0	1.55941	1.52006	0	1.88253	0	0	0	0	0	0	0	0
ENSRNOG00000033517	12.3812	12.5657	12.1833	12.7138	12.4667	12.5472	12.2931	12.7566	12.61	12.4584	12.5902	12.3001	12.2319	12.857	12.848	12.5044	12.6984
ENSRNOG00000028534	8.24154	6.39063	8.03202	7.06655	8.08248	7.31929	8.67654	6.2753	6.66281	7.37736	6.18294	8.12761	8.3303	6.30743	4.20704	6.93499	6.62257
ENSRNOG00000002555	5.44884	5.89527	6.16226	6.0886	5.60981	4.91695	4.81181	4.85173	5.72663	6.79673	5.40681	5.62099	7.05431	8.36563	6.23907	6.29114	5.85766
ENSRNOG00000002556	9.9376	9.82351	9.93966	9.74628	9.97085	9.92732	10.0852	9.90312	9.98977	9.9486	10.0161	9.82102	9.48941	10.0978	10.3031	10.204	10.2957
ENSRNOG00000002553	11.3596	11.4172	11.4153	11.2108	11.4606	11.5084	11.3336	11.5207	11.6184	11.4369	11.3552	11.3957	11.2699	11.6129	11.646	11.6294	11.8536
ENSRNOG00000051962	0	0	0	0	0	0	0	0	0	0	0	0	0	0	0	0	1.67438
ENSRNOG00000024322	10.6249	9.85728	10.6558	10.4141	10.5028	10.1987	10.9797	9.76469	9.90065	9.65624	9.49138	9.78521	10.5168	9.32336	9.27202	9.23244	8.83226
ENSRNOG00000000299	10.6062	9.30829	10.5075	9.64252	10.5771	9.80232	11.1707	9.22283	9.32721	9.7969	8.65437	9.9588	10.3638	8.52725	8.00682	9.01404	9.20067
ENSRNOG00000030098	5.38329	3.66718	5.50919	3.99103	4.75007	4.21148	5.03372	4.38615	3.8516	3.54379	0	3.85797	5.09907	0	0	2.86646	2.10021
ENSRNOG00000029549	11.5447	11.9569	11.549	11.6267	11.86	11.7956	11.6167	12.0221	11.8549	11.8075	11.9803	11.5668	11.4861	11.7282	12.1248	11.7716	11.9402
ENSRNOG00000030091	9.67029	9.92976	9.80246	9.42968	9.69371	10.0343	9.35082	9.92928	10.0162	10.1046	9.91598	10.241	9.73852	9.89851	9.90434	9.58462	10.0404
ENSRNOG00000030093	8.19931	9.60964	9.6133	9.53485	10.8168	10.1151	9.74556	9.88744	11.0149	8.35746	9.40587	8.69584	7.86254	9.5924	9.78181	10.9405	11.0576
ENSRNOG00000029543	9.85237	9.85728	9.26406	9.55337	9.83105	9.92732	9.49224	10.3021	9.69151	9.17629	9.58899	9.01908	9.05906	9.43205	9.89555	9.15721	9.73744
ENSRNOG00000029897	3.41948	2.9685	4.01882	3.25017	3.58038	2.55295	3.23361	1.76097	2.19627	2.66248	0	0.973998	4.55944	0	1.1141	3.44475	2.10021
ENSRNOG00000029893	7.89281	7.63654	7.57838	7.62865	7.55726	7.60555	7.16897	7.73906	8.1681	7.46703	7.66989	7.43967	7.48588	7.81103	8.23586	8.04656	8.06234
ENSRNOG00000057889	0	0	2.09062	0	0	0	0	0	0	0	0	0	0	0	0	0	0
ENSRNOG00000057880	13.7392	14.2352	14.2944	14.0169	15.2769	13.9654	14.0609	14.255	13.8119	14.1288	13.5838	14.6125	13.5678	13.3651	14.289	13.27	13.7591
ENSRNOG00000057881	10.8569	11.2597	10.7724	10.7329	10.7322	10.8631	10.5651	11.1535	11.207	10.8582	11.1839	10.6907	10.5319	11.0852	11.3619	10.8915	10.9273
ENSRNOG00000057883	1.55577	1.97304	2.68531	2.88481	1.99625	1.55941	1.52006	2.06546	1.88253	1.87405	1.69561	0.973998	3.81477	2.00277	2.5004	1.88631	1.67438
ENSRNOG00000057884	0	0	0	0	0	0	0	0	1.88253	0	0	0	0	0	0	0	0
ENSRNOG00000057885	0	0	0	0	0	0	0	0	0	0	0	0	0	0	0	0	1.06757
ENSRNOG00000057886	6.46428	5.63708	6.67297	6.15475	6.6244	5.91632	6.4572	5.72157	5.27131	5.7152	5.06469	6.13808	6.97476	5.75851	5.07077	5.49343	5.65294
ENSRNOG00000057887	0	0	0	0	0.9975	0	0	0	0.922757	1.47356	0	0.973998	0	2.00277	0	0	0
ENSRNOG00000054287	2.76972	2.9685	2.09062	2.66032	3.45488	3.87099	1.52006	4.08137	3.44003	1.87405	3.14356	2.2801	4.32294	1.58743	3.19412	3.18439	4.03057
ENSRNOG00000054286	9.4559	8.53768	8.85065	10.9938	7.77638	9.4614	9.32794	9.54543	9.98722	10.3185	10.3011	10.7091	9.85973	10.7561	8.52753	10.2193	10.2379
ENSRNOG00000035608	0.978163	0	1.06104	1.04568	0.9975	2.29121	0.951602	0.845122	0.922757	0.917266	0	1.55019	1.12986	1.00185	0	0.925214	0
ENSRNOG00000035609	0	0	0	0	0	0.980876	0	0.845122	0	0	0	0	0	0	0	0.925214	1.06757
ENSRNOG00000054283	0	0	0	0	0	0	0	1.37453	0	0	0	0	0	0	0	0	0
ENSRNOG00000054282	0.978163	0	0	1.04568	0	0	0.951602	0	0.922757	0	1.08377	0	1.75564	1.00185	1.1141	0.925214	1.06757
ENSRNOG00000035603	1.55577	1.56102	3.69497	1.04568	3.16548	1.55941	0.951602	0.845122	1.48102	2.85194	2.45372	1.96082	3.93173	1.58743	2.77041	2.45807	1.06757
ENSRNOG00000035606	1.55577	0.982082	1.06104	1.04568	0.9975	0	0.951602	0.845122	0.922757	0	1.08377	0.973998	0	0	1.1141	0.925214	0
ENSRNOG00000046421	0	0	0	0	0	0	0	0	0	0	0	1.96082	0	0	0	0	0
ENSRNOG00000005107	9.78259	10.0354	10.0664	10.0191	9.84831	9.72475	9.77968	9.86173	9.96283	9.85481	10.0454	9.83175	9.89976	10.1174	10.0398	10.2611	9.83933
ENSRNOG00000002662	9.50101	9.91817	9.44135	10.0072	9.40014	9.76728	9.4639	9.97567	10.1255	9.9211	10.1838	9.94616	9.74653	10.3874	10.7433	10.0932	10.356
ENSRNOG00000056603	4.41745	2.9685	2.91047	3.78368	2.31793	0	2.91421	2.53069	2.19627	3.42946	4.32429	3.95086	4.76258	3.70385	0	3.5592	0
ENSRNOG00000005105	0	0	2.09062	0	0	0	2.24369	0	0	0	0	0	0	0	0	0	0
ENSRNOG00000002660	6.86325	6.4562	6.52764	6.29824	7.37873	6.73004	7.23307	6.52029	6.28602	6.47516	6.91641	6.64847	7.105	6.0911	6.40687	5.91485	6.93835
ENSRNOG00000005102	10.1992	10.4244	10.0766	10.5172	10.1662	10.5521	9.93229	10.4482	10.7867	10.5753	10.7117	10.2108	10.3362	10.8405	11.1371	10.6997	10.9838
ENSRNOG00000039110	0	0	2.09062	2.06799	4.08275	1.97122	0	1.76097	0	0	0	0	3.39328	3.17321	0	0	2.92133
ENSRNOG00000056604	0	0	0	0	0	0	0	0	0	0	0	0.973998	0	0	0	0	0
ENSRNOG00000009481	10.6337	10.3616	9.97435	10.0657	10.2057	10.4484	10.4034	11.0533	9.95764	10.1185	10.2072	10.035	10.9895	9.89091	10.9001	10.1296	10.0238
ENSRNOG00000005101	11.6236	11.2729	11.4199	11.3684	11.6357	11.2812	11.5499	11.2534	11.1495	11.156	10.9077	11.2757	11.2566	11.2575	10.8974	11.1335	11.0702
ENSRNOG00000037604	10.7267	9.77776	10.7092	10.4485	10.9257	9.92588	10.9156	10.1506	9.73765	10.6093	9.89068	10.6991	10.8441	9.89547	10.0124	10.3631	10.2048
ENSRNOG00000037607	12.1051	12.9376	11.8278	12.5836	12.1012	12.5677	11.8459	12.7179	13.1219	12.488	13.145	11.9936	11.6736	13.4112	13.8564	13.1067	13.6446
ENSRNOG00000037600	0	1.97304	3.10518	0	0	0	0	1.76097	2.67229	0	0	2.95418	0	0	0	0	2.92133
ENSRNOG00000000175	8.68402	8.9527	8.57871	8.7336	8.50676	8.55031	8.58125	8.97139	8.69013	8.7665	8.83499	8.62713	8.63633	8.70412	8.32239	8.65727	8.44006
ENSRNOG00000000177	9.08278	9.73216	8.82323	8.92898	8.66389	9.44133	8.86462	9.5112	9.68525	8.97956	9.12264	8.55868	8.74021	9.3346	9.3743	9.36816	9.83588
ENSRNOG00000000170	11.2604	10.6574	11.1502	10.926	11.2226	10.7952	11.4123	10.725	10.5572	11.2315	10.7289	11.2813	11.3528	10.5659	10.3643	10.6966	10.9586
ENSRNOG00000053239	9.63728	9.44175	9.86262	9.34721	9.91684	9.59272	9.53828	9.57586	9.38053	9.92901	9.89068	10.9412	10.0958	9.49954	10.2392	9.96413	10.5038
ENSRNOG00000000172	11.7569	11.7284	11.6809	11.6276	11.9412	11.9505	11.7451	12.0196	12.1153	11.9033	12.0754	11.8671	11.7078	11.8413	12.1282	11.9457	11.9819
ENSRNOG00000009488	0	0	0	0	0	0	0	0	0	0	0	1.96082	0	0	0	0	0
ENSRNOG00000048484	0	0.982082	0	0	0	0	0	0	0	0	0	0	0	1.00185	0	0	0
ENSRNOG00000016309	8.92762	7.61517	8.63499	7.98442	8.80236	7.89829	8.83837	7.04015	7.47135	8.00505	6.48295	8.49456	8.56569	6.57351	6.42653	7.91303	7.47119
ENSRNOG00000048486	0	2.55497	0	0	1.99625	2.55295	0	0	0	0	1.69561	0	2.19066	0	0	0	0
ENSRNOG00000048487	9.8569	9.70207	9.60124	9.7064	9.96654	9.71308	9.46961	9.84184	9.79986	10.2014	10.1501	9.90031	9.9422	10.3391	10.3846	10.2884	10.4719
ENSRNOG00000016301	2.28683	7.98645	4.92285	5.92132	0	5.48591	5.45828	4.44008	6.28602	6.47516	4.61536	5.53359	0	6.83655	0	6.64221	6.62257
ENSRNOG00000016302	2.54838	1.97304	2.41839	0	0	0	0	3.02994	2.45383	3.54379	0	2.95418	3.81477	3.32525	2.5004	2.67667	5.33816
ENSRNOG00000016303	9.74394	8.38611	9.89919	9.0146	9.93311	8.70642	10.33	8.13207	8.50689	9.14039	7.68567	9.36122	9.9422	7.09113	6.94583	8.80377	8.32152
ENSRNOG00000048489	6.82674	5.00944	6.61018	5.81624	6.438	5.2844	6.97909	5.17162	5.09348	5.7632	4.47715	5.94835	6.68931	4.46296	4.01255	5.49343	4.93496
ENSRNOG00000016306	9.15574	9.33032	8.80232	8.68593	9.82314	9.2213	9.357	9.27012	8.56946	7.37736	8.15102	7.91928	8.83711	8.50353	8.78154	8.35853	7.51507
ENSRNOG00000049689	1.55577	0.982082	1.66579	1.04568	1.58163	2.55295	0	0	2.19627	1.87405	1.69561	1.55019	3.22012	0	0	0	1.67438
ENSRNOG00000049688	2.54838	0.982082	2.91047	0	0.9975	0.980876	0.951602	0.845122	0	1.87405	0	0	2.19066	0	0	0.925214	1.67438
ENSRNOG00000049681	12.0652	11.9294	12.1967	12.1064	12.1504	12.1011	12.4327	12.1324	11.9487	11.8418	11.7656	11.7721	11.9777	11.7997	11.8276	11.7094	11.3531
ENSRNOG00000047578	8.68061	8.98082	8.23813	9.12322	8.27578	8.91868	8.26815	9.0666	8.833	8.67538	8.96026	8.32272	9.14333	9.43414	9.81203	9.50832	9.23256
ENSRNOG00000049683	12.1541	12.3196	12.0455	12.1684	12.1336	12.1495	11.91	12.4276	12.339	12.2582	12.3005	12.1441	12.2201	11.9934	12.3994	12.0044	12.1645
ENSRNOG00000049682	0.978163	0.982082	2.68531	2.06799	1.58163	0.980876	0.951602	0.845122	1.48102	0.917266	2.45372	0.973998	1.75564	1.00185	1.1141	0.925214	1.06757
ENSRNOG00000000070	10.2768	9.7172	10.0968	9.99676	10.1523	9.81952	10.3559	9.78697	9.60787	9.91048	9.64049	10.0756	10.0769	9.7384	9.60755	9.95892	9.85136
ENSRNOG00000047430	2.54838	0.982082	2.09062	1.04568	1.99625	0.980876	1.92678	0	1.88253	0	1.08377	1.96082	2.19066	1.00185	2.16794	1.88631	2.42858
ENSRNOG00000019308	10.949	11.6726	11.0339	11.5246	10.9971	10.9734	10.7926	11.2387	11.5902	11.606	11.597	11.1374	11.5826	12.1378	12.1627	12.0411	11.9077
ENSRNOG00000048159	4.86437	4.28769	5.02266	7.62087	4.24319	5.05011	4.36558	3.02994	3.17977	5.96136	6.8619	8.63765	8.33562	9.43623	7.7962	8.63461	8.04449
ENSRNOG00000019305	10.3036	10.0368	10.4549	9.94474	10.358	10.2515	10.494	9.97224	9.97956	9.46816	9.38427	9.4213	10.0689	9.27515	9.37935	9.36423	8.86315
ENSRNOG00000019306	7.24168	7.58618	7.06119	7.65936	7.9837	8.2048	6.7972	8.44393	7.7245	8.43729	8.61783	7.81811	7.9203	7.84917	8.87397	7.68625	7.91945
ENSRNOG00000019301	0	0	0	0	0	0	0	0	0	0	0	0	0	0	0	2.45807	0
ENSRNOG00000019302	11.3875	11.713	11.371	11.6076	11.4636	11.5247	11.3315	11.8416	11.8095	11.5494	11.7804	11.2079	11.4921	11.7452	12.1859	11.5967	11.5142
ENSRNOG00000052931	0	0	0	0	0	0	0	0	0	0	0	0	1.75564	0	0	0	0
ENSRNOG00000047683	9.6443	10.0341	9.4615	9.93849	9.64785	9.76567	9.49971	10.0106	9.92078	9.88224	9.92099	9.66868	9.36752	10.1923	10.1175	10.1319	9.94897
ENSRNOG00000047682	2.28683	2.29315	3.69497	3.78368	2.58079	3.28732	2.50337	2.31675	3.17977	2.44431	2.45372	3.95086	3.0233	2.81052	2.99777	4.24636	3.44137
ENSRNOG00000052934	9.53159	9.08813	9.40482	9.34485	9.35695	9.20235	9.74084	9.07515	8.95779	9.60119	9.08149	9.83327	9.59294	9.16608	8.77772	9.46676	9.41501
ENSRNOG00000055622	0.978163	0.982082	1.06104	1.04568	0.9975	1.55941	0.951602	0.845122	0.922757	0.917266	1.08377	0.973998	1.75564	1.00185	1.1141	0.925214	1.06757
ENSRNOG00000055620	6.60029	4.60925	5.02266	6.58085	9.685	6.88068	6.1317	3.50505	4.37199	5.32537	5.96755	6.3232	8.54748	9.54478	8.13786	9.88815	8.19774
ENSRNOG00000053339	9.38651	8.72557	9.10522	9.06993	9.03118	8.76894	9.36519	9.04284	8.81302	8.55102	8.53317	8.89599	9.15541	8.71793	8.95068	8.74754	8.82879
ENSRNOG00000040303	6.67066	6.8831	6.32751	6.9347	6.58001	6.53176	6.61674	6.80351	6.8648	6.59934	6.96892	6.86682	6.84655	7.23249	7.20692	6.50615	6.97652
ENSRNOG00000040301	3.76653	3.42669	3.27672	4.47812	4.24319	2.55295	2.91421	3.69446	3.02961	4.36091	2.45372	4.53471	4.14056	4.5885	2.5004	4.24636	4.71182
ENSRNOG00000040300	4.76494	4.13589	4.92285	5.9954	4.38755	4.96271	3.71614	4.33013	5.65149	5.25996	6.42773	5.67645	5.79871	6.49551	6.02355	6.17029	5.65294
ENSRNOG00000011936	8.34844	9.49926	8.57049	8.75864	8.7665	9.11385	8.77518	9.21898	9.27393	8.91198	8.92414	8.28307	8.17287	8.97523	9.1233	8.45778	8.82182
ENSRNOG00000007255	5.57161	7.05167	6.26773	6.11099	6.10359	5.42181	5.83393	5.65472	6.88681	5.47697	5.55159	5.64899	5.88827	7.00366	6.38693	6.17029	6.77472
ENSRNOG00000007256	3.65986	5.77195	4.69978	5.33559	4.75007	5.2479	5.18954	4.72712	5.20279	5.53341	4.80063	5.30637	5.41255	4.32544	4.20704	4.31312	4.44772
ENSRNOG00000012379	9.79051	10.4628	9.83371	10.2883	10.0367	10.4997	9.90444	10.7114	10.7668	10.5292	10.8925	10.1907	9.68329	10.8405	11.2428	10.8757	10.8071
ENSRNOG00000012378	12.0837	12.3654	11.8981	12.4042	12.0631	12.2817	11.9511	12.4051	12.5638	12.7249	12.7021	12.2496	11.9354	12.8527	12.9407	13.0738	12.9951
ENSRNOG00000011931	12.1162	11.6782	12.0976	11.8322	12.3284	11.9003	12.6297	11.5935	11.2669	11.3994	10.878	11.6703	12.0691	10.8523	10.4806	10.9299	10.5593
ENSRNOG00000012375	10.376	10.3627	10.2109	10.4186	10.383	10.1734	10.2853	10.3066	9.92212	9.89036	10.2622	10.1521	9.74453	10.2564	10.5728	9.92997	9.67885
ENSRNOG00000012371	1.96712	4.82318	3.43001	1.64556	0	4.35567	4.36558	5.32281	4.30819	4.78952	2.1239	0	2.52444	2.81052	4.60241	2.20034	0
ENSRNOG00000046227	11.8897	12.0284	11.8056	11.9475	11.9687	12.1367	11.8171	12.041	12.1053	12.1983	12.1994	11.9782	11.9151	12.4032	12.3517	12.2713	12.1724
ENSRNOG00000046222	6.22336	6.35669	6.45804	6.6589	7.30791	7.24715	6.63041	6.82394	7.24302	6.20672	6.205	6.15769	6.77007	6.88631	7.62803	8.39367	6.7602
ENSRNOG00000029185	11.1316	10.0461	11.0444	10.7193	11.0631	10.4312	11.4624	10.1806	10.1034	10.5498	9.95881	11.0416	11.0967	9.61287	9.45312	10.133	9.95057
ENSRNOG00000039931	9.40314	9.19522	9.30428	9.42968	8.01182	8.29253	8.92409	9.22283	8.43029	7.50986	7.93042	9.11252	10.9097	8.06977	9.93899	7.73577	8.03246
ENSRNOG00000020142	7.78908	6.54928	0	6.31762	0	7.74303	7.80884	7.22046	0	8.12009	0	0	0	0	7.39834	6.54834	8.1815
ENSRNOG00000020140	11.5173	11.6717	11.465	11.6426	11.4017	11.7857	11.3884	11.6518	11.6705	11.579	11.6305	11.7958	11.4644	11.8358	11.6797	11.7525	11.8195
ENSRNOG00000020144	10.9261	11.1238	11.0128	10.9998	10.8208	11.1157	10.7424	11.1126	11.1855	11.1633	11.1734	11.274	12.2046	10.8656	11.3746	10.6738	11.2761
ENSRNOG00000020148	8.47967	8.48367	8.22771	8.67845	8.48285	8.12654	7.68989	8.52102	8.42654	8.68476	8.72096	8.71251	7.77914	9.4487	8.83034	9.60475	9.41037
ENSRNOG00000000748	9.96726	9.4007	9.87102	9.52238	9.8883	9.6054	9.97576	9.52374	9.49956	9.86447	9.3301	9.94616	10.0383	9.30747	9.02028	9.7107	9.73929
ENSRNOG00000014431	4.91163	5.00944	5.64067	5.25746	5.58006	5.54727	4.71251	5.23401	5.84376	5.4479	5.55159	5.07833	4.63038	5.39592	5.70715	5.43467	5.68402
ENSRNOG00000014434	11.2045	9.81885	11.1447	10.7508	11.0611	10.0869	11.4809	9.72315	9.62597	10.3678	9.62829	10.7256	10.9776	9.50751	8.88111	10.1445	9.66138
ENSRNOG00000053719	2.28683	0	6.83276	7.07796	4.51878	0	0	4.44008	5.77463	0	7.25985	7.39904	0	7.87404	5.01989	4.02524	0
ENSRNOG00000014436	11.5835	11.2666	11.6544	11.4085	11.7318	11.4153	11.7329	11.3825	11.0017	11.3702	11.1358	11.4003	11.7463	11.1805	11.2261	11.3577	11.0731
ENSRNOG00000013429	10.2529	10.6204	10.091	10.3223	10.1549	10.3246	10.187	10.8049	10.5911	10.582	10.6805	10.3832	10.0383	10.79	11.0939	10.6848	10.8744
ENSRNOG00000053712	5.08655	4.91931	5.32595	5.33559	5.20458	6.11179	5.48861	5.53592	5.59914	5.7632	5.88796	5.94835	5.79871	6.3435	5.88826	5.49343	5.93722
ENSRNOG00000057413	1.55577	0.982082	1.66579	1.64556	1.58163	0	1.92678	0	0	0	0	0	3.0233	0	0	0.925214	0
ENSRNOG00000057410	0	0	0	2.06799	0	0	0	1.76097	1.48102	0	0	0	2.19066	0	0	0	0
ENSRNOG00000057416	7.26005	6.60816	6.65753	6.27859	6.65326	6.22879	7.05199	5.60836	6.41277	6.0798	5.44439	6.85485	7.4569	5.46304	4.91241	5.46435	6.19633
ENSRNOG00000027491	11.0355	10.5648	11.2365	10.6223	11.0435	10.7928	11.0752	10.3478	10.6494	11.1882	11.0332	11.3733	10.9257	10.4035	10.4664	10.5382	10.2652
ENSRNOG00000027498	9.21345	9.55831	9.35303	9.80754	9.54382	9.37306	9.48097	9.70949	9.6276	10.1023	9.89068	9.92914	9.61278	10.4173	9.86704	10.0956	10.146
ENSRNOG00000042419	6.5858	6.35669	6.28793	6.68898	7.07185	6.97303	6.53191	7.02258	7.12762	7.67577	7.58831	7.03537	6.96106	7.55057	7.16069	7.44709	7.60715
ENSRNOG00000042411	11.6608	11.8246	11.5215	12.0325	11.7006	11.4658	11.5985	11.6575	11.8677	11.7255	11.7108	11.4711	11.2053	12.5971	11.9102	12.7457	11.8907
ENSRNOG00000042410	5.34937	2.7765	5.47435	4.73033	5.72301	4.13359	4.99198	4.85173	3.8516	5.11953	4.54791	4.27212	4.94061	3.32525	2.77041	4.98025	4.37339
ENSRNOG00000042414	7.48761	8.34775	7.86053	7.85775	7.60973	8.56522	7.81484	8.26874	8.3494	7.96457	8.19026	7.70932	7.2696	8.10171	8.39904	8.29801	8.57884
ENSRNOG00000051716	0	0	0	0	0	0	1.52006	0	0	0	0	0	0	0	0	0	0
ENSRNOG00000051714	0	0	0	0	0	0	2.24369	0	0	0	0	0	1.75564	0	0	0	1.06757
ENSRNOG00000051712	0	0.982082	1.66579	1.04568	1.58163	1.97122	0.951602	0.845122	1.48102	0	0	1.55019	2.19066	0	1.1141	0	0
ENSRNOG00000051713	0.978163	0.982082	1.06104	1.04568	0.9975	0.980876	0.951602	0.845122	0.922757	0.917266	1.08377	0.973998	1.12986	1.00185	1.1141	0.925214	0
ENSRNOG00000051710	0	0	0	1.04568	0.9975	0.980876	0.951602	0.845122	0	0	1.08377	0	0	1.00185	1.1141	0.925214	0
ENSRNOG00000051711	11.0295	10.667	10.8182	10.8754	11.1574	10.8242	11.3125	10.626	10.6003	10.7455	10.7534	10.8604	11.1558	10.7859	10.5472	10.7853	10.6566
ENSRNOG00000051719	7.58557	6.59366	7.18484	6.84404	6.92577	7.24715	7.28584	6.46933	6.62403	7.51688	7.05647	7.39904	6.89056	6.37869	4.66997	6.68065	6.19633
ENSRNOG00000015741	8.91898	8.36065	8.92992	8.47772	9.42336	8.93599	9.53283	8.7703	8.6196	8.20942	7.93042	8.4071	9.20564	7.81746	6.66044	7.23101	7.22923
ENSRNOG00000015743	0	0	0	0	0	1.97122	0	0	0	0	0	0	0	0	0	0	0
ENSRNOG00000059540	3.76653	4.60925	0	3.66764	0	3.54971	0	0	3.31576	5.66556	3.14356	5.83107	0	5.32553	0	2.67667	4.71182
ENSRNOG00000059545	0	0	5.64067	6.19722	0	0	5.83393	0	0	6.38601	0	6.01441	0	7.3256	0	0	0
ENSRNOG00000015749	9.44188	10.0301	8.97734	9.43634	9.25475	9.72641	9.30255	9.86297	9.75421	9.34938	9.69996	9.11754	9.12809	9.86322	10.2012	9.79779	9.99462
ENSRNOG00000059549	2.54838	3.13792	3.56856	4.33329	2.80307	2.96637	3.23361	3.16417	4.43309	1.87405	3.6083	4.4734	3.22012	4.39584	3.90451	4.10277	3.58003
ENSRNOG00000017428	10.6754	10.5667	11.0264	10.5888	11.2547	10.4733	11.1916	10.2187	10.3007	11.0893	10.1458	11.5549	10.6314	10.2552	10.1489	10.4749	10.7938
ENSRNOG00000017429	10.1159	10.4608	9.39321	10.7877	9.57432	9.81485	9.33838	9.31771	10.2087	9.9486	9.88898	9.31173	9.36232	11.3234	10.3579	10.2738	10.6799
ENSRNOG00000017426	11.8531	11.8481	11.7938	11.8618	11.903	11.859	11.8477	12.0608	11.8482	12.0869	12.1734	11.9692	12.0735	12.0388	12.3481	12.0509	12.1901
ENSRNOG00000017427	7.10605	7.12407	7.26854	6.51521	7.42129	7.40466	7.40193	6.56951	6.68809	7.28996	6.83386	7.20526	7.15398	5.91052	5.5	7.12351	7.07361
ENSRNOG00000017424	4.91163	4.82318	4.43578	4.0845	5.03954	4.05125	4.29869	4.54224	4.7049	3.16941	4.54791	2.76249	4.14056	4.5885	5.57241	5.49343	5.41428
ENSRNOG00000017422	10.8956	10.9412	11.0414	10.8473	11.0678	10.8744	10.9764	11.0667	10.9214	10.8004	10.8916	10.7765	10.7586	11.0093	10.8797	10.8401	10.5572
ENSRNOG00000017420	7.39919	7.96971	7.24807	7.50731	7.41288	7.33677	6.69686	7.31729	8.00664	7.05952	7.3014	6.64847	7.18965	7.83023	7.98045	7.60198	7.59902
ENSRNOG00000017421	6.65686	6.33942	6.3849	5.40971	7.91983	6.20994	7.0003	6.2301	6.2182	6.67656	5.77451	5.75583	6.02619	5.64748	5.70715	7.14199	5.98793
ENSRNOG00000061355	4.04608	3.42669	3.56856	3.25017	0	0	3.99497	3.40013	2.86198	0	0	0	2.19066	3.00323	2.5004	3.18439	0
ENSRNOG00000011112	6.39945	7.65062	6.92593	7.1554	6.65326	6.78202	6.11235	6.89324	7.3812	7.10679	7.1159	6.91373	6.33309	7.55057	5.85961	6.70572	6.97652
ENSRNOG00000011113	1.96712	0	0	0	0	0	0	0	0	0	0	0	3.54787	2.58804	1.1141	0	0
ENSRNOG00000011114	10.1872	10.3616	9.97591	10.2409	10.1624	10.2083	10.1801	10.0371	10.1496	10.0561	10.1935	9.94616	10.2544	10.3188	10.4255	10.204	10.0627
ENSRNOG00000011116	11.3419	11.1029	11.1557	11.0013	11.3553	11.2733	11.4143	11.0996	11.0323	10.587	10.7544	10.5995	11.373	10.7452	10.6195	10.786	10.2484
ENSRNOG00000011119	9.86142	9.01929	9.51604	8.72999	9.49485	9.05432	10.001	9.33561	8.93685	9.31357	9.05744	9.39054	9.28748	8.53506	9.33061	9.27911	9.11487
ENSRNOG00000033682	0	0	0	0	0	0	0	0	0	0	0	0	0	0	2.16794	0	0
ENSRNOG00000061023	0	0	0	0	0	2.29121	0	0	0.922757	0	0	0	0	0	1.1141	0	0
ENSRNOG00000061027	0	3.55194	2.09062	2.66032	1.58163	2.77441	0.951602	2.31675	2.45383	3.16941	2.722	1.96082	2.19066	2.32488	2.99777	3.18439	3.93043
ENSRNOG00000061026	5.91091	5.7195	7.39499	5.17486	4.45466	6.30183	6.07286	4.2111	5.45928	5.08218	3.85148	5.94835	5.94503	4.75844	3.19412	5.34179	3.82282
ENSRNOG00000061024	2.54838	0.982082	1.06104	1.64556	0.9975	0.980876	1.92678	0	0	0.917266	0	1.55019	1.75564	0	0	0	1.67438
ENSRNOG00000023557	11.5005	11.6204	11.3205	11.2479	11.7595	11.8042	11.5413	12.0306	11.8653	11.5634	11.5177	11.4573	11.1177	11.6082	11.9405	11.2878	11.5077
ENSRNOG00000023551	4.28015	3.28951	4.75886	4.54543	3.99531	2.96637	4.49073	4.01184	3.75919	4.08692	3.95925	4.80734	5.32972	4.00346	3.19412	3.94331	4.71182
ENSRNOG00000016460	13.9998	14.6064	14.2262	14.4615	14.361	14.535	14.4443	14.5577	14.0957	14.3172	14.4338	14.0217	13.6046	14.644	15.2979	15.0031	14.6741
ENSRNOG00000016462	8.72428	7.75201	8.70051	8.04381	8.86537	8.54656	8.79048	7.94891	7.81909	8.16991	7.77687	8.403	9.05906	7.82386	6.84713	8.11833	8.04449
ENSRNOG00000016465	8.6669	9.06467	8.63893	8.36115	8.38303	8.5763	8.53478	8.68354	9.17902	8.52342	8.90068	8.36553	8.32496	9.09115	9.42651	8.94467	9.11201
ENSRNOG00000016467	8.21823	8.8436	8.14707	8.36115	8.07183	8.54656	8.25939	8.26127	8.48902	8.8242	8.43857	8.53262	7.59632	8.55443	8.20203	8.6859	8.77927
ENSRNOG00000016469	8.04891	8.81264	7.71147	8.75153	8.09305	8.31476	7.9626	8.6919	8.70878	9.08246	9.55503	8.83333	9.86157	10.3109	10.027	9.8065	10.1035
ENSRNOG00000016468	9.07242	9.1464	8.74136	9.13965	8.7331	9.12898	8.64995	9.15794	9.47253	9.34347	9.59943	9.20027	9.58403	10.218	10.4958	10.1319	9.7075
ENSRNOG00000022202	11.5582	10.8519	11.3986	11.1587	11.6643	11.1563	11.7439	10.9646	10.9287	11.143	10.8397	11.3117	11.6694	10.6628	10.423	11.0338	10.5404
ENSRNOG00000025251	2.28683	0	0	2.06799	0	0	0	0	0	3.42946	1.69561	0	0	3.70385	0	1.88631	3.82282
ENSRNOG00000025252	7.71109	8.05683	7.76289	8.0669	8.0611	8.20003	7.98936	8.26501	8.1636	7.94389	8.12233	8.1861	7.73958	8.22768	8.59426	8.26888	8.23495
ENSRNOG00000025254	4.54281	5.5193	5.02266	5.33559	3.90222	5.69015	2.72336	5.17162	6.33486	6.43127	6.50089	6.25198	5.19579	6.17357	6.26114	6.15217	7.0969
ENSRNOG00000021954	10.9196	10.3423	10.9493	10.4039	10.9823	10.3709	11.0225	10.38	10.357	10.6938	10.1921	10.7273	11.1285	10.5154	10.2558	10.5904	10.3488
ENSRNOG00000021953	0	0	0	0	0	1.97122	3.23361	0	0	0	0	0	2.19066	0	0	0	0
ENSRNOG00000057078	10.4697	10.8087	11.0577	11.5256	12.5085	12.6734	11.0386	11.544	11.4096	11.9249	12.1987	11.6397	11.8164	11.7274	10.9167	11.3457	11.3597
ENSRNOG00000060080	0	0	0	0	0	0	0.951602	0	0	0	0	0	0	0	0	0	0
ENSRNOG00000060087	7.98958	7.46399	7.91999	7.42034	7.57245	7.71656	7.83268	8.08207	8.60308	7.70063	8.19578	8.97829	7.49542	8.19844	8.19057	7.97104	8.13726
ENSRNOG00000008834	8.71098	6.87113	8.53712	7.72615	7.89588	7.24715	8.98917	6.2301	6.55699	7.19692	5.91498	7.8961	8.0872	6.026	4.79628	6.98704	5.88467
ENSRNOG00000024128	13.322	13.2129	13.143	13.0469	13.3845	13.3337	13.1657	13.282	13.2745	13.3934	13.3117	13.3045	13.1174	13.1921	13.083	13.1456	13.2192
ENSRNOG00000024120	6.36591	5.4242	3.91874	2.39434	6.96082	5.54727	3.37019	3.60286	2.86198	2.18718	5.51673	2.95418	3.93173	3.70385	3.52123	4.24636	4.21214
ENSRNOG00000024125	7.50312	7.51103	7.0494	7.73338	7.37007	6.99522	7.15012	7.47415	7.00219	6.94974	6.37032	7.1278	6.65569	7.71103	6.78755	7.19606	6.54003
ENSRNOG00000024127	0	0	0	0	0	0	0	0	0	0	0	0	2.19066	0	0	0	0
ENSRNOG00000015415	11.0762	10.8821	11.0925	10.7843	11.1836	10.9077	11.2088	11.0077	10.7406	11.1711	10.8788	11.2593	11.3096	10.7586	10.8159	12.1096	11.0405
ENSRNOG00000030879	1.96712	0	0	0	0	0	0	0	0	0	0	0	0	0	0	0	0
ENSRNOG00000030871	13.3314	13.5242	13.3818	13.4811	13.5705	13.7395	13.6352	13.5333	13.6176	13.3404	13.4443	13.263	13.3012	13.4756	13.1537	13.2641	13.4337
ENSRNOG00000030876	0	1.56102	0	0	1.99625	1.97122	0	0	0	0	0	0	2.19066	0	0	2.20034	0
ENSRNOG00000030877	6.16605	6.44008	5.70217	4.60973	5.87772	5.2479	4.949	5.26422	4.97522	1.47356	5.0156	3.65206	5.28644	3.46279	1.73518	4.89564	0
ENSRNOG00000004878	0	0	0	0	0	0	0	0	0	0	0	2.54136	0	2.81052	0	0	0
ENSRNOG00000004870	6.76374	8.23552	7.9135	7.65936	7.8152	8.2745	7.61625	7.74978	8.04628	8.42615	7.51073	8.15715	6.65569	7.99236	5.77008	7.59528	8.4355
ENSRNOG00000004873	11.3948	11.0131	11.433	11.5339	11.6	11.3783	11.765	10.96	10.9006	10.8685	10.6567	10.994	10.6824	11.0302	9.94922	11.0263	10.1164
ENSRNOG00000004874	12.1721	11.2729	11.7384	11.0636	11.3067	11.4668	11.7245	10.9646	10.9954	10.8943	10.7213	11.4896	11.9009	10.6008	10.7952	10.3202	10.1832
ENSRNOG00000015413	10.014	10.2424	9.64301	10.0614	9.88982	10.0343	9.76582	10.2521	10.2707	10.0835	10.4378	10.06	10.1661	10.6221	10.647	10.3181	10.483
ENSRNOG00000007905	9.16795	9.23779	8.84385	9.09822	10.0917	9.8624	9.43109	10.2875	9.69307	9.31155	8.88026	9.0271	9.21143	8.88327	10.184	9.52953	9.71692
ENSRNOG00000009932	9.22753	8.8282	9.37444	9.08131	9.07981	8.33665	9.357	8.90103	8.4962	8.6691	8.23384	8.96999	10.178	8.93738	8.61584	8.75657	8.21381
ENSRNOG00000009930	8.56344	8.549	8.71922	8.4991	8.79914	8.40455	8.78744	8.50845	8.57963	8.33382	8.04494	8.69248	8.63633	8.52332	7.81124	8.32657	8.08581
ENSRNOG00000009936	11.5139	10.9341	11.4831	11.1594	11.5433	10.9366	11.696	10.7432	10.693	11.0602	10.5071	11.0284	11.4729	10.5005	10.0237	10.6817	10.4312
ENSRNOG00000009935	12.4013	11.8008	12.0302	12.2362	11.9622	11.9925	12.5631	11.9166	11.8436	12.0772	11.8309	12.2254	12.3727	11.7673	11.658	11.8877	11.7764
ENSRNOG00000009934	11.812	11.9863	11.8217	11.9908	11.8669	12.0463	11.9408	11.8893	11.9666	12.0004	12.0732	12.0635	11.9147	12.0845	12.1827	11.963	12.104
ENSRNOG00000061845	9.0646	7.82208	8.96484	8.50334	8.27578	7.956	8.91015	8.14836	7.83616	7.82456	7.56291	8.77736	9.40341	6.78502	7.01242	7.2819	7.56602
ENSRNOG00000061844	7.84492	7.12407	7.2273	7.50731	7.38734	7.70314	7.53139	6.83404	6.52927	7.28174	6.91641	7.61312	7.41733	6.86164	5.38409	6.79017	6.68537
ENSRNOG00000061841	2.96157	3.96622	3.43001	3.99103	3.16548	3.13575	3.49495	3.40013	3.66044	3.7484	3.73501	2.76249	3.22012	4.46296	4.20704	4.37693	4.12421
ENSRNOG00000015419	3.65986	3.42669	1.66579	2.66032	0	0.980876	3.49495	3.16417	0	1.87405	3.73501	2.54136	2.19066	3.17321	1.73518	2.67667	3.82282
ENSRNOG00000015418	4.35043	3.13792	4.75886	3.25017	4.08275	3.28732	4.0771	2.53069	4.4917	2.66248	4.47715	4.80734	2.19066	5.21305	3.78771	5.06017	4.51842
ENSRNOG00000043007	10.9475	11.5267	11.2037	11.1275	11.2936	11.6361	10.7634	11.5752	11.9572	12.1827	12.1647	12.0488	11.0004	11.7932	12.4615	12.1152	12.4979
ENSRNOG00000028926	4.76494	4.87205	6.04846	4.94493	5.99507	5.1325	3.90788	4.72712	6.38211	5.19146	6.09115	3.53693	4.03992	5.98091	4.91241	6.07732	6.74554
ENSRNOG00000011561	10.8364	10.2261	10.7822	10.8153	10.6478	10.3804	10.6698	10.338	10.6622	10.8104	10.539	10.9362	10.5617	10.7041	10.2817	10.8894	10.7858
ENSRNOG00000011560	11.0943	10.3595	11.1433	10.63	10.9708	10.6348	11.064	10.536	10.3824	10.6044	10.568	10.9241	11.1422	10.3917	10.4364	10.5837	10.5894
ENSRNOG00000043002	8.31368	8.44382	8.26386	8.16646	8.40864	8.57262	8.16395	8.42399	8.38463	8.58146	8.63419	7.98664	7.94138	8.62939	8.30124	8.69218	8.82879
ENSRNOG00000049446	2.54838	3.55194	2.68531	0	2.80307	0	1.92678	2.06546	3.93845	3.64972	4.80063	3.85797	4.03992	3.32525	3.52123	2.86646	3.11625
ENSRNOG00000049442	8.41555	8.97803	7.72635	8.54504	8.30789	8.72314	7.99993	9.16196	9.24227	8.51993	9.31242	8.08726	8.20227	9.62574	10.0838	9.24959	9.63379
ENSRNOG00000017220	11.359	11.575	11.481	11.6354	11.7545	11.3495	11.2099	11.77	11.3366	11.9381	12.0664	11.6155	12.1472	11.9064	12.5905	12.2184	12.351
ENSRNOG00000005478	11.8741	11.878	12.0625	11.9295	12.1152	12.0648	11.9497	11.9122	11.9504	12.0487	12.2534	12.2248	11.8254	11.7269	11.7516	11.7283	11.8986
ENSRNOG00000005479	3.54467	4.48909	5.16052	1.64556	4.45466	4.54808	3.81519	3.78059	3.55444	1.87405	3.46938	3.27478	2.79533	4.17341	2.5004	4.553	4.65019
ENSRNOG00000005472	8.57081	6.65079	8.48558	7.71157	8.7499	7.36261	8.88757	6.49503	6.58418	7.14352	5.77451	7.71595	8.31423	6.3435	5.38409	6.94555	6.47041
ENSRNOG00000005470	9.95039	8.33474	9.76692	9.17461	9.51856	8.64107	9.83827	8.16046	8.46728	8.84387	8.05712	9.06396	10.1329	7.85543	7.72651	8.63134	8.21381
ENSRNOG00000002844	7.31382	7.16386	7.07287	7.36553	7.16496	7.02788	7.89628	7.28818	6.9192	7.07861	6.73118	7.39904	6.72216	6.83655	7.10075	6.75458	6.68537
ENSRNOG00000048319	0	2.7765	0	0	0	0	0	2.06546	0	2.66248	0	2.76249	2.79533	0	0	0	0
ENSRNOG00000002840	14.9787	15.2443	14.7949	14.9816	15.1324	15.2615	14.8432	15.2468	15.3279	15.2064	15.4565	14.96	14.5304	15.381	15.4811	15.3215	15.4667
ENSRNOG00000002841	11.3081	10.026	11.3375	10.6683	11.3096	10.4634	11.8002	10.0017	10.1655	10.6216	9.29453	10.9162	10.9987	9.27748	9.26111	10.0076	9.20067
ENSRNOG00000048315	11.5748	10.9218	11.6353	11.4	12.1501	10.9741	11.4044	11.5991	10.9478	11.9894	11.533	11.5183	11.4699	10.9203	12.2876	11.5197	11.5946
ENSRNOG00000001501	9.35907	10.3787	9.71937	10.4152	9.47276	10.3103	9.38951	10.3609	10.7534	10.3688	10.9958	10.1788	9.59958	10.9151	11.051	10.6682	11.0561
ENSRNOG00000048310	6.55636	4.66578	5.5432	5.25746	6.94923	6.337	6.86812	6.46933	6.23546	5.78661	6.18294	6.3744	6.58602	5.78499	5.88826	4.60722	5.9628
ENSRNOG00000002848	11.0201	10.3336	11.197	11.0514	11.1749	10.7559	11.3788	10.6576	10.3391	10.4753	10.31	10.8348	10.7052	10.2168	10.1825	10.2863	10.2274
ENSRNOG00000062018	5.04477	5.89527	4.2003	4.60973	3.16548	4.66344	4.0771	4.54224	4.65448	3.84076	4.47715	3.27478	5.04816	4.17341	5.16744	1.48436	4.03057
ENSRNOG00000062013	5.93398	5.87144	6.16226	5.13171	7.0825	5.74356	3.99497	5.10641	5.33672	4.29713	4.67979	3.85797	3.22012	0	5.01989	4.37693	3.44137
ENSRNOG00000062011	2.28683	3.96622	2.41839	2.88481	1.58163	1.55941	0	2.06546	4.75362	3.42946	3.73501	0	2.19066	2.81052	4.96715	2.86646	4.5858
ENSRNOG00000062015	0	1.97304	4.11241	3.66764	3.90222	2.96637	3.08273	3.50505	2.67229	5.08218	5.15812	5.27078	4.8244	3.17321	0	3.44475	3.93043
ENSRNOG00000062014	0	0	1.06104	0	0	0	0	0	0	0	0	0	0	0	0	0	0
ENSRNOG00000031834	9.6443	10.0395	9.29932	9.92592	9.27113	10.0934	9.50157	10.211	10.503	9.63222	9.91264	9.72401	9.59516	9.95352	10.7384	9.4922	9.55611
ENSRNOG00000000569	12.1244	12.3905	12.1957	12.8191	12.2301	12.3909	12.2291	12.2737	12.4805	12.5739	12.62	12.4026	12.4474	13.006	12.7261	13.1872	12.5905
ENSRNOG00000000568	9.91314	10.3765	10.0082	10.3259	9.91981	10.1927	9.84414	10.4991	10.3058	10.9787	11.0309	10.5824	10.573	10.9121	11.493	10.769	11.4819
ENSRNOG00000026196	0	1.97304	0	2.06799	1.99625	0	0	0	0	0	0	0	0	0	0	0	0
ENSRNOG00000000566	8.8986	9.29267	8.49864	8.4991	8.25711	9.03838	8.50541	9.25139	9.1245	8.01499	8.70556	7.32288	8.55205	8.1585	9.22507	8.57804	8.89338
ENSRNOG00000000565	11.7328	11.4558	11.5739	11.7065	11.6234	11.372	11.5553	11.5109	11.2934	11.9976	11.7208	11.9727	12.6389	11.8066	11.9855	12.0964	12.4091
ENSRNOG00000000564	2.76972	3.66718	0	0	0	2.96637	2.24369	3.86186	3.55444	3.54379	2.45372	2.76249	2.79533	3.17321	5.11992	2.67667	3.82282
ENSRNOG00000000563	9.10582	9.5433	9.42092	9.60357	9.72462	8.90115	9.4753	9.2305	9.05331	9.59126	9.72307	9.6789	9.43348	9.37873	9.81763	9.78167	9.66917
ENSRNOG00000000562	11.4898	12.0357	12.0388	13.0343	12.5753	11.2755	12.1829	11.4258	11.32	11.2267	11.1894	9.96019	10.4262	12.5664	10.7442	11.5726	10.0583
ENSRNOG00000000561	11.3327	11.6333	11.5511	11.5586	11.7698	11.8062	11.8641	11.6002	11.6558	11.2008	11.7256	11.2283	11.0506	11.6641	9.8232	11.194	11.153
ENSRNOG00000000560	9.25527	9.32155	9.26661	9.52029	9.20689	9.51422	9.16613	9.31591	9.66151	9.69542	9.90928	9.84088	9.17036	9.78177	9.87958	9.97962	9.87176
ENSRNOG00000019143	12.2737	12.1661	12.3351	12.2056	12.3985	12.442	12.4163	12.3042	12.2695	12.6385	12.3812	12.5043	12.1197	12.292	12.0664	12.4169	12.5823
ENSRNOG00000019142	9.00592	9.27006	9.21479	9.0323	9.46261	9.02226	9.34875	9.25328	9.31102	9.29939	9.52903	9.76776	9.67493	9.74347	9.7392	10.3612	9.67111
ENSRNOG00000019141	8.78898	7.82828	7.28873	8.04381	8.56106	8.87447	8.12587	8.52102	8.69326	9.5232	9.80119	9.06915	9.25417	8.42575	9.08049	8.80667	9.57489
ENSRNOG00000019140	10.307	10.2048	9.9883	10.5868	10.0489	10.356	10.8316	10.4589	10.256	10.4397	10.3477	10.1175	10.2131	10.1547	10.0334	9.92197	9.92964
ENSRNOG00000019147	12.4898	12.4164	12.382	12.4977	12.7486	12.8721	12.5746	12.7538	12.7511	12.7844	13.0337	12.6801	13.1617	12.7046	13.1903	12.5954	12.8103
ENSRNOG00000019145	12.6447	12.1235	12.6251	12.4141	12.6352	11.9106	12.7496	12.0404	11.812	11.9407	11.7025	12.1817	12.5649	11.7523	11.8052	11.9987	11.7315
ENSRNOG00000024975	4.65815	3.87326	4.43578	4.25504	4.94935	2.96637	3.08273	3.40013	4.37199	5.04383	4.05953	4.53471	4.14056	4.17341	5.64135	4.60722	4.5858
ENSRNOG00000024972	9.95885	9.64698	9.70254	9.894	9.81996	10.0127	9.87747	9.93046	9.73916	9.78678	9.89408	9.78363	9.78396	10.1997	9.88315	9.78314	9.63179
ENSRNOG00000043512	0	0	0	0	0	0	0	0	0	0	1.08377	0	0	0	0	0	0
ENSRNOG00000023612	0	0	3.10518	2.06799	3.69582	0	0	0	2.45383	0	0	0	0	2.00277	0	1.88631	0
ENSRNOG00000012172	11.3003	11.8366	11.3321	11.6242	11.6375	11.5276	11.3471	11.9437	11.93	12.0194	12.0638	11.4637	11.7053	12.2055	12.8003	13.5125	12.4302
ENSRNOG00000012175	8.13107	6.65079	7.78437	7.88399	8.00624	7.00619	8.32808	6.56951	6.87585	7.18815	5.61887	7.22399	7.32411	6.51145	5.38409	6.37166	6.62257
ENSRNOG00000012178	11.5475	11.2814	11.5204	11.205	11.7528	11.4163	11.6594	11.1646	11.0951	11.0126	11.0386	11.2868	11.2994	11.1767	11.1556	11.2333	11.1172
ENSRNOG00000032561	8.33983	8.88288	8.42302	8.76923	8.31242	8.73637	8.19647	8.82453	8.96039	8.98463	8.92746	8.7453	8.29252	9.15089	9.5924	9.4107	9.27911
ENSRNOG00000032569	4.71253	3.66718	4.50645	3.54145	4.69563	4.35567	5.45828	4.89098	4.43309	3.84076	3.14356	3.12337	5.24183	3.58835	4.37839	3.94331	2.92133
ENSRNOG00000007728	10.9839	11.2797	10.7955	11.2428	11.0277	11.177	10.948	11.37	11.3027	11.2203	11.251	11.0436	10.6593	11.3662	11.8784	11.3447	11.3627
ENSRNOG00000008919	7.60007	7.56404	7.40427	7.60519	7.70238	7.24715	7.21505	6.6518	7.53544	6.44605	7.139	6.86682	6.17598	8.40029	7.18399	7.54061	6.32022
ENSRNOG00000008917	9.74557	9.52049	9.7741	9.5161	9.92426	9.61976	9.91145	9.43191	9.43569	9.39579	9.35003	9.63758	9.74053	8.99804	9.22507	8.87179	9.04774
ENSRNOG00000007726	13.74	13.9519	14.1784	14.0725	14.0484	14.0591	13.9355	13.8595	13.8757	13.8597	14.3892	14.031	13.3066	13.5174	14.0339	13.57	13.4727
ENSRNOG00000008915	8.00055	7.98089	8.01999	7.49033	8.12944	7.83203	8.21473	7.69538	7.47135	7.08807	7.51073	7.84256	6.78569	7.24207	7.08846	7.01739	6.78908
ENSRNOG00000007720	10.4786	10.3487	10.3639	10.779	10.4524	10.733	10.5968	10.664	10.4651	10.4211	10.6567	10.5815	10.1511	10.5754	10.4993	10.5769	10.3427
ENSRNOG00000007722	8.70429	8.65403	8.73034	8.45602	8.67449	8.96439	9.27672	8.64961	8.88312	8.97702	8.69391	9.0029	8.81444	8.20825	8.58554	8.30213	8.37964
ENSRNOG00000008911	4.1284	1.97304	3.10518	3.54145	4.58017	0	1.92678	1.37453	0	2.85194	3.73501	3.12337	0	3.32525	2.16794	3.44475	3.44137
ENSRNOG00000003038	12.1995	11.6465	12.0106	11.7297	11.86	11.7338	12.0586	11.6766	11.5961	11.6162	11.3959	11.7024	12.1426	11.4687	11.3803	11.3236	11.4534
ENSRNOG00000003039	11.0295	10.8903	10.8542	10.6531	10.606	11.035	10.7896	11.0032	11.036	11.216	11.3284	11.0264	10.9371	10.9381	10.9788	10.372	10.9916
ENSRNOG00000003030	0	0	0	2.06799	0	0	0	0	0	0	0	0	0	0	0	0	0
ENSRNOG00000003031	12.3733	11.8165	12.4412	12.0882	12.4529	11.9132	12.6759	11.978	11.7046	11.7297	11.4899	12.4745	12.02	11.485	11.3426	11.6895	11.4006
ENSRNOG00000003033	9.57627	9.64873	9.47478	9.17727	9.36351	9.22365	9.30682	9.96995	9.6325	9.20915	9.2738	9.12503	9.34133	9.20826	10.1955	9.29778	9.41269
ENSRNOG00000028105	11.4231	11.6168	11.3296	11.5753	11.3996	11.5895	11.3398	11.6511	11.651	11.5339	11.6346	11.6644	11.2608	11.7859	11.8188	11.6436	11.6659
ENSRNOG00000028103	12.1803	12.6544	12.1887	12.4823	12.2358	12.5929	12.203	12.6578	12.8123	12.8397	12.9565	12.5409	11.791	12.9725	13.1577	12.8926	13.0054
ENSRNOG00000039489	3.65986	1.56102	3.56856	2.06799	2.31793	1.55941	3.23361	0	3.02961	3.01939	2.1239	1.96082	4.55944	0	0	0	1.06757
ENSRNOG00000025757	13.0395	13.0119	2.68531	6.35562	14.9953	12.7247	10.1292	11.0891	6.57065	9.20481	12.0033	8.10252	7.36629	11.1842	11.5568	11.7863	10.8953
ENSRNOG00000028100	6.46428	7.45599	6.51055	6.62819	5.97236	7.49309	6.07286	7.04015	7.29331	7.27348	7.65394	6.3744	6.15207	7.99236	7.9193	7.60864	8.16506
ENSRNOG00000039487	0.978163	0.982082	1.06104	1.04568	0	0	0	0	0.922757	0.917266	0	0.973998	1.12986	1.00185	1.1141	0.925214	1.06757
ENSRNOG00000039481	0.978163	2.29315	1.06104	0	1.99625	1.97122	0	1.37453	0	1.87405	1.69561	2.2801	3.39328	2.81052	4.37839	2.45807	3.11625
ENSRNOG00000028108	11.6097	11.4361	11.5749	12.434	11.9819	11.553	11.7888	11.8312	11.4299	8.44467	9.90592	9.04037	9.85418	10.871	9.58366	8.71396	7.6706
ENSRNOG00000001766	10.9124	10.6346	10.9713	10.3683	10.5351	10.8556	10.8301	10.7803	10.6478	10.804	10.2058	10.7436	11.0294	10.1623	10.1385	10.2873	10.6118
ENSRNOG00000001767	6.73776	5.4242	6.9766	6.64363	6.88986	6.37135	7.74746	5.67735	6.33486	7.79023	5.88796	7.65513	7.98939	5.83652	4.79628	6.73035	6.80331
ENSRNOG00000001764	10.6634	10.4963	10.8694	10.388	10.7723	10.6286	10.7681	10.5437	10.3736	10.7455	10.7913	10.5659	10.7556	10.2902	10.6184	10.7222	10.2088
ENSRNOG00000001765	6.88709	6.65079	6.64192	6.99613	6.29884	6.04953	5.90312	6.48224	6.63707	5.66556	6.26924	6.51794	7.14189	5.09105	7.9193	5.99837	5.33816
ENSRNOG00000001762	11.8101	11.2859	11.6975	11.4796	11.8623	11.6175	11.986	11.4855	11.3415	11.5849	11.3303	11.6729	12.0155	11.1648	11.066	11.1929	11.3621
ENSRNOG00000001769	10.3601	11.0347	10.5676	10.6683	10.3181	10.5132	10.359	10.6231	11.0273	10.819	10.8668	11.0343	10.4546	11.0184	11.2662	10.9125	10.9885
ENSRNOG00000013451	11.5053	11.5381	11.3752	11.3637	11.4773	11.4747	11.6033	11.4098	11.3305	11.1616	11.098	11.2231	11.0071	11.2469	11.42	11.0534	11.0819
ENSRNOG00000005861	11.9749	12.9019	12.8061	12.7568	13.2026	13.3372	13.0109	13.0355	13.3775	12.2946	12.9381	12.5388	12.8908	12.2986	13.4344	12.7786	12.5563
ENSRNOG00000005865	11.4433	10.7616	11.329	10.9946	11.4884	10.9545	11.5373	10.6941	10.7131	11.0311	10.3747	11.1521	11.5145	10.3546	10.3412	11.0534	10.8894
ENSRNOG00000005869	7.89869	7.55658	7.81949	7.55708	8.12944	7.61274	8.19647	7.47415	7.45671	7.95943	7.21707	8.02986	7.92736	7.65473	6.99934	7.69253	7.62327
ENSRNOG00000005868	9.74883	9.46184	9.87769	9.30171	9.50873	9.50264	9.72341	9.46805	9.39787	9.3747	9.3401	9.81794	10.0673	8.73161	9.18233	9.35831	9.33403
ENSRNOG00000035103	2.54838	0	0	0	0	0	0	0	0	0	0	0	0	1.00185	2.99777	0.925214	0
ENSRNOG00000002075	11.2609	10.3259	11.2365	11.1011	11.1371	10.4584	11.4917	10.2568	10.2581	10.2726	9.84575	10.5905	11.0794	10.3166	9.85258	10.5769	9.93773
ENSRNOG00000002074	10.6302	8.9527	10.3555	9.64444	10.2032	9.14147	10.7289	8.57925	8.85828	9.57118	8.08117	9.9574	10.3149	7.88632	7.32689	9.51187	8.94562
ENSRNOG00000002073	4.81551	5.28678	5.81783	4.73033	4.94935	5.32	4.66018	4.14769	5.3993	4.59107	4.91212	4.99353	5.14824	4.70399	3.52123	4.8514	4.12421
ENSRNOG00000002072	8.37397	9.17589	8.16902	8.39803	8.56866	8.98394	8.60567	9.12745	9.046	8.54417	8.91748	7.96453	7.54216	9.10697	9.01704	8.60826	9.44934
ENSRNOG00000002070	7.89869	3.42669	0	8.24448	7.60973	7.83203	7.82676	7.87741	8.04139	0	8.17916	1.55019	0	8.40882	3.52123	8.57464	8.12598
ENSRNOG00000023320	10.7234	12.2116	11.1516	11.4628	9.97514	11.7596	10.8419	11.5207	12.0655	12.0402	11.5881	11.8645	10.0317	12.4038	10.9322	11.8386	13.1337
ENSRNOG00000002079	2.96157	5.13488	3.27672	0	4.08275	4.66344	3.49495	3.16417	4.43309	3.01939	4.05953	2.95418	0	3.17321	3.19412	3.32044	4.03057
ENSRNOG00000018958	0	1.97304	0	0	2.99562	0	0	1.76097	0	3.7484	2.45372	0	0	3.46279	4.66997	3.5592	5.52143
ENSRNOG00000018956	0	0	1.66579	0	0	0	0	0	0	0	0	0	0	0	0	0	0
ENSRNOG00000018954	6.38277	8.60428	7.81254	7.39319	5.63895	7.5086	6.77276	7.54353	7.47135	7.57853	6.73118	7.64126	6.26784	8.02605	5.57241	7.38637	8.11462
ENSRNOG00000018953	9.81091	10.3171	9.5139	9.43856	9.17242	10.0343	9.20318	10.3274	10.455	9.77951	9.91096	9.47115	8.57021	9.79485	10.5131	9.84931	10.7903
ENSRNOG00000018952	13.9663	13.725	14.2682	13.8937	14.3575	13.7508	14.2482	13.7087	13.1694	11.4743	11.5739	11.6222	11.572	12.1327	11.6869	11.7098	10.2894
ENSRNOG00000018951	13.5174	12.5267	13.4622	12.4666	13.2213	12.7383	13.0779	12.2778	12.2685	12.9971	12.0049	13.5287	13.3114	11.6637	11.0893	11.7745	11.9503
ENSRNOG00000018950	0	3.66718	0	0	2.31793	3.28732	3.37019	3.28697	0	1.87405	0	0	0	0	2.16794	2.86646	2.10021
ENSRNOG00000031485	11.4036	11.5569	11.3781	11.7315	11.406	11.5228	11.3409	11.5608	11.634	11.9057	11.7767	11.7993	11.4565	12.0701	11.515	12.0791	11.9326
ENSRNOG00000036459	1.55577	1.97304	1.66579	1.04568	1.58163	0.980876	1.92678	1.76097	1.48102	1.47356	2.1239	0.973998	2.52444	2.58804	1.1141	0.925214	2.10021
ENSRNOG00000031483	0	0	0	0	0	0	0	0	0.922757	0	1.69561	0	0	0	1.73518	0	0
ENSRNOG00000030689	10.5029	9.71385	10.2994	10.2088	10.2919	9.72807	9.97308	9.94452	9.9047	10.8923	10.5817	10.18	10.5931	10.1109	9.58366	9.59974	10.2471
ENSRNOG00000030688	5.20509	5.4566	2.68531	4.17229	6.35261	3.96393	4.71251	4.96642	3.75919	4.29713	5.0156	4.34238	0	4.25143	0	3.03417	3.82282
ENSRNOG00000030680	15.0548	14.7351	15.029	14.8065	15.1249	14.569	15.083	14.6849	14.5321	14.5317	14.4545	14.7883	15.2772	14.3388	14.3357	14.5471	14.3682
ENSRNOG00000030683	10.5278	10.327	10.5738	10.5585	10.7015	10.3169	10.7431	10.2652	10.3765	10.5803	10.419	10.7058	10.8589	10.32	10.3084	10.7533	10.5179
ENSRNOG00000001182	11.5043	11.9654	11.3211	11.5575	11.4081	11.692	11.215	11.7987	11.9852	11.5886	11.8573	11.3654	11.2953	11.8966	12.4365	11.7623	11.882
ENSRNOG00000001183	4.76494	4.91931	3.81119	4.60973	4.75007	3.42447	3.71614	3.40013	5.48835	3.30529	3.95925	3.53693	3.0233	4.46296	5.07077	4.49667	3.70653
ENSRNOG00000001181	8.4032	8.73551	8.11351	8.5285	8.20933	8.86546	8.19187	8.92723	8.93156	9.01716	9.25013	8.62361	8.1489	9.21558	9.3994	9.43526	9.20871
ENSRNOG00000001187	9.67201	8.9527	9.77946	9.52447	10.58	8.90409	9.37334	10.4225	9.03619	10.4914	9.55288	8.54757	7.62266	8.68668	11.0932	10.8093	9.76132
ENSRNOG00000001184	10.7192	10.597	10.4782	10.5504	10.5553	10.6	10.8404	10.5344	10.5844	10.4462	10.5204	10.5174	10.4631	10.4743	10.5969	10.3028	10.3069
ENSRNOG00000001185	10.7504	11.2407	10.6529	11.0192	10.7935	11.0959	10.7447	11.221	11.2748	10.9316	11.1908	10.6873	10.5674	11.2528	11.6756	11.2435	11.238
ENSRNOG00000001189	11.3526	11.4126	11.4777	11.3874	11.4353	11.364	11.4373	11.0843	11.0897	11.2331	11.0239	10.8424	11.053	10.9973	10.1955	10.9712	10.9602
ENSRNOG00000003858	11.9846	11.6051	11.9062	11.7028	12.322	11.964	12.0702	12.084	11.5848	11.7168	11.7384	11.7545	12.551	11.6893	12.2335	11.9611	11.9306
ENSRNOG00000015371	2.54838	2.7765	1.06104	0	0	1.55941	0	3.86186	3.44003	0	1.08377	2.54136	0	2.32488	1.73518	1.48436	0
ENSRNOG00000003855	11.1253	11.0926	10.8686	10.926	11.1867	11.267	11.3088	11.2392	11.0838	11.036	11.0162	10.8966	10.9062	11.0268	11.1334	11.0866	11.0284
ENSRNOG00000003853	10.6142	10.6644	10.6421	10.7579	10.4234	10.6852	10.7337	10.7731	10.7874	10.8246	10.9219	10.9369	11.1006	10.8159	10.7156	10.6746	10.8377
ENSRNOG00000015376	4.60163	4.13589	5.07009	4.84162	5.16506	5.1325	5.45828	4.81138	4.02037	4.69371	3.6083	4.34238	4.48483	2.58804	4.01255	4.31312	4.29502
ENSRNOG00000049164	0.978163	0.982082	1.06104	1.04568	0.9975	0.980876	0.951602	0.845122	0.922757	0.917266	1.08377	0.973998	1.12986	1.00185	1.1141	0.925214	1.06757
ENSRNOG00000049162	10.1569	10.3259	10.1321	10.0557	10.2274	10.9208	10.1412	10.6633	10.4633	10.0752	10.382	9.7915	10.1586	9.90305	10.2475	9.7107	10.132
ENSRNOG00000011460	4.54281	1.97304	3.91874	2.88481	4.38755	1.97122	5.7107	3.28697	1.88253	4.42198	0	3.95086	3.93173	2.81052	0	3.18439	1.67438
ENSRNOG00000043141	10.18	10.5128	10.0751	10.6026	10.0516	10.5285	10.0062	10.5313	10.8594	10.7765	11.0906	10.5278	10.0529	11.024	11.4015	10.9497	11.1229
ENSRNOG00000043143	10.6865	10.0554	10.677	10.0757	10.7648	10.5909	10.9302	10.0404	9.92611	10.1023	9.63846	10.3696	9.88714	9.4152	8.88822	9.76686	9.58109
ENSRNOG00000043145	0	0	0	0	0	0	0	0	0.922757	0	0	0	0	0	0	0	0
ENSRNOG00000011467	10.4688	10.632	10.456	10.6026	10.5572	10.5909	10.549	10.6311	10.7705	10.4708	10.6027	10.4182	10.3027	10.5341	10.5108	10.5233	10.5708
ENSRNOG00000039300	10.2992	9.67651	10.0294	10.0043	10.2202	9.88338	10.5227	9.7177	9.64869	9.59789	9.28937	9.87535	10.035	9.20336	8.84868	9.35634	9.53495
ENSRNOG00000016033	6.89887	8.02477	6.52764	7.36553	7.07185	7.6199	6.73531	8.48619	7.96069	7.77275	7.70902	7.20526	7.48588	7.39599	8.59426	8.67958	8.54538
ENSRNOG00000037418	2.54838	3.28951	1.66579	2.88481	1.58163	2.55295	0	0	0	0	2.1239	0	0	2.32488	2.77041	2.45807	3.58003
ENSRNOG00000037415	5.48052	2.7765	5.32595	4.8942	5.08261	5.05011	5.54742	4.38615	3.31576	4.36091	4.80063	5.47224	5.32972	4.32544	4.37839	5.09853	4.44772
ENSRNOG00000016036	8.79214	7.61517	8.76317	8.27454	8.69198	7.66904	8.85593	7.73367	7.68736	8.07802	7.66989	8.10252	9.07186	7.24207	6.93214	8.07088	7.76084
ENSRNOG00000052600	9.62493	9.77294	9.57065	9.82118	9.55534	9.63926	9.58464	9.89349	9.99611	9.98574	9.99567	9.71742	9.71424	9.84132	10.1782	10.37	10.0116
ENSRNOG00000016034	10.7134	10.7437	10.8441	10.9953	10.835	10.7889	10.81	10.8209	10.8034	10.8575	10.7562	10.7484	10.6064	10.9637	10.9863	10.8308	10.8802
ENSRNOG00000052602	0.978163	1.56102	2.09062	1.04568	0.9975	0.980876	0.951602	0.845122	1.48102	1.47356	2.722	0	3.0233	0	0	0	1.06757
ENSRNOG00000055293	13.8173	12.0942	13.8652	13.0926	13.9643	12.6282	14.4713	12.0306	12.0198	11.6517	11.312	12.2011	12.2002	10.8909	10.5028	11.0467	10.3548
ENSRNOG00000055292	8.76987	8.23084	8.76678	8.54504	8.61339	8.29253	8.90172	8.53037	7.67477	8.19637	7.74711	8.29641	9.36752	7.54283	7.31638	8.07088	7.74619
ENSRNOG00000055297	5.65729	4.91931	5.78978	4.8942	6.33491	6.02817	6.41044	5.26422	5.16726	5.56083	5.44439	5.64899	6.3542	4.81092	4.37839	5.30945	5.45089
ENSRNOG00000055295	9.57627	10.9801	10.391	10.4606	10.2583	10.7527	10.4183	10.8354	10.9066	10.4452	10.487	10.0613	9.87806	10.8917	10.3438	10.5127	10.5372
ENSRNOG00000055294	0	0	0	1.04568	0	0	0	0	0	0	0	0	0	0	0	0	0
ENSRNOG00000055298	0	1.56102	2.41839	0	0	0	0	0	0	0	0	0	2.52444	0	0	0	0
ENSRNOG00000054746	0.978163	0	0	0	2.31793	0	1.52006	0.845122	1.88253	2.44431	0	0	1.75564	1.00185	0	0	0
ENSRNOG00000054744	0	0	0	2.06799	0	0.980876	0	0	0	0	0	0	0	0	0	0	0
ENSRNOG00000016119	9.67029	8.66793	9.41174	8.76571	9.41286	9.16369	9.77661	9.21125	8.73024	8.65326	8.0752	9.25594	8.68296	7.84917	7.57615	8.25196	8.0974
ENSRNOG00000016110	5.08655	7.15401	6.16226	6.13304	4.99515	6.56181	5.03372	5.92437	6.8648	6.22397	6.84795	6.28803	4.8244	6.58862	5.07077	7.56136	6.83135
ENSRNOG00000042233	15.0093	15.7155	14.6216	15.2645	14.5275	15.4533	14.5316	15.3453	15.8213	15.5707	15.8813	15.0191	14.5491	16.0744	16.3817	15.9277	16.4014
ENSRNOG00000042232	0	0	2.41839	0	1.99625	1.55941	0	0.845122	1.88253	0	0	2.76249	0	0	0	1.88631	0
ENSRNOG00000042235	4.60163	7.20259	6.32751	6.4108	2.80307	5.2844	4.99198	6.36167	6.72521	6.58606	6.04297	5.87913	4.03992	6.23246	3.52123	5.73173	6.55692
ENSRNOG00000016117	13.0458	12.5745	12.9828	12.5251	13.0641	12.5173	12.9742	12.7039	12.4025	12.9191	12.5931	13.1804	13.6187	12.2295	12.6656	12.4124	12.671
ENSRNOG00000052741	2.28683	0.982082	1.06104	1.64556	0	0	0	0	0	0	2.1239	0	2.52444	2.81052	2.16794	2.20034	2.42858
ENSRNOG00000052742	1.55577	0	1.66579	2.88481	0	0	0	0.845122	2.19627	0	1.08377	0	1.75564	1.58743	1.73518	0.925214	1.67438
ENSRNOG00000052743	6.31409	4.66578	6.26773	5.40971	6.94923	5.48591	6.44178	4.85173	5.27131	5.22612	3.73501	5.44056	6.17598	4.09094	1.73518	4.553	2.92133
ENSRNOG00000052745	11.5292	9.84203	10.6903	9.80925	10.8428	9.9302	11.4256	9.63341	9.43382	8.53383	7.32174	9.44943	10.5831	7.71103	8.50459	9.27074	8.76843
ENSRNOG00000052748	1.55577	2.55497	0	1.64556	1.99625	0	1.52006	0.845122	1.88253	0	0	2.2801	0	2.00277	1.1141	0	2.10021
ENSRNOG00000052749	0	0	0	0	1.58163	0	0	0	0	0	0	0	0	0	0	0	0
ENSRNOG00000025443	12.7242	13.3259	12.5953	12.6419	12.567	13.241	12.6585	13.3218	13.2952	12.9117	13.1981	12.3954	12.4675	13.2609	14.2874	13.4623	13.4142
ENSRNOG00000046920	9.22753	9.39235	9.14175	9.25723	9.27345	9.25388	9.2393	9.4468	9.238	8.99723	9.07851	9.03773	9.30113	9.30518	9.51413	9.17077	9.16531
ENSRNOG00000046923	0	0	0	0	0.9975	0	0	0	0	0	0	0	0	0	0	0	0
ENSRNOG00000046922	10.0981	8.89179	10.0339	9.56355	9.92722	9.05432	10.4378	8.34845	8.61631	8.95394	7.87646	9.43945	9.704	7.70412	7.29514	8.4761	8.17056
ENSRNOG00000038943	0	0	3.10518	2.06799	0	0	0	0	2.45383	1.87405	0	0	0	0	0	0	0
ENSRNOG00000046691	0	0	0	0	0	0	0	0	0	0	0	0	1.12986	0	0	0	0
ENSRNOG00000046696	2.54838	4.42503	3.69497	0	2.58079	2.96637	3.49495	0	4.17144	3.01939	3.6083	3.53693	3.81477	3.81078	3.19412	4.7099	3.58003
ENSRNOG00000038948	4.1284	0	0	2.06799	0	0	0	0	0	2.85194	0	0	0	2.00277	0	0	0
ENSRNOG00000046698	11.5381	11.728	11.5156	11.5848	11.5753	11.7255	11.5445	11.8147	11.7928	11.7603	11.8664	11.675	11.5256	11.8094	11.9962	11.7194	11.7287
ENSRNOG00000047349	8.47575	8.01392	7.62677	8.69707	7.46263	7.78185	7.18758	6.93139	7.85302	8.37301	7.86264	7.94208	7.30256	9.17361	6.94583	7.63497	8.19235
ENSRNOG00000047347	0	0	1.06104	0	0	0	0	0	0	0	0	0	1.12986	0	0	0	0
ENSRNOG00000047340	1.96712	1.56102	1.06104	2.39434	0.9975	1.97122	1.52006	2.53069	2.19627	2.44431	2.1239	1.55019	1.75564	2.32488	2.77041	1.48436	1.67438
ENSRNOG00000051046	5.65729	5.39105	4.92285	5.67311	5.35267	5.05011	4.71251	5.17162	5.09348	4.48057	5.28782	5.27078	7.22446	6.06973	4.73451	5.09853	4.51842
ENSRNOG00000051047	0	0	0	0	0	0	0	0	0	0	0	0	0	0	0	0.925214	0
ENSRNOG00000054033	9.18968	9.6311	9.31908	9.63288	9.33485	9.24233	9.10627	9.73399	9.79114	9.90247	9.91431	9.71576	9.72845	10.2599	10.1114	10.688	10.1007
ENSRNOG00000054034	0	0	0	0	0	0	0	0.845122	0	0	0	0	0	0	0	0	0
ENSRNOG00000051041	0	0	0	0	0	0	0	0	0	0	0	0	0	1.00185	0	0	0
ENSRNOG00000021420	6.38277	5.54966	6.49326	5.40971	6.8654	6.22879	6.34564	5.53592	5.16726	6.25786	5.44439	5.8553	6.87604	4.5885	4.91241	5.80315	5.25779
ENSRNOG00000021425	3.54467	3.28951	2.68531	3.66764	0	3.66493	3.08273	1.76097	2.86198	2.85194	3.31565	3.12337	2.19066	4.70399	0	2.67667	0
ENSRNOG00000021424	9.71925	9.82971	9.92844	9.46052	9.41075	9.62866	9.39151	9.71634	9.47253	9.60449	9.60152	9.38222	10.0942	9.74684	10.3321	10.1684	9.60159
ENSRNOG00000056249	4.91163	4.66578	5.20369	4.25504	5.58006	5.1325	0	5.00271	4.75362	4.23041	4.40274	3.53693	4.63038	4.75844	5.67463	3.764	5.37672
ENSRNOG00000056248	11.8674	11.3221	11.833	11.6203	11.9401	11.1867	12.0815	11.2562	11.0868	11.0686	10.8581	11.2902	12.2971	11.0711	11.1681	11.054	11.0055
ENSRNOG00000056243	9.93903	9.93408	9.57682	9.61341	9.98935	9.93595	9.91005	10.0404	9.92212	9.62736	9.88728	9.50983	10.2117	9.96514	10.1941	9.90177	9.78839
ENSRNOG00000056245	0	0	0	0	0	0	0	0	0	0	0	0	1.12986	0	0	0	0
ENSRNOG00000056247	3.54467	3.87326	5.6089	2.88481	2.58079	3.13575	3.08273	3.50505	3.75919	3.54379	3.73501	3.12337	4.40616	3.91034	4.37839	3.85644	2.42858
ENSRNOG00000056246	11.796	11.2893	11.7172	11.6655	11.8247	11.4003	11.8941	11.4629	11.1564	11.2787	11.237	11.4862	12.3571	11.0918	11.4353	11.2425	11.2863
ENSRNOG00000057591	0.978163	0	2.09062	1.04568	0.9975	1.55941	0.951602	0	0.922757	0	0	0	1.12986	1.00185	0	0.925214	1.06757
ENSRNOG00000027864	14.3148	14.7022	14.2611	14.877	14.222	14.7983	14.2654	14.8101	15.1613	14.9981	15.1935	14.723	14.2618	15.2304	15.3308	15.0873	15.4139
ENSRNOG00000027867	11.4093	11.2706	10.9814	11.1391	11.1699	10.9259	11.5815	11.458	11.4351	10.9466	10.9646	10.6999	11.1138	11.7312	11.1145	11.5546	11.3299
ENSRNOG00000027860	11.5794	11.6386	11.6669	11.6464	11.8518	11.4281	11.5762	11.5006	11.402	11.4589	11.521	11.4182	11.695	11.5961	11.399	11.4158	11.35
ENSRNOG00000027869	7.64969	5.69255	7.338	6.49833	6.6389	6.68978	7.91873	6.10214	6.18307	6.22397	6.33073	6.81834	6.94723	6.23246	5.99749	7.01739	6.15255
ENSRNOG00000020488	10.2959	10.2655	10.0982	10.366	10.1384	10.01	10.4024	10.5452	9.99358	9.86034	10.16	9.956	10.7021	10.0344	10.52	9.92464	10.0992
ENSRNOG00000020489	0	0	0	2.39434	0	0	0	1.37453	0	1.87405	0	0	0	0	0	0	0
ENSRNOG00000020482	9.77462	9.9752	9.90247	10.0657	10.0462	10.0383	9.85437	10.3539	10.0336	9.86309	10.16	9.84693	9.95262	9.91957	10.6853	9.92197	10.5071
ENSRNOG00000020480	13.141	12.8843	13.1745	12.8882	12.5982	13.3397	12.9951	13.2366	12.9008	12.2712	12.3638	12.3342	12.9984	12.457	12.8123	12.0892	12.1204
ENSRNOG00000020481	7.82655	8.88883	7.85377	8.29424	7.84051	8.09092	7.64347	8.21561	8.44149	8.44834	8.22846	7.58441	7.54216	8.87096	9.22226	8.71396	8.58709
ENSRNOG00000020486	8.6461	9.27234	8.68154	9.28703	8.58747	9.12647	8.34061	9.20931	9.39019	9.17407	9.60774	9.08204	8.59702	9.9418	9.59891	9.87854	9.72255
ENSRNOG00000020487	10.3103	10.7657	10.0751	10.4174	10.1574	10.6009	10.0964	10.7875	10.9871	10.6617	11.0278	10.0833	9.92643	11.0406	11.6648	11.1032	11.3746
ENSRNOG00000020484	9.61782	9.99877	10.4313	9.87123	9.57243	9.67063	10.2179	10.5742	9.11521	9.3216	9.57846	8.20036	8.21963	8.2325	8.78154	7.01739	5.77345
ENSRNOG00000020485	10.3633	9.88284	10.2969	10.1984	10.5058	10.0182	10.8637	9.6521	9.70086	9.68456	9.7326	10.2002	10.2203	9.58489	9.66041	10.6761	9.61173
ENSRNOG00000057620	11.1007	11.1685	11.1612	11.0441	11.3695	11.3414	11.3199	11.3472	11.0507	10.8903	11.0355	11.1931	10.8672	10.7834	11.0327	10.6245	10.7394
ENSRNOG00000057622	9.50872	9.01658	9.60124	9.30171	9.62254	8.90994	9.68627	8.77555	8.96039	8.50942	8.5112	9.43342	10.0317	8.57733	8.73892	8.59155	8.30661
ENSRNOG00000057623	12.3036	12.0858	12.3654	12.2689	12.26	12.244	12.4317	12.1128	12.0691	12.2997	12.1298	12.5442	12.3666	12.1452	12.0435	12.2116	12.1731
ENSRNOG00000042592	10.0018	10.4836	9.83199	10.6349	9.7829	10.1807	9.5437	10.2187	10.7193	11.1981	11.2377	10.6358	10.5741	11.491	11.6523	11.2721	11.8264
ENSRNOG00000057628	10.2426	10.3368	10.1432	10.1053	10.3481	10.4055	10.3279	10.5078	10.2769	10.0108	10.2805	10.1558	10.5842	10.2972	10.7175	10.4144	10.1418
ENSRNOG00000057629	0	0	0	0	0	0	0	3.02994	0	0	0	1.55019	0	0	0	0	0
ENSRNOG00000058023	0	0	0	0	0	1.55941	0	1.37453	0	0	0	0	0	0	1.73518	0	0
ENSRNOG00000058027	2.76972	0	0	1.64556	1.58163	0.980876	1.52006	0	2.67229	0.917266	0	0	1.12986	2.00277	1.1141	1.48436	0
ENSRNOG00000058024	0	0	0	0	0	0	0	0	0	0.917266	0	0	0	0	0	0	0
ENSRNOG00000053904	0	0	0	0	0	0	0	0	0	0	0	0	0	2.58804	0	2.45807	0
ENSRNOG00000058029	0	0	0	1.04568	0	0	0	0	0	0	0	0	0	0	0	0	0
ENSRNOG00000053901	0.978163	0	0	0	0	0	0	0	0	1.47356	0	0	0	0	1.73518	0	0
ENSRNOG00000053902	3.86586	2.7765	6.0003	2.39434	1.99625	2.55295	1.52006	1.37453	2.45383	2.44431	2.722	1.96082	3.0233	3.00323	5.64135	3.18439	2.42858
ENSRNOG00000036673	5.12716	4.60925	3.81119	4.60973	3.99531	4.91695	4.15481	4.08137	4.02037	6.77348	5.88796	5.50324	4.48483	5.21305	5.64135	5.46435	6.4343
ENSRNOG00000051507	7.84492	8.3216	7.60278	7.82426	7.50282	7.76902	7.56736	7.90644	7.7607	7.80176	7.62968	7.0032	7.51429	7.33459	7.98709	7.9184	7.81801
ENSRNOG00000051506	0	0	2.09062	0	0.9975	0.980876	0	0.845122	1.88253	2.44431	2.1239	0.973998	2.19066	1.00185	1.1141	0	1.06757
ENSRNOG00000051501	0	0	1.66579	1.64556	0	0	0	1.37453	0	0	0	0	1.75564	0	0	0	0
ENSRNOG00000051500	1.55577	0.982082	0	0	1.58163	0.980876	1.52006	1.76097	2.45383	2.18718	0	1.55019	1.12986	0	0	1.48436	1.67438
ENSRNOG00000036676	12.8404	12.9856	12.7407	12.7522	12.8174	12.8234	12.8565	12.9674	12.7183	12.7169	12.8218	12.7018	12.5178	12.7679	12.8139	12.7613	12.8164
ENSRNOG00000062258	3.28238	3.7739	2.68531	3.89108	2.31793	3.66493	3.23361	4.38615	4.84638	4.00944	2.45372	3.53693	3.93173	2.58804	4.29526	3.44475	4.37339
ENSRNOG00000014285	10.4318	8.94415	10.7176	9.69903	10.4636	9.12647	10.9432	8.42734	9.11054	9.50038	7.89014	9.9532	10.8497	8.38306	7.66161	9.63442	8.7648
ENSRNOG00000016948	10.5249	9.49342	10.7981	10.1081	10.2045	9.76889	10.8189	9.45501	9.69619	9.54739	9.3987	9.85747	10.5457	9.32336	9.02674	9.66988	9.1234
ENSRNOG00000016949	9.90732	10.3401	10.4369	9.654	10.6832	10.5651	10.5061	10.2158	10.4932	8.68476	9.77746	8.35282	9.25698	9.72991	9.0138	8.39367	8.48929
ENSRNOG00000062251	2.28683	5.32238	3.10518	5.21675	1.99625	0.980876	3.08273	2.71697	5.16726	3.01939	3.14356	5.30637	4.32294	5.58858	5.46239	2.20034	1.67438
ENSRNOG00000062253	6.14643	6.24981	5.67175	5.86974	5.42138	6.11179	5.36327	6.40299	6.59758	6.0798	6.73118	5.8553	5.97259	7.08048	6.83247	6.4627	6.78908
ENSRNOG00000062252	8.07509	8.30835	7.27867	7.38403	8.5912	7.67593	6.50249	8.0434	8.03647	7.11606	6.73118	6.25198	3.68748	7.26106	6.98615	8.06605	6.2596
ENSRNOG00000016942	11.7008	11.4382	11.6899	11.494	11.7037	11.4934	11.8226	11.4149	11.4434	11.3536	11.078	11.2879	11.6572	11.0337	11.1534	11.0722	10.9846
ENSRNOG00000062254	0	0	0	0	0	0.980876	0	0	0	0	0	0	0	0	1.1141	0	0
ENSRNOG00000016940	10.2426	10.4048	10.0547	10.5927	10.4848	10.4045	10.2547	10.4006	10.4495	10.4443	10.6736	10.3832	10.3521	10.6832	10.8112	10.5744	10.5698
ENSRNOG00000027282	9.98394	9.59334	9.84228	9.57366	9.88222	9.5276	9.86018	9.5253	9.56756	9.67988	9.5334	9.66868	9.65805	9.61102	9.67898	9.76239	9.63974
ENSRNOG00000027286	7.31382	7.30401	7.338	7.60519	7.07185	7.55415	7.44123	7.42819	7.35776	7.64408	7.15042	7.40725	7.21295	7.3524	6.89026	7.14199	7.07361
ENSRNOG00000036678	10.4031	10.7105	10.2565	10.6086	10.439	10.7038	10.2359	10.88	10.9234	10.854	10.8745	10.4141	10.2403	10.9106	10.9527	10.9589	10.8027
ENSRNOG00000010472	10.1172	9.96679	10.0428	9.99074	10.0864	9.7705	9.94601	10.025	10.2347	10.286	10.4226	10.2085	9.81284	10.3346	10.3883	10.4286	10.2818
ENSRNOG00000010473	8.85997	8.09335	8.7811	8.44284	8.34374	8.37946	8.23276	8.17246	8.38075	8.5059	8.47988	8.43952	7.93438	8.35683	8.15564	8.16426	8.29155
ENSRNOG00000010474	12.6486	12.558	12.6502	12.5685	12.6377	12.6682	12.632	12.6258	12.4936	12.8907	12.7125	13.0171	12.753	12.7126	12.5124	12.8141	12.769
ENSRNOG00000010475	10.6737	10.4417	10.5604	10.844	10.3602	10.4987	10.6714	10.5149	10.8128	11.1981	11.179	11.2502	11.0873	11.3109	10.8075	11.2888	11.1928
ENSRNOG00000061788	1.96712	0	0	2.66032	0.9975	1.55941	0	1.76097	0	0	1.08377	0	2.52444	0	0	0	1.67438
ENSRNOG00000010477	9.84782	10.2	9.91551	10.1343	9.75156	10.0895	9.66817	10.3066	10.1519	10.0476	10.3674	10.2468	9.79944	10.2409	10.4095	9.81517	10.3906
ENSRNOG00000061786	2.96157	2.7765	0	0	0	2.55295	1.92678	4.01184	0.922757	2.66248	4.24132	1.96082	0	0	0	0	4.21214
ENSRNOG00000061785	3.54467	2.9685	0	3.25017	3.58038	0	1.92678	3.16417	3.02961	2.85194	2.722	0	3.0233	2.58804	3.66061	3.44475	2.10021
ENSRNOG00000061782	10.126	10.2689	10.2819	9.86465	10.2908	9.92298	9.99041	10.3066	9.977	9.93949	10.047	9.91336	10.486	9.87405	10.5618	9.60641	9.75584
ENSRNOG00000061781	0	1.56102	0	0	0	0	0	0	0	0	0	0	0	1.58743	0	0	2.42858
ENSRNOG00000027139	0	0	0	0	0	0	0	0	0	0	2.722	0	0	0	0	0	1.67438
ENSRNOG00000027136	10.186	10.0368	10.2552	10.2447	10.2665	10.0155	10.4408	9.96995	10.0507	9.8727	9.7019	10.0935	10.253	10.1848	9.8778	10.1718	10.073
ENSRNOG00000060784	0	0.982082	2.09062	1.04568	0.9975	0.980876	0	0.845122	0.922757	0	0	0.973998	0	0	0	1.88631	1.67438
ENSRNOG00000060787	0	0	2.68531	0	0	0	1.52006	0	0	0	0	0	0	0	0	0	0
ENSRNOG00000060786	0	0	0	0	0	0	0	0	0	0	0	0	0	0	0	0	1.67438
ENSRNOG00000060782	0	0	0	0	0	1.55941	0	0	0	0	0	0	0	0	0	0	0
ENSRNOG00000010994	6.36591	6.26818	5.40206	6.46395	5.08261	5.86904	6.42619	6.96856	5.45928	6.17158	5.55159	6.53304	6.51281	4.95777	7.34766	4.553	5.98793
ENSRNOG00000060788	0.978163	0.982082	1.06104	1.04568	0.9975	0.980876	0.951602	0.845122	0.922757	0.917266	1.08377	0.973998	1.75564	1.00185	1.1141	0.925214	1.06757
ENSRNOG00000026425	11.1365	10.9822	11.1097	11.1774	10.9716	11.1915	11.2646	11.0544	11.2287	11.1086	11.231	11.1448	11.2168	11.2487	11.023	11.3675	10.9689
ENSRNOG00000026420	6.89887	9.22374	8.40926	8.57354	6.72296	8.4773	7.92428	7.67303	8.88586	8.87969	8.48439	8.44352	6.70582	8.97523	5.91635	8.51562	9.29681
ENSRNOG00000033765	14.2475	14.7046	14.1426	14.4712	14.3159	14.5962	14.4492	14.7871	14.6364	14.2199	14.8042	14.0171	13.7348	14.701	15.0899	14.5585	14.526
ENSRNOG00000033763	3.28238	0	3.56856	0	1.99625	0	0	2.71697	2.45383	1.47356	0	2.95418	0	2.32488	2.16794	0.925214	3.28795
ENSRNOG00000059083	3.54467	4.28769	4.2003	4.33329	3.58038	3.66493	3.90788	3.60286	3.66044	4.00944	3.73501	3.4118	3.22012	4.70399	4.20704	4.80576	4.12421
ENSRNOG00000059081	0	0	0	0	3.99531	0	0	0	0	2.44431	1.69561	0	0	0	0	0	0
ENSRNOG00000059087	5.51153	5.48829	4.75886	5.04134	5.60981	5.32	5.6583	5.00271	4.65448	5.64008	4.85745	5.34111	4.69799	4.32544	4.37839	5.49343	5.12817
ENSRNOG00000022505	0	0	0	0	0	0	0	1.76097	0	0	0	1.96082	0	0	0	0	0
ENSRNOG00000022507	11.4815	11.4978	11.4716	11.2791	11.5038	11.4504	11.6371	11.3996	11.4851	11.7304	11.7218	11.7549	11.7774	11.5331	11.5624	11.5311	11.7582
ENSRNOG00000022500	10.5908	10.2723	10.4267	10.4496	10.5058	10.3158	10.6673	10.2911	10.1473	10.5222	10.3735	10.5986	10.7967	10.1898	10.2083	10.3373	10.4573
ENSRNOG00000022502	10.6151	10.4973	10.5718	10.5421	10.7067	10.4261	10.5373	10.2717	10.4073	10.3571	10.4677	10.5108	10.6518	10.5125	10.5416	10.2727	10.3157
ENSRNOG00000026791	3.28238	4.05355	2.41839	3.78368	2.31793	3.28732	4.36558	4.59073	3.17977	4.48057	2.722	3.27478	4.48483	4.25143	4.01255	4.10277	4.71182
ENSRNOG00000011700	13.1443	12.4747	13.0399	12.4745	12.6797	12.5257	12.9538	11.8195	11.9572	11.914	12.3149	12.5219	12.5309	11.9641	11.855	11.9401	10.9689
ENSRNOG00000011702	6.77657	6.66473	5.9756	6.0886	6.18489	5.51691	6.70979	5.90532	5.54481	5.96136	6.22673	5.44056	6.26784	5.5582	5.97095	6.07732	6.48813
ENSRNOG00000011705	9.17523	8.19288	7.86053	7.90336	8.25711	8.08576	7.44896	8.50845	8.66488	8.05892	7.40033	8.45149	9.27646	7.38738	9.78372	7.88038	8.3985
ENSRNOG00000011704	9.84478	10.0368	9.83027	9.86465	10.0732	9.95589	10.0803	10.0184	10.0373	10.05	9.95231	9.92055	10.0496	9.94327	9.86524	9.84226	9.70181
ENSRNOG00000011706	6.22336	8.22145	6.30786	7.14459	4.58017	7.6896	6.09274	7.38072	7.48584	7.95427	8.09305	6.67594	5.76758	7.14322	6.78755	6.62917	8.11462
ENSRNOG00000011709	12.0275	11.4638	11.9787	11.6469	12.0038	11.5804	12.1733	11.414	11.3144	11.3668	11.1908	11.6974	11.6986	11.2009	11.2345	11.3115	11.16
ENSRNOG00000061251	2.28683	1.56102	0	1.04568	2.31793	1.55941	1.52006	2.31675	1.48102	0.917266	2.94812	1.55019	2.19066	1.00185	2.5004	2.45807	1.67438
ENSRNOG00000061253	1.55577	0	0	0	0	0	0	0	0	2.44431	0	0	0	0	0	0	0
ENSRNOG00000061254	4.41745	5.54966	4.57381	5.25746	4.38755	5.09189	5.4273	5.40646	5.36835	5.7152	6.31052	5.97071	3.0233	5.58858	5.97095	5.13589	3.11625
ENSRNOG00000034234	18.3971	18.338	17.8436	17.997	18.4662	18.0476	17.9571	18.1753	18.1569	18.0025	18.2058	18.0587	18.9552	18.1304	19.0708	17.5381	18.6243
ENSRNOG00000034236	0.978163	1.56102	1.66579	0	1.99625	1.97122	0.951602	3.78059	3.55444	1.47356	2.45372	3.53693	2.19066	3.00323	4.73451	3.85644	2.42858
ENSRNOG00000034237	9.98946	10.4038	9.75064	10.303	9.81837	10.2492	9.7106	10.4678	10.6177	10.3384	10.7812	9.92914	9.92995	10.8687	11.202	10.5268	10.9134
ENSRNOG00000034230	7.88099	7.10375	7.42266	7.62865	7.87153	6.9618	6.24263	6.40299	7.51439	7.05952	6.40884	7.36568	6.1995	8.45901	7.96035	8.63461	7.00141
ENSRNOG00000025198	7.78908	6.32194	7.40427	8.71545	6.4869	7.26552	7.3697	7.42819	8.07052	8.65644	8.35224	8.85151	9.30113	7.90454	7.61094	7.70502	8.53263
ENSRNOG00000060120	10.7746	11.1704	10.7999	10.8506	10.9235	10.9664	10.816	11.1646	11.0628	10.8303	10.9878	10.5231	11.0586	11.1323	11.4009	11.0455	10.9085
ENSRNOG00000060123	10.6434	10.4787	10.4301	9.61732	9.76649	9.70469	9.72022	10.6003	10.2314	8.58146	9.35251	8.47514	9.92114	8.28908	10.1023	8.78036	8.73913
ENSRNOG00000060129	9.94756	9.48951	9.77589	9.48644	9.81199	9.3213	10.0778	9.23242	9.09408	9.43891	9.07252	9.59864	10.267	9.04261	8.67459	9.35634	9.28419
ENSRNOG00000053057	0	0	0	0	0	0	0	0	0	1.47356	0	1.96082	0	0	0	0	0
ENSRNOG00000002369	0	0	2.09062	4.54543	2.31793	2.29121	1.92678	2.71697	2.86198	1.87405	3.14356	2.95418	3.54787	0	0	0	0
ENSRNOG00000021851	0	0	0	0	0	2.55295	2.24369	0	0	4.96394	2.1239	2.2801	3.0233	3.46279	3.78771	0	5.71445
ENSRNOG00000021856	8.06989	8.13399	8.54554	8.63663	8.55725	7.81341	8.35714	7.73367	7.96587	9.25393	8.5548	9.27403	8.69128	9.30975	9.22507	9.4958	10.2008
ENSRNOG00000021855	6.51105	8.49542	8.29912	7.78303	6.3701	7.31929	6.77276	7.59198	8.03647	7.70678	7.66194	7.27877	6.54988	7.86786	6.02355	7.7174	7.84577
ENSRNOG00000002365	10.9644	10.8991	11.3393	10.9787	11.2816	10.9942	10.903	10.6448	10.3579	10.838	10.4471	10.8071	10.7042	10.7409	10.128	10.0338	10.4708
ENSRNOG00000024795	6.68433	4.96508	7.18484	5.76068	7.03943	6.02817	6.97909	5.4333	5.45928	7.38505	5.28782	7.4947	8.2481	5.58858	5.83038	7.35502	6.48813
ENSRNOG00000028822	11.2257	11.7461	11.065	11.4464	10.9844	11.7429	11.1098	11.8469	12.0909	11.7764	12.2111	11.5174	11.44	11.9057	12.5763	11.6598	12.042
ENSRNOG00000058847	4.35043	6.30424	3.43001	6.25868	4.24319	5.91632	5.4273	5.67735	5.9521	4.53688	6.91641	4.90344	4.76258	6.06973	6.21665	6.33999	7.03796
ENSRNOG00000058841	10.1222	10.4213	10.0766	10.3283	10.2045	10.1365	10.3142	10.3963	10.2054	10.1527	10.5237	10.1931	9.76438	10.3346	10.1651	9.92731	10.0419
ENSRNOG00000058840	0	0	0	0	0	0.980876	0	0	1.48102	0	0	0	0	0	0	0	0
ENSRNOG00000058842	6.41593	7.51872	6.86	6.5968	5.92582	6.91601	7.17831	6.78279	7.58339	7.20563	7.1159	7.09764	4.63038	6.78502	3.78771	6.8249	7.93246
ENSRNOG00000020817	6.10637	12.6326	12.3421	12.2295	8.18977	12.6506	11.6735	11.97	12.0415	11.232	10.9926	9.29633	6.33309	11.8038	3.66061	9.88541	10.8744
ENSRNOG00000020811	11.608	11.8439	12.1132	11.5601	12.2612	11.7821	11.9308	11.6065	11.8008	11.477	11.7872	11.5136	11.8896	11.79	11.5646	11.7506	11.4047
ENSRNOG00000020813	12.1621	12.3479	12.34	12.1237	12.2589	12.3788	12.2187	12.6921	12.3217	12.5564	12.4848	12.8533	11.9463	12.2478	12.611	12.1669	12.3732
ENSRNOG00000020812	10.8845	10.742	10.6283	10.5401	10.5724	10.7592	10.6414	10.9687	10.9543	10.7816	10.995	10.6549	10.6603	10.6919	10.9796	10.7749	10.9183
ENSRNOG00000061260	1.55577	0	0	1.64556	0	1.55941	0	0	0	0	0	0	1.12986	0	0	0.925214	1.67438
ENSRNOG00000030449	12.0901	12.6823	12.2559	11.5853	12.0139	12.7737	12.3141	12.1745	12.9223	12.1498	12.5166	11.6772	11.8306	12.443	12.7794	12.0791	11.6635
ENSRNOG00000030447	8.357	8.42347	7.72635	8.12855	7.89588	8.24702	7.77847	8.36248	8.52455	8.36526	8.78461	7.70265	7.1174	8.74178	8.41882	7.91303	8.59937
ENSRNOG00000030445	9.00592	9.23078	8.93633	8.8939	9.30107	9.14396	9.23036	9.11299	9.13603	9.12211	9.19056	9.28522	8.72003	9.03435	8.75845	9.07543	9.09187
ENSRNOG00000030443	10.8741	10.2048	10.2475	10.0771	10.2746	10.3003	10.2492	10.2369	10.5084	10.0633	10.4308	10.3738	10.699	10.4528	10.4291	9.81517	10.4163
ENSRNOG00000030442	10.2403	10.7037	9.97123	10.495	10.0215	10.3366	9.94191	10.4991	10.7489	10.3659	10.7174	10.0794	9.81855	11.1181	11.2511	10.6506	11.0546
ENSRNOG00000030441	2.28683	0	0	0	0	0	0	0	0	0	0	0	2.19066	0	0	0	0
ENSRNOG00000031315	9.84782	10.4162	9.43004	10.1452	9.77964	10.1879	9.41736	10.3039	10.6405	10.1817	10.6893	9.7058	9.64097	10.807	11.1652	10.5109	11.0208
ENSRNOG00000031310	0	0	0	0	0	0	0	1.37453	0	0.917266	0	0	1.75564	0	0	0	0
ENSRNOG00000031312	12.2503	12.5853	12.1823	12.2825	12.3161	12.5434	12.362	12.628	12.5029	12.6668	12.9042	12.6542	11.9045	12.5238	12.9313	13.0203	12.8689
ENSRNOG00000031313	9.28474	9.50315	8.72664	9.24463	8.82473	9.56703	8.89041	9.63775	9.78968	9.36502	9.7793	9.11252	8.72813	9.86478	9.98448	9.37403	9.67885
ENSRNOG00000019136	11.6894	11.9459	11.8454	11.7703	11.7698	11.7571	11.7008	11.905	11.8174	11.9077	12.0452	12.0065	11.7433	12.12	12.2518	12.2515	12.2907
ENSRNOG00000049768	10.8163	9.45784	10.8877	9.92434	10.778	10.3474	11.0127	9.4648	9.54005	9.91447	9.08149	10.1485	10.3362	8.37437	8.15564	8.94467	8.84263
ENSRNOG00000019132	9.43785	9.72387	9.34823	9.49285	9.41286	9.46537	9.09891	9.68038	9.89523	9.57454	10.0994	9.53067	9.49892	9.71965	9.90959	9.51719	9.53921
ENSRNOG00000049761	0	0	0	0	0	0	0	0.845122	0	0	0	2.2801	0	0	0	0	0
ENSRNOG00000049766	3.28238	3.42669	0	4.54543	2.58079	3.77164	3.08273	3.40013	3.93845	3.54379	3.46938	3.85797	4.69799	2.81052	3.90451	3.85644	5.80207
ENSRNOG00000049767	0	0	0	0	0	0	0	0	0	0	1.08377	0	0	0	0	0	0
ENSRNOG00000049765	0	0	0	0	0	0	0	0	0	0	2.1239	0	0	0	0	1.48436	0
ENSRNOG00000009740	0	0	0	0	0	0	0	0	0	0	0	0	0	0	0	0	2.10021
ENSRNOG00000009741	2.54838	0	0	2.06799	0	0	1.92678	0.845122	0	1.87405	0	2.54136	2.19066	2.81052	0	0	0
ENSRNOG00000009742	8.28705	8.22145	8.40464	8.2394	8.3657	8.04379	8.10154	8.02145	8.07532	7.8302	7.89693	7.99757	8.59702	7.92849	8.27435	8.03177	8.12031
ENSRNOG00000009745	10.1159	9.9312	10.0968	9.99827	10.4585	10.3452	10.3569	9.97681	9.94064	9.91048	9.78846	9.97132	10.0641	9.85856	9.80454	9.54002	9.66333
ENSRNOG00000009746	8.69419	8.08301	8.74867	8.5695	8.73984	7.86253	8.70911	7.90164	8.15001	8.01994	7.6459	8.76782	9.1403	8.13811	8.08933	8.8182	8.35087
ENSRNOG00000009749	10.608	10.6687	10.3745	10.4617	10.7101	10.5094	10.3331	10.6003	10.6234	10.3414	10.5912	10.612	10.5797	10.5115	11.2113	10.7291	10.5915
ENSRNOG00000048309	10.4072	10.6328	10.5065	10.4714	10.6859	10.6419	10.5291	10.5274	10.7046	10.436	10.7068	10.2996	10.3547	10.771	10.7559	10.6408	10.6068
ENSRNOG00000037251	6.77657	5.82255	7.11871	6.71844	6.26185	6.68978	7.37783	6.29006	6.5432	6.11722	6.24814	6.71619	7.47629	5.49546	5.64135	6.15217	5.62117
ENSRNOG00000031213	9.21816	9.58787	8.97734	9.29927	9.16993	9.41688	8.957	9.17394	9.39019	9.62086	9.70384	9.63758	9.14636	9.69194	9.61828	9.64904	9.81672
ENSRNOG00000025946	9.70088	9.25171	9.35303	8.82108	9.46057	9.49877	9.59339	9.38799	9.22726	8.481	8.77726	8.65845	8.38773	8.04807	8.56351	8.33061	8.18693
ENSRNOG00000025940	11.2316	11.396	11.2655	11.5504	11.336	11.4762	11.4049	11.4572	11.4864	11.4424	11.717	11.4324	11.3397	11.6412	11.6643	11.367	11.5869
ENSRNOG00000025948	5.38329	6.79715	5.92491	6.25868	4.63905	6.31952	6.42619	6.87377	6.16517	6.65128	6.26924	6.40756	2.79533	6.52722	4.60241	6.24058	7.63127
ENSRNOG00000052506	11.8689	12.3471	11.9584	11.5903	11.9466	11.7976	11.7529	12.2052	11.6757	11.4341	11.539	11.6703	11.9743	12.2307	11.6736	11.2986	12.0036
ENSRNOG00000032156	0	0	0	0	0	0	0	0	0	0	0	0	0	0	0	1.88631	0
ENSRNOG00000052502	0.978163	1.56102	0	1.64556	0	0	0	1.37453	0	0	0	0	0	1.58743	1.73518	0	2.69589
ENSRNOG00000032152	10.7101	10.7461	10.8156	10.6066	10.9079	10.8989	11.1104	10.8062	10.6494	10.5309	10.6607	10.6915	10.4287	10.3809	10.4664	10.4267	10.2471
ENSRNOG00000052501	0	0	1.06104	0	0	0	0	0	0	0	0	0	0	0	0	0	0
ENSRNOG00000052508	0	0	1.66579	0	0	0	0	0	0	0	0	0	0	0	0	0	0
ENSRNOG00000019316	12.3694	12.3063	12.1336	11.9953	12.2749	12.3506	12.3273	12.3416	12.2651	12.1276	12.1218	12.2683	11.9687	11.8014	12.1978	12.0613	11.7795
ENSRNOG00000018421	9.54664	9.8512	9.19085	9.62512	9.4338	10.3804	9.72341	10.6928	10.8249	11.4075	12.0429	11.3334	10.9793	11.2156	11.4605	11.119	11.4691
ENSRNOG00000018420	1.55577	4.96508	2.68531	4.17229	0	2.55295	0	2.88192	3.93845	4.08692	3.31565	0	0	3.58835	3.52123	4.49667	4.88233
ENSRNOG00000018427	0	2.29315	0	0	0	0	1.92678	0	2.86198	3.84076	1.69561	1.55019	0	3.32525	2.99777	0	0
ENSRNOG00000018426	5.97905	5.69255	4.75886	5.9954	4.85315	5.89287	5.33016	6.33345	5.13085	6.53168	6.22673	6.98135	5.66993	7.38738	7.92622	6.86995	8.84607
ENSRNOG00000018425	10.5306	10.548	10.398	10.5687	10.5893	10.6801	10.4104	10.6238	10.7436	10.5828	10.516	10.4192	10.4716	10.7468	10.78	10.437	10.5265
ENSRNOG00000017294	9.70759	9.23546	9.85079	9.56962	10.0394	9.50458	10.1111	9.32848	9.22726	9.07297	8.88368	9.38846	9.704	8.95497	8.6497	8.97848	8.83226
ENSRNOG00000002657	9.4459	9.49926	9.46816	9.46052	9.28733	9.35387	9.5545	9.48258	9.42632	10.2695	9.42948	10.6288	10.0086	9.9824	9.62468	10.0474	10.2379
ENSRNOG00000002653	9.54664	9.15629	9.80597	9.04398	8.96367	9.34526	9.24153	8.87923	8.99372	6.00193	7.36157	7.34015	7.18965	7.83023	6.5749	6.69324	7.22923
ENSRNOG00000002652	9.93475	9.9738	10.1721	10.4485	10.7927	9.84112	10.4884	10.014	9.71477	10.0512	9.79575	9.98099	10.0753	10.3842	10.2991	11.2478	10.2792
ENSRNOG00000017291	10.5058	10.9926	10.4381	10.8564	10.5677	11.0889	10.4543	10.7572	11.126	10.5652	10.568	10.1667	11.017	10.6884	10.6616	10.4436	10.6799
ENSRNOG00000002659	10.8659	10.2447	10.4244	10.6017	10.6692	10.2213	9.94054	10.3057	10.5417	11.2849	11.1344	11.0143	10.8478	11.4825	10.2951	10.6618	11.0374
ENSRNOG00000010018	9.84173	9.80947	9.77051	10.741	10.202	9.5295	10.105	9.94918	10.0224	11.359	10.6874	10.7781	10.9836	11.1742	10.0382	11.819	11.6269
ENSRNOG00000010019	7.38252	8.95553	7.44981	8.24953	7.49487	8.67583	7.5955	8.88896	9.33523	8.50942	9.12264	7.95895	7.02827	9.19104	9.59891	8.93939	9.47622
ENSRNOG00000008039	9.83562	8.29944	9.69499	8.78324	9.70925	8.94741	9.94328	8.33784	8.4489	8.81285	8.11069	9.39054	9.97494	8.00368	8.13786	8.92345	8.46712
ENSRNOG00000008038	3.28238	1.97304	4.50645	3.66764	0	3.28732	0	3.02994	3.8516	4.08692	3.14356	2.95418	0	3.17321	0	3.32044	3.44137
ENSRNOG00000007029	12.9614	13.0945	12.5143	13.6789	12.3798	13.1757	14.1096	13.6129	12.9263	13.2129	13.1171	12.8871	12.7453	12.998	13.0768	12.8853	13.0474
ENSRNOG00000007027	10.6258	9.80003	10.7129	10.246	10.9543	10.1563	10.9432	10.1425	10.1496	10.196	10.2972	11.1667	11.41	10.1445	10.4806	10.1074	10.007
ENSRNOG00000008030	7.51082	8.97244	8.91051	8.20859	7.20448	7.97287	7.56024	7.92073	8.69326	8.16098	8.17916	8.63064	7.38692	8.69717	7.10075	8.75357	8.47603
ENSRNOG00000007025	7.69091	7.35647	7.69643	7.38403	8.37439	7.70314	8.05163	7.44806	7.50019	7.33034	7.05647	8.21915	7.15398	7.23249	7.55843	7.80699	7.0969
ENSRNOG00000008035	9.55596	9.95266	9.63515	9.80411	9.57996	9.9099	9.66485	9.75275	9.98468	10.0071	10.1386	9.92485	9.72643	10.0832	10.2112	10.105	10.1696
ENSRNOG00000008034	10.2723	9.91234	9.89096	9.19047	9.90789	9.82727	9.6582	9.72043	9.47617	8.42242	8.86994	8.85452	9.6644	8.67611	8.87397	8.95516	7.80393
ENSRNOG00000008037	9.50487	10.0421	9.38151	9.73911	9.44621	10.0018	9.60728	10.0588	10.3648	10.0096	10.4689	9.71742	9.36752	10.1547	10.8752	10.1639	10.552
ENSRNOG00000008036	10.8264	9.16857	10.7751	9.81778	10.7632	9.44939	11.1067	9.08788	9.17008	9.74556	8.24453	10.1262	10.9987	8.21313	7.90535	9.18198	8.99294
ENSRNOG00000000248	13.0376	13.2303	13.0911	13.1095	13.0691	12.9307	12.8419	13.2144	13.181	12.9676	13.2273	12.9346	13.1684	13.2528	13.5567	13.3054	13.342
ENSRNOG00000000249	8.30486	8.71222	8.03799	8.34234	8.31694	8.25164	8.25939	8.48619	8.65209	8.06372	8.29682	8.07699	8.44789	8.80458	8.92325	8.20877	8.75385
ENSRNOG00000000246	10.777	10.9849	10.8113	10.9013	10.8271	10.8974	11.0218	10.9238	10.783	10.6633	10.6657	10.7141	10.8525	10.7536	10.7452	10.7152	10.876
ENSRNOG00000000247	10.126	10.3357	9.996	10.2822	10.3492	10.3387	10.0539	10.6753	10.4384	10.6601	10.6089	10.5714	10.7407	10.4764	10.7275	10.5321	10.8506
ENSRNOG00000000244	8.27806	7.85891	8.29912	8.06116	7.97801	8.07538	8.47165	7.93019	7.75473	8.00505	8.15669	8.003	8.17879	7.84917	7.76564	7.92909	7.5064
ENSRNOG00000000245	8.73745	8.46389	7.94565	8.59752	8.07716	8.19524	8.15452	8.83211	8.29695	8.80427	8.77358	8.76782	9.57282	9.17861	9.55044	8.86067	8.9742
ENSRNOG00000033206	9.99358	9.84662	10.0173	9.98923	9.90039	9.90698	10.2971	9.83053	9.39404	9.73507	9.27901	10.1262	10.5307	9.66011	9.57928	9.47225	9.67111
ENSRNOG00000033207	4.41745	4.66578	3.69497	4.33329	2.99562	4.35567	3.90788	4.2111	4.65448	3.7484	4.54791	3.27478	4.03992	4.91046	5.30129	4.24636	5.0348
ENSRNOG00000033202	0	2.55497	0	0	2.31793	0	0	0	0	0	0	0	2.79533	0	0	0	0
ENSRNOG00000033209	5.16665	5.96451	5.28634	1.64556	4.94935	6.00648	5.63137	5.4333	6.26936	4.48057	5.11216	4.19826	4.99539	5.88627	4.91241	4.93856	3.93043
ENSRNOG00000019489	9.21109	9.49147	9.2461	9.4757	9.32592	9.32788	9.28538	9.45828	8.90215	9.05862	9.32758	9.27178	9.65593	9.45077	9.6054	9.4107	9.28165
ENSRNOG00000006378	11.1247	9.32594	11.0473	10.2661	10.9971	9.5295	11.429	8.7703	8.92626	9.87679	8.28651	10.1287	11.4307	8.02049	7.35794	9.25597	8.96474
ENSRNOG00000059421	2.96157	3.13792	2.09062	2.39434	2.31793	0	1.52006	1.76097	1.48102	1.47356	0	2.76249	0	0	2.5004	0	0
ENSRNOG00000019482	7.89281	7.33048	7.95831	7.06655	8.12944	7.64117	8.41356	7.31007	7.10902	7.17933	6.9429	7.99757	7.92736	6.15339	5.64135	6.70572	5.62117
ENSRNOG00000006375	12.2914	12.2949	11.9799	12.4147	12.1993	12.4829	12.3125	12.4274	12.2893	12.4243	12.5418	12.207	12.0952	12.5339	12.4875	12.3662	12.4033
ENSRNOG00000019481	0	0	0	2.66032	0	0	0	0	0	0	0	0	2.79533	0	0	0	0
ENSRNOG00000019486	4.1284	4.28769	5.07009	5.84324	5.28053	5.05011	5.51831	5.23401	5.23745	4.83514	4.74147	5.27078	5.45225	4.91046	4.66997	5.20784	3.82282
ENSRNOG00000015664	7.4798	7.4877	7.57838	6.85735	7.29881	6.83219	7.18758	7.40803	7.19972	7.0304	7.46575	7.39077	7.49542	7.06975	6.81765	6.98704	6.95118
ENSRNOG00000019484	10.2734	10.3839	10.191	10.3283	10.6505	10.518	10.6531	11.0753	10.5793	9.71843	10.0591	9.6806	9.28748	9.92106	9.38187	8.92345	9.44254
ENSRNOG00000019485	11.616	11.7105	11.6024	11.6664	11.6617	11.8307	11.5766	12.0118	11.9106	11.6887	11.9119	11.697	11.4088	12.0978	12.1758	11.9408	12.0086
ENSRNOG00000012106	11.1782	11.3493	11.2782	11.362	10.9723	11.5959	12.0724	11.5838	11.2511	11.3149	10.759	11.1206	11.0738	10.8271	10.3745	10.9898	11.4146
ENSRNOG00000000798	11.2045	11.8335	11.0037	11.4248	11.1236	11.5854	11.0727	11.6597	11.8569	11.5735	11.8072	11.1231	10.5261	11.8393	12.2099	11.776	12.1004
ENSRNOG00000000799	12.124	12.5147	12.0492	12.4839	12.2766	12.3993	12.2782	12.4634	12.4814	12.3987	12.6341	12.2946	11.9645	12.6878	12.7377	12.48	12.6535
ENSRNOG00000000795	11.2426	10.9491	11.1509	12.3091	11.3481	10.738	10.7835	11.6475	10.9307	11.6648	11.7294	10.7517	10.4324	11.7908	12.2791	12.0297	11.5022
ENSRNOG00000000796	12.9002	12.197	12.9836	12.6784	12.906	12.2524	13.1052	12.0795	12.002	12.3121	11.849	12.6905	13.2032	11.9913	11.8793	12.2075	12.131
ENSRNOG00000012701	10.624	10.5796	10.4448	10.0368	10.0718	10.3377	10.4173	10.3955	10.2612	9.78096	9.74017	9.75976	10.3858	9.82546	9.8398	9.38959	9.77942
ENSRNOG00000029465	5.27904	4.96508	5.07009	4.47812	5.38743	5.172	4.49073	2.06546	5.67698	5.04383	4.05953	5.83107	6.77007	5.00358	5.91635	5.82619	5.65294
ENSRNOG00000012705	9.65301	10.0829	9.5267	9.52447	9.39588	9.72807	9.56521	9.94685	9.75869	9.41282	9.29453	9.28299	8.99666	9.38739	9.34359	8.92879	9.32912
ENSRNOG00000029461	8.50686	9.11121	8.20133	8.82785	8.28041	8.86847	8.23276	8.9668	9.26975	8.64688	8.98278	8.3613	8.15493	9.53896	9.72338	9.36029	9.44934
ENSRNOG00000012708	2.54838	0	0	0	0	0	0	0	0	0	0	0	0	0	0	0	0
ENSRNOG00000012709	7.32258	7.78428	7.57016	7.36553	7.86538	8.09092	7.03153	7.85774	7.85302	8.20073	7.45658	7.95335	7.21295	7.27979	7.96035	8.10896	8.59529
ENSRNOG00000007688	10.0408	9.48362	9.30676	9.84308	9.66566	9.94595	9.38145	9.25704	10.0125	9.4986	9.95881	9.35699	9.86157	10.0247	9.52558	9.47408	10.0329
ENSRNOG00000012108	12.0461	12.311	12.2492	12.304	11.9528	12.2541	12.1258	12.1695	12.0488	11.6023	11.7845	11.6852	11.4056	11.9756	11.9336	11.64	11.1826
ENSRNOG00000007683	0	0	0	0	0	0	0	0	0	0	0	0	0	0	2.16794	3.44475	0
ENSRNOG00000007682	9.57993	9.8328	10.3241	9.89722	10.309	9.87891	10.33	10.0469	10.1081	9.91181	10.1444	10.3313	11.3859	9.27281	10.2406	9.20633	9.47622
ENSRNOG00000007681	11.2158	10.6452	11.1924	10.8204	11.3113	10.9452	11.4108	10.7017	10.7162	10.6386	10.4494	10.9844	10.7948	10.3623	10.2253	10.5658	10.1859
ENSRNOG00000007680	2.76972	0	0	0	2.99562	0	2.91421	0	0	0	0	0	0	0	0	3.32044	0
ENSRNOG00000007687	10.6249	10.5186	10.6606	10.6164	11.7267	10.8826	11.5227	10.725	10.7444	11.1413	11.2236	11.5316	10.446	11.3933	11.0263	11.4062	11.32
ENSRNOG00000007686	1.96712	3.42669	4.50645	3.54145	3.16548	2.96637	3.99497	3.16417	2.19627	3.42946	2.45372	3.27478	1.75564	3.32525	0	3.85644	3.11625
ENSRNOG00000007684	10.3125	10.3965	10.1335	10.2723	10.4033	10.2224	10.4743	10.425	10.2644	10.0788	10.1068	9.98786	9.98344	10.0288	10.4865	9.9432	9.80085
ENSRNOG00000016595	10.1007	10.0341	9.90411	10.3857	9.89888	9.62332	10.1555	10.1856	10.015	9.70621	9.88044	9.63933	9.0877	10.0991	10.2168	9.90988	9.98061
ENSRNOG00000001689	8.31368	9.09586	8.82323	8.59355	8.29879	8.6861	8.79656	8.39698	8.7663	9.11519	8.90742	9.0999	8.47223	9.05625	8.24142	8.60826	8.90332
ENSRNOG00000001684	10.5716	10.6006	10.5841	10.9923	10.1294	10.6401	10.311	10.3574	10.9134	9.78242	10.7039	10.0935	10.4374	10.2623	9.59891	9.78902	9.27401
ENSRNOG00000001687	10.6026	9.32594	10.4459	9.96485	10.6307	9.88189	11.0456	9.39142	9.39019	9.48436	8.56337	9.9148	10.3883	8.54284	8.38404	9.1931	8.78645
ENSRNOG00000001686	8.50686	7.09348	8.34322	8.12855	8.47074	8.04379	8.79048	6.98679	7.08066	7.77275	7.06855	8.15227	8.25373	6.61837	6.19388	7.32298	7.0853
ENSRNOG00000001681	10.8046	10.6078	10.6084	10.8381	10.7331	10.5716	10.6936	10.8036	10.5852	10.7099	10.6597	10.4887	10.6866	10.6998	10.7354	10.8237	10.6722
ENSRNOG00000001680	7.28719	6.99764	7.34766	7.25928	7.06112	7.21914	6.22473	6.64033	6.85367	7.66949	6.8619	7.63428	7.46663	7.3256	6.78755	7.25668	7.6937
ENSRNOG00000001682	11.6097	10.8281	11.7407	11.3193	11.6152	11.0953	11.7777	10.7978	10.7376	11.1937	10.4848	11.3569	12.3298	10.1432	10.0557	10.699	10.5604
ENSRNOG00000015953	11.1703	11.2522	11.5749	11.2555	11.1256	11.5218	11.3798	11.1193	11.2319	11.0113	11.0667	11.0089	10.8882	10.7602	10.646	10.9847	10.755
ENSRNOG00000015956	7.54868	6.59366	7.87396	6.56472	6.99504	7.34543	7.38591	7.14128	7.07108	6.87526	6.98176	7.45561	7.96215	7.19349	7.21825	6.44792	6.23882
ENSRNOG00000015957	9.34623	9.22139	9.57477	8.74438	10.6701	9.84112	9.82941	9.63775	9.26555	8.90397	8.77358	9.25366	8.80681	8.51148	9.58147	9.20633	10.7641
ENSRNOG00000006086	6.95634	7.1441	6.64192	6.85735	7.0825	6.22879	6.87961	7.44147	6.81976	5.83232	5.20266	6.87869	7.09249	6.79808	8.01334	6.57579	6.2596
ENSRNOG00000006087	11.1159	10.832	11.1287	11.0829	11.1749	10.904	11.3481	10.8909	10.5743	10.9223	10.5605	11.1049	11.0667	10.698	10.3399	10.9471	10.6654
ENSRNOG00000006084	0	5.05248	5.43866	0	3.45488	4.54808	3.49495	0	3.02961	3.42946	4.80063	4.12041	4.8244	4.09094	4.29526	0	3.28795
ENSRNOG00000003269	12.0629	12.2954	11.8736	12.1295	11.964	12.3883	11.947	12.5621	12.4687	12.5215	12.5705	12.0277	12.3274	12.5292	13.1025	12.4753	12.8836
ENSRNOG00000003268	10.9853	10.4367	11.0181	10.6036	11.0838	10.6197	11.2042	10.5391	10.2883	10.4239	10.0772	10.6789	10.5038	10.2433	9.7094	10.3373	10.0344
ENSRNOG00000003264	10.6737	11.6284	10.7443	11.085	10.7306	11.2958	10.7249	11.4899	11.8037	11.2936	11.4529	11.073	10.6228	11.6623	12.0122	11.61	11.9061
ENSRNOG00000003267	9.72423	10.6006	9.79366	10.1109	9.80075	10.3741	9.80551	10.492	10.7786	10.5795	10.9806	10.4253	9.63451	10.9188	11.0793	10.8716	11.2869
ENSRNOG00000003266	0	1.56102	1.66579	0	0	0	0	1.37453	0	0	0	1.55019	0	0	0	0	0
ENSRNOG00000003261	12.9261	12.2816	12.9322	12.6445	12.8241	12.263	13.1326	12.0832	12.013	12.2984	11.8655	12.6393	13.2959	11.803	11.5098	12.0257	11.9052
ENSRNOG00000003260	7.15597	6.79715	6.80499	6.87053	7.20448	7.14167	7.01079	7.0048	6.96129	6.91829	6.92972	7.20526	7.07988	7.04806	7.41812	6.7784	6.63853
ENSRNOG00000003263	0	2.29315	0	0	0	0	1.52006	2.53069	2.19627	3.64972	0	2.54136	2.79533	3.46279	4.53154	3.18439	4.29502
ENSRNOG00000003262	6.57116	6.99764	7.12994	7.19786	7.17494	5.60613	6.76038	6.08532	6.44279	6.66397	5.9415	6.01441	5.56519	6.44659	6.67695	6.75458	6.50564
ENSRNOG00000039568	0	1.97304	0	0	2.80307	3.28732	0	0	0	2.44431	0	2.76249	0	3.70385	2.16794	3.03417	0
ENSRNOG00000007979	8.91318	9.31935	9.41404	9.49498	9.31015	9.51422	9.32163	9.4402	9.20334	9.2789	9.31496	9.07174	9.47743	9.03159	9.32538	9.0969	9.02668
ENSRNOG00000019681	9.61782	9.87237	9.63908	10.5717	9.75489	10.4474	9.8746	10.4074	10.7779	10.2144	10.5346	9.97686	9.43099	10.7744	10.3669	10.4993	10.35
ENSRNOG00000007975	10.4368	8.36493	10.1856	9.31382	10.3113	8.89231	10.8412	7.86268	8.38075	9.13812	6.84795	9.60936	10.2246	6.96945	6.55717	8.91273	8.36532
ENSRNOG00000039562	4.1284	3.42669	3.91874	2.66032	2.80307	3.54971	3.81519	4.33013	3.8516	3.54379	3.6083	2.95418	3.68748	4.09094	2.5004	3.5592	3.93043
ENSRNOG00000039560	7.80793	7.86496	7.58656	7.5489	8.99782	7.6199	8.30697	7.92547	7.7607	6.81961	6.50089	7.43163	7.81003	7.12261	6.7568	5.8712	5.68402
ENSRNOG00000039567	9.58722	9.76488	9.49012	9.66728	9.57809	9.60179	9.80852	9.66913	9.67422	9.5779	9.6804	9.57512	9.57056	9.9285	9.68512	9.68099	9.8616
ENSRNOG00000007970	9.13099	8.0621	8.93313	9.4319	9.33708	8.29701	9.81302	8.06501	7.98639	9.23278	8.02026	9.49448	9.27369	8.78176	6.5749	8.43922	9.39401
ENSRNOG00000007972	10.2426	9.96679	10.2149	9.98014	10.3113	9.96012	10.1244	9.75541	9.92876	9.79834	9.90423	10.1374	10.2459	9.67257	9.26111	9.61471	9.69611
ENSRNOG00000016598	1.96712	1.56102	2.41839	3.78368	1.58163	1.55941	0	1.76097	2.19627	0	2.1239	0	0	2.58804	2.77041	1.88631	0
ENSRNOG00000001531	9.00864	8.49542	9.02626	8.41162	8.34816	8.52765	8.52017	8.15644	8.50334	8.6047	7.90369	8.7453	8.20227	7.74514	7.86268	8.42041	8.21381
ENSRNOG00000057027	1.55577	0	1.66579	0	0	0.980876	0	0.845122	1.48102	0	1.69561	0.973998	2.79533	2.00277	0	0.925214	1.67438
ENSRNOG00000057025	0	0.982082	0	0	0	0	0	0	0	0	0	0	1.75564	0	0	0	0
ENSRNOG00000057022	4.04608	3.96622	3.56856	2.66032	5.69553	4.77024	3.90788	3.16417	4.65448	4.16045	4.74147	4.53471	5.56519	5.52718	4.11307	3.764	4.65019
ENSRNOG00000057023	1.96712	0	1.66579	1.04568	1.58163	0	1.52006	1.37453	0	2.18718	0	0	1.75564	0	0	0	1.67438
ENSRNOG00000053298	0	0.982082	1.66579	0	0	0	0	0	0	0	0	0	0	0	0	0	0
ENSRNOG00000057028	4.86437	3.28951	4.92285	3.25017	2.80307	3.42447	2.72336	3.28697	4.4917	4.16045	3.31565	2.76249	3.39328	3.70385	4.60241	3.764	3.28795
ENSRNOG00000013072	7.4798	4.82318	7.3185	5.67311	6.40445	5.1325	7.31997	4.49206	4.97522	5.98179	3.6083	6.79347	8.67039	4.09094	3.52123	5.49343	5.45089
ENSRNOG00000013074	7.75709	6.6922	6.91299	7.43816	5.72301	6.20994	7.27718	7.8428	6.89769	6.53168	6.63695	7.72255	7.81765	6.04803	7.47589	6.20587	7.57434
ENSRNOG00000013076	11.6672	11.8316	11.7012	11.5586	11.8891	11.7322	11.8803	11.8246	11.5759	11.4811	11.4876	11.4997	11.4381	11.458	11.4065	11.5683	11.3064
ENSRNOG00000013078	9.97423	10.0777	10.2371	9.94162	10.1637	9.65677	9.77968	10.0371	9.83425	9.39389	9.84926	10.043	10.5764	9.77518	10.0108	9.83234	9.3438
ENSRNOG00000056996	9.43987	11.4193	10.8585	10.5401	9.2453	10.4393	9.92676	10.6025	11.0501	10.517	10.3563	10.2433	9.16738	10.4383	8.6622	10.401	10.9175
ENSRNOG00000015155	4.20627	4.60925	4.2003	3.25017	3.31743	5.2479	3.08273	4.08137	5.54481	4.48057	4.47715	4.34238	1.12986	10.6805	4.96715	3.85644	5.58868
ENSRNOG00000047436	4.91163	4.60925	4.92285	4.60973	5.35267	4.48675	5.39564	4.92919	5.33672	4.69371	5.20266	4.99353	5.66993	5.36116	5.97095	4.24636	5.12817
ENSRNOG00000001120	12.1203	11.3132	11.9818	11.352	12.2331	11.4143	12.3966	11.1591	11.0754	11.1571	10.8624	11.4233	11.8636	10.7239	10.4279	10.6754	10.6349
ENSRNOG00000015157	9.39485	9.66616	9.3313	9.55745	9.25239	9.78491	10.0036	10.293	9.89794	10.138	10.0742	10.2941	9.72845	9.63487	10.1265	9.52073	9.70181
ENSRNOG00000050834	11.0268	10.8947	11.1509	10.6861	10.7348	10.7857	11.0462	10.8745	10.7874	10.8575	10.7655	10.7637	10.7083	11.0576	10.4545	10.5667	10.7705
ENSRNOG00000030160	5.44884	5.17438	5.43866	5.25746	5.77645	5.42181	5.78589	4.54224	5.62555	5.78661	5.0156	6.09802	6.22264	5.25152	4.66997	5.09853	5.68402
ENSRNOG00000030162	0	0	0	0	0	0	0	0	0	0	2.1239	0	1.12986	0	1.1141	0	1.06757
ENSRNOG00000015159	0	0	0	0	0	0	0	0	0	0	0	0	0	2.58804	0	0	0
ENSRNOG00000042868	0	0	0	0	0	0	0	0	0	0	0	1.96082	0	2.32488	0	1.48436	0
ENSRNOG00000042869	6.41593	7.1441	6.7909	6.71844	5.85306	6.71674	6.27779	7.1494	7.3097	6.62554	7.73957	6.71619	6.53146	7.11219	7.9193	6.94555	7.83196
ENSRNOG00000002134	7.69767	8.45589	9.01115	10.1329	8.38303	7.77545	9.18709	7.92547	7.79602	8.17435	7.80603	7.81193	7.02827	8.97235	8.48127	7.01739	5.68402
ENSRNOG00000002135	10.0632	10.548	10.581	10.2945	10.6088	10.662	10.4959	9.98363	10.5469	10.6961	10.3402	10.678	10.0705	10.2833	9.53013	10.3252	10.7714
ENSRNOG00000042867	4.65815	7.16386	6.59405	6.15475	5.24306	6.11179	5.6583	5.96172	7.24302	7.4154	6.65309	6.28803	4.48483	7.4631	4.66997	6.58932	8.02033
ENSRNOG00000042860	10.152	8.85276	9.95868	9.57768	8.9579	8.44944	9.77661	9.11921	8.5489	8.84944	8.11652	9.42939	10.3189	7.94619	8.48127	7.13278	8.25579
ENSRNOG00000014705	8.47967	7.17364	6.83276	6.88359	8.27114	7.96165	7.60937	7.32448	6.48668	6.09863	6.31052	6.4559	7.02827	7.60359	7.57615	6.57579	6.73073
ENSRNOG00000014702	3.95878	3.13792	0	3.40314	3.45488	4.35567	3.37019	1.76097	3.31576	3.54379	0	0	3.0233	3.81078	4.29526	3.03417	3.70653
ENSRNOG00000014703	9.44188	9.11121	9.01115	9.15858	9.24767	9.48903	9.23484	9.76865	9.51907	9.02456	9.18224	9.25366	9.05584	9.02605	9.36414	8.74452	9.0053
ENSRNOG00000014700	0	0	0	1.64556	0	0	1.52006	0	0	0	0	0	0	0	0	0	0
ENSRNOG00000042353	10.0814	9.93552	10.2162	10.0324	10.3959	9.94453	9.81152	10.095	9.82857	10.1346	9.89238	10.1836	10.3703	9.60917	11.1739	10.2622	10.2314
ENSRNOG00000010676	12.0099	12.2895	12.0734	12.2384	12.0745	12.253	12.1698	12.1123	12.3537	12.3597	12.45	12.3092	11.9836	12.4409	12.5429	12.4332	12.3108
ENSRNOG00000010673	9.58722	9.5988	9.52031	9.62707	9.62436	9.6072	9.55091	9.67758	9.50846	9.72753	9.69021	9.70913	9.64954	9.69019	9.92868	9.7564	9.69038
ENSRNOG00000051079	5.27904	5.8472	5.70217	5.70289	5.60981	5.74356	5.7362	5.58462	5.90974	5.47697	6.04297	5.11893	5.14824	6.44659	6.46508	5.46435	5.52143
ENSRNOG00000051078	5.27904	3.42669	5.47435	4.40753	4.90205	4.05125	5.15213	3.50505	4.24144	3.84076	0	4.19826	4.94061	3.46279	0	3.5592	2.92133
ENSRNOG00000051077	11.7826	11.1886	11.6727	11.0162	10.6692	11.4312	11.1453	11.3713	11.3579	10.5803	10.884	10.8981	12.2892	10.4268	10.9962	10.748	10.6876
ENSRNOG00000051075	0.978163	0.982082	0	1.04568	0	0.980876	0.951602	0.845122	0.922757	0	1.08377	0.973998	1.12986	1.00185	1.1141	0.925214	1.06757
ENSRNOG00000051073	0	0	2.09062	0	0	0	0	0	0	0	0	0	0	0	0	0	0
ENSRNOG00000038771	0	1.56102	0	0	0	0.980876	0	0	0	0	1.08377	0	0	0	0	0	0
ENSRNOG00000017745	11.5922	11.6743	11.6956	11.6189	11.6014	11.8361	11.8506	11.8109	11.8412	11.8777	11.8242	11.7387	11.7705	11.7218	11.6544	11.6113	11.4663
ENSRNOG00000018858	9.5297	8.52246	9.20951	8.70077	8.71611	9.09856	9.42522	8.51789	8.40001	8.6691	8.5288	9.25822	9.22582	8.01491	8.39406	8.49779	8.56221
ENSRNOG00000018859	9.4459	9.09843	9.38151	8.52434	10.4909	8.86546	9.31953	8.30915	9.31914	9.42219	9.33511	9.37805	9.68953	9.3346	9.23625	8.33061	9.222
ENSRNOG00000018853	9.60889	8.26326	8.33354	7.1554	8.64247	8.04379	9.46008	8.26874	7.09963	7.29812	5.99313	8.45149	8.19644	6.51145	6.28288	7.98134	6.85885
ENSRNOG00000018850	0	2.7765	0	0	0	0	0	1.76097	0	0	0	0	0	0	0	0	0
ENSRNOG00000018851	6.57116	6.84689	6.52764	6.0886	5.35267	6.46972	6.1317	5.58462	6.30248	6.38601	5.71425	6.76817	6.07787	5.73154	5.73896	6.24058	6.73073
ENSRNOG00000008907	8.77946	8.53389	8.76317	8.66716	9.07715	9.05168	8.80863	8.9225	9.2444	9.08482	9.20978	8.91052	8.64492	9.13554	8.61584	8.47246	9.17354
ENSRNOG00000018854	0	0	0	0	0	0	0	0	0	1.87405	0	0	2.19066	2.00277	0	2.86646	2.92133
ENSRNOG00000036649	10.934	11.3648	10.8719	11.0736	10.9844	11.3677	11.3346	11.4726	11.3455	11.0524	11.422	10.8842	10.6422	11.215	11.7016	11.2083	11.0464
ENSRNOG00000036648	6.36591	8.51478	7.27867	7.17679	5.51867	6.83219	5.83393	6.98679	8.29695	7.83583	8.10483	7.08745	6.17598	8.04807	6.69328	7.69879	8.84263
ENSRNOG00000017741	9.77302	9.66789	9.77051	9.82964	9.58184	9.83805	9.92538	9.79863	10.0237	10.0232	10.0667	9.95179	10.0153	9.9418	10.3477	10.1133	10.0146
ENSRNOG00000036641	2.54838	2.7765	0	0	1.99625	0	0	2.53069	2.19627	2.18718	0	0	0	0	0	0	2.69589
ENSRNOG00000036647	5.08655	4.55042	4.2003	3.78368	5.51867	1.97122	4.0771	3.9388	4.54803	3.64972	5.32858	5.19685	3.54787	4.25143	4.66997	5.27637	5.17269
ENSRNOG00000036645	5.51153	6.07299	6.42193	5.89576	7.45446	6.5766	6.51727	6.4563	6.9192	5.50547	6.01827	5.78135	5.99964	5.95783	5.99749	6.38724	7.00141
ENSRNOG00000029922	8.61074	8.34775	8.55807	8.22921	8.28503	8.59459	8.27687	8.10312	8.53504	8.42242	8.37188	8.76142	8.47223	8.0805	8.00027	8.08528	8.33137
ENSRNOG00000061639	6.89887	10.3292	9.65861	9.59168	8.41708	10.2515	10.9239	9.68737	10.257	9.90113	9.67646	5.97071	10.2628	8.2325	9.88847	10.2548	8.84263
ENSRNOG00000055318	4.1284	4.55042	4.43578	1.64556	0.9975	5.69015	0.951602	5.60836	6.5432	1.47356	6.96892	1.55019	5.73576	7.1017	1.73518	6.35591	2.10021
ENSRNOG00000055319	13.4351	13.7597	13.4452	13.5061	13.4326	13.6925	13.5181	13.7937	13.8052	13.528	13.7999	13.4762	13.4393	13.6937	13.9365	13.5577	13.7383
ENSRNOG00000055316	0.978163	0.982082	1.06104	1.04568	0	1.55941	1.52006	0.845122	0	0.917266	0	0.973998	1.12986	1.58743	2.16794	0	0
ENSRNOG00000055317	7.24168	7.28609	7.42266	7.28904	7.62438	7.10132	6.86812	7.28081	6.83115	7.26517	7.18413	7.40725	8.35669	6.95786	7.32689	7.23962	7.27078
ENSRNOG00000055314	10.8508	11.6288	10.6913	11.1171	10.9593	11.3565	10.6354	11.5589	11.6855	11.3007	11.6497	11.125	11.0562	11.6752	12.35	12.0072	12.0602
ENSRNOG00000055313	0	1.97304	1.06104	0	0.9975	0	0.951602	0	0	0	0	0	1.75564	0	0	0	0
ENSRNOG00000055311	1.55577	0	0	0	0	0	0	0	1.48102	0	0	0	0	0	0	0	0
ENSRNOG00000023920	4.65815	4.82318	5.20369	4.33329	5.45454	5.09189	5.07428	4.96642	4.24144	3.7484	4.74147	3.95086	4.99539	4.91046	4.45699	4.43804	3.44137
ENSRNOG00000023923	8.42779	8.57136	8.22247	8.1611	8.3657	8.37946	8.28985	8.39698	8.42654	8.15199	8.29682	8.37394	8.27048	8.64754	8.94045	8.54717	8.77927
ENSRNOG00000045846	9.0905	9.83896	9.48575	9.34721	8.92278	9.60179	9.24153	9.73533	9.69619	9.26647	8.85257	9.02443	9.1969	9.00087	7.3058	9.08262	9.32173
ENSRNOG00000045844	10.9411	10.411	11.003	10.4016	11.0904	10.1963	10.6167	10.2216	10.2997	9.99582	10.2369	10.5098	11.2475	10.0316	10.2196	10.1537	10.0523
ENSRNOG00000045843	11.9	11.5796	12.136	11.3508	12.2447	11.9237	12.2392	11.5066	11.4564	11.3531	10.8563	11.3874	11.9129	10.8429	10.5739	10.9031	10.4174
ENSRNOG00000045841	0	0	2.41839	1.64556	0	0	2.24369	2.06546	0	0	0	0	2.79533	0	0	0	0
ENSRNOG00000045840	7.19469	7.89483	6.83276	7.36553	7.1549	7.59105	7.54589	7.99917	7.36562	8.1832	7.38108	7.72255	7.53293	7.86786	7.65329	7.40179	7.55765
ENSRNOG00000016630	14.6657	14.5677	14.9082	14.7678	14.9789	14.6189	14.9052	14.6637	14.5909	14.7918	14.6142	14.8258	14.4885	14.57	14.5692	14.8988	14.4135
ENSRNOG00000016631	9.80623	9.93408	9.52458	9.93379	9.91684	9.82727	9.85873	10.0523	9.92478	9.74257	9.77562	9.55492	9.79172	9.7282	9.73526	9.71995	9.54979
ENSRNOG00000016632	7.60726	7.0303	2.09062	7.2289	9.27809	8.13656	8.33227	7.20497	7.8418	3.42946	6.55343	0	9.59072	2.58804	7.95359	9.37403	7.21866
ENSRNOG00000016635	10.6231	10.4924	10.7875	10.2561	10.5274	10.5771	10.9322	9.83179	10.2054	10.4286	9.39631	10.3291	10.6465	9.32787	8.78154	10.1062	9.7075
ENSRNOG00000016636	10.4678	10.6765	10.2756	9.94006	10.1243	10.2307	10.166	10.7114	10.414	10.1883	10.4802	10.043	10.4558	10.0951	10.4485	9.95108	10.3255
ENSRNOG00000047992	0.978163	0	0	0	0	0	0	0	0	0	0	0	0	0	0	1.48436	1.06757
ENSRNOG00000047991	3.65986	2.29315	5.70217	1.64556	1.58163	1.55941	1.52006	1.37453	2.19627	0.917266	2.722	1.55019	2.79533	2.58804	5.42377	2.20034	2.10021
ENSRNOG00000047998	3.54467	0.982082	2.68531	1.64556	3.45488	0.980876	1.52006	1.37453	1.48102	1.47356	1.69561	2.2801	1.12986	2.00277	1.1141	2.45807	1.67438
ENSRNOG00000050847	0	0	1.06104	1.04568	0	0	0	0.845122	0.922757	0.917266	1.08377	0	1.75564	0	0	0.925214	1.06757
ENSRNOG00000050846	8.30486	8.94415	8.06165	8.47341	8.0611	8.79763	8.34061	8.89621	9.40932	9.03437	8.92414	8.42745	8.36191	9.10172	9.94922	9.29159	9.84622
ENSRNOG00000050841	6.14643	5.35713	5.84536	5.29706	6.14481	5.172	5.68474	5.92437	5.90974	5.89828	5.48102	5.75583	5.37173	5.83652	6.72539	6.74252	6.13015
ENSRNOG00000050840	0	0.982082	0	0	1.58163	0	0.951602	0	0.922757	0.917266	0	0	1.75564	1.00185	1.73518	0.925214	1.06757
ENSRNOG00000050843	10.7109	10.1928	10.7259	10.5078	10.9353	10.6567	10.9864	10.4928	10.0797	10.165	10.1271	10.2963	10.9397	9.9824	9.77607	10.0301	10.1093
ENSRNOG00000050849	12.0497	12.0458	12.0857	12.046	12.0128	12.147	12.1334	12.0429	11.9572	11.9828	12.0433	11.9528	12.1135	11.8833	12.0668	11.9391	11.9322
ENSRNOG00000050848	7.09586	7.0303	7.2168	6.90937	7.03943	6.6343	6.73531	6.70783	6.78502	7.36963	6.22673	7.06684	6.33309	7.1017	6.60973	7.09533	6.47041
ENSRNOG00000017949	11.5144	12.1417	11.4516	12.0554	11.5151	12.0556	11.4879	12.2868	12.22	12.1492	12.2481	11.6155	11.2782	12.1783	12.6348	12.1879	12.3794
ENSRNOG00000017941	11.6053	11.5041	11.4622	9.86465	11.5582	11.4127	11.5373	11.5935	11.3195	11.2149	11.3607	11.5188	11.7602	9.51148	11.1386	11.369	11.2049
ENSRNOG00000017940	12.6928	12.3226	12.6928	12.3768	12.8114	12.2837	12.6445	12.2937	12.1335	11.8432	11.9434	12.0787	12.485	12.0012	11.9838	11.6848	11.7081
ENSRNOG00000017945	6.16605	6.73246	5.36451	6.15475	5.54969	6.31952	5.51831	6.74043	6.77326	6.62554	6.87572	6.80596	7.47629	6.86164	8.07694	6.64221	7.44421
ENSRNOG00000017944	5.44884	7.08314	6.04846	6.01927	6.08253	6.22879	5.57595	7.17348	6.50102	5.22612	6.58742	5.62099	6.58602	6.15339	6.44594	5.37342	5.77345
ENSRNOG00000019819	8.6426	9.2143	9.00506	8.86784	8.52249	8.92736	8.8501	9.51435	9.46524	9.06342	9.50922	9.01101	9.07186	9.41096	10.0869	9.51719	9.65943
ENSRNOG00000019817	8.82337	8.97803	8.67772	9.02052	8.77964	8.93024	8.77518	8.89621	8.99119	8.91464	8.8939	8.57701	8.29798	9.03986	9.16487	8.90463	9.05668
ENSRNOG00000019811	10.9397	11.2734	10.826	11.1336	10.8815	11.1813	10.8867	11.2444	11.1849	11.4603	11.3509	11.2599	10.9362	11.5409	11.646	11.4925	11.5468
ENSRNOG00000019810	12.1231	13.009	12.2696	12.2356	13.4295	13.1277	12.2643	13.2109	12.5809	13.3064	12.7624	12.9864	11.5221	12.9731	13.8749	13.3906	14.0155
ENSRNOG00000019813	11.4165	11.8876	11.232	11.861	11.3553	11.7301	11.2971	11.8544	11.9779	11.8366	12.108	11.4959	11.2629	12.2787	12.3423	12.3071	12.3765
ENSRNOG00000019812	12.1149	12.4371	12.1284	12.1254	12.2766	12.3943	12.2294	12.4974	12.4637	12.2051	12.1825	11.8634	11.7622	12.4231	12.5372	12.5977	12.3672
ENSRNOG00000016097	8.91318	9.22374	9.01115	8.97242	9.18483	9.0727	8.91853	9.39825	9.3708	9.12441	9.36481	8.70587	8.74021	9.49754	9.58804	9.6967	9.26632
ENSRNOG00000016090	10.5587	10.3541	10.7111	10.1892	10.8176	10.4812	10.8175	10.3592	10.1722	10.2219	10.3563	10.3601	10.6249	10.1161	9.96947	9.7728	10.0701
ENSRNOG00000016091	6.00106	5.89527	6.54453	7.37481	8.02844	6.6343	7.66354	5.80614	5.57223	5.25996	5.68315	6.3744	7.20134	6.9344	5.53666	5.54989	6.73073
ENSRNOG00000016093	8.75051	8.3945	8.85065	8.43843	9.17491	8.9672	9.36927	9.07728	8.39618	8.5269	8.40084	8.39476	8.72813	8.42995	7.92622	8.26466	7.99577
ENSRNOG00000016099	9.04619	9.65223	9.16105	8.9663	9.88678	9.33224	9.3875	9.18188	9.04844	9.15171	8.90405	9.15462	8.61899	8.90455	8.75067	9.27911	9.47622
ENSRNOG00000046719	0	0	1.06104	0	1.99625	0.980876	0.951602	0	0	0.917266	0	0.973998	2.19066	1.00185	0	2.20034	1.67438
ENSRNOG00000046717	4.60163	4.60925	4.87023	4.47812	4.75007	5.09189	4.76301	5.10641	3.66044	4.6433	3.95925	4.70438	4.69799	3.91034	2.99777	3.764	3.70653
ENSRNOG00000046714	0	0	0	0	0	0	0	0	0	0	0	0	0	2.00277	0	0	0
ENSRNOG00000046712	2.76972	4.28769	3.69497	3.54145	3.16548	3.54971	2.72336	4.14769	3.8516	1.47356	3.46938	2.2801	4.03992	3.17321	3.66061	1.48436	2.42858
ENSRNOG00000013912	9.58904	9.15135	9.4232	9.17992	9.35475	8.93312	9.48097	8.9691	8.98864	9.62736	9.23144	9.78205	9.81093	9.43623	9.19957	9.41261	9.59342
ENSRNOG00000013911	9.79209	10.0751	9.73601	9.85474	9.60233	10.1189	9.48286	10.268	10.353	10.2611	10.5422	9.86196	10.0816	10.3917	10.9662	10.6833	10.7329
ENSRNOG00000013917	10.695	10.6006	11.2572	10.7009	10.2202	10.7673	10.7122	10.6774	10.9087	11.5994	11.4378	12.6031	12.1085	10.6779	10.8018	10.6105	11.2646
ENSRNOG00000056038	12.5137	12.5687	12.4922	12.7495	12.818	12.3783	12.5139	12.6633	12.3383	12.6801	12.5795	12.4376	12.8669	12.7443	12.8537	13.3288	12.6139
ENSRNOG00000056036	8.11097	7.78428	8.03202	7.81065	8.0503	7.35405	8.23723	7.5558	7.55619	7.42289	7.1275	7.94208	8.47705	7.45488	7.35794	7.46921	7.19727
ENSRNOG00000056037	4.04608	3.42669	3.43001	3.25017	0	2.96637	2.24369	2.31675	2.86198	3.01939	2.722	3.75869	3.0233	5.00358	3.52123	4.24636	3.44137
ENSRNOG00000013919	10.7585	11.3286	10.7777	10.8187	10.9302	11.0523	10.6244	11.0326	11.2421	10.8204	10.9236	10.8753	10.592	11.003	10.9994	10.7091	11.2069
ENSRNOG00000056033	2.54838	0	0	0	1.99625	0	0	0	0	1.47356	0	0	2.52444	0	0	0	0
ENSRNOG00000021384	10.4509	8.43572	10.4504	9.68976	10.5847	9.00049	10.8294	8.47977	8.52805	8.79564	7.43808	9.63408	10.3586	7.72478	6.98615	9.28536	8.37011
ENSRNOG00000021380	4.76494	6.03057	5.84536	5.21675	5.60981	6.13196	5.85736	6.11877	5.16726	6.11722	5.65137	4.27212	5.37173	4.81092	5.46239	4.60722	6.45247
ENSRNOG00000021381	8.69419	8.67483	8.98354	8.1824	8.82473	8.52002	8.76283	8.7886	8.2679	7.89087	8.40561	8.051	8.57471	7.84288	8.43832	7.88587	7.51507
ENSRNOG00000021656	2.96157	3.13792	3.56856	2.88481	1.99625	4.21148	2.50337	2.53069	3.02961	0	3.6083	2.54136	2.19066	0	0	1.88631	1.67438
ENSRNOG00000021657	0.978163	4.13589	0	0	3.16548	1.55941	1.92678	2.71697	2.19627	3.01939	3.6083	0	2.19066	2.58804	3.66061	0	3.11625
ENSRNOG00000021659	5.44884	5.8472	5.43866	4.94493	6.14481	4.66344	5.18954	4.76986	4.75362	5.00444	5.0156	4.03812	6.12776	4.70399	6.48397	5.17231	4.65019
ENSRNOG00000020385	12.2193	12.2853	12.0396	11.8581	12.0499	12.4661	12.0159	12.2914	12.3055	12.1978	12.4469	12.2661	11.9433	12.1997	12.5619	12.112	11.8203
ENSRNOG00000020384	11.9863	11.6756	12.1171	11.7764	11.9922	11.5826	12.0101	11.4927	11.616	11.677	11.5319	11.7419	12.1585	11.4072	11.3872	11.4694	11.3311
ENSRNOG00000020386	12.5005	10.3787	12.3849	11.7839	11.9004	11.573	12.7943	10.1262	10.2325	10.4507	9.45732	11.672	12.4267	9.3211	9.3994	10.2073	9.97748
ENSRNOG00000020380	5.51153	6.1142	6.0003	6.29824	4.63905	5.51691	4.99198	6.30467	6.0134	3.54379	4.15328	4.90344	4.55944	5.25152	7.02537	5.17231	5.33816
ENSRNOG00000020383	10.9956	11.9094	10.8423	11.5339	11.2524	11.6762	11.0771	12.0015	12.0546	11.9897	12.0885	11.2935	10.9213	12.1249	12.5743	12.1108	12.4356
ENSRNOG00000020382	1.96712	2.29315	0	2.06799	3.45488	0	0	3.02994	1.88253	1.87405	1.08377	2.95418	0	1.00185	2.16794	3.32044	3.11625
ENSRNOG00000020389	4.60163	6.21235	4.43578	5.5142	5.42138	4.96271	5.226	4.89098	5.82109	5.22612	5.74469	4.19826	4.55944	5.75851	6.28288	6.30761	6.54003
ENSRNOG00000020388	11.0711	10.7527	11.0495	10.9695	11.2136	10.7559	11.3574	10.6165	10.717	10.6458	10.6335	10.8849	11.3743	10.6267	10.7175	10.9744	10.5318
ENSRNOG00000061185	3.54467	3.7739	3.69497	4.67129	3.69582	3.87099	5.18954	4.01184	3.75919	3.16941	4.24132	2.76249	5.24183	4.32544	2.5004	4.75862	3.93043
ENSRNOG00000058766	0	0	0	1.64556	0	0	0	0	0	0	0	0	0	0	0	0	0
ENSRNOG00000058789	4.41745	4.13589	4.57381	3.07902	4.1652	2.96637	3.90788	3.16417	3.44003	3.54379	3.6083	2.54136	5.63586	2.00277	1.73518	2.20034	3.58003
ENSRNOG00000058787	3.65986	3.66718	4.50645	0	3.80271	3.28732	1.92678	2.31675	4.54803	3.54379	0	1.96082	2.79533	0	2.16794	3.44475	3.58003
ENSRNOG00000058784	5.83939	6.19324	6.65753	6.218	7.09306	6.53176	5.92546	6.71878	6.57065	6.59934	6.04297	6.53304	5.63586	7.1017	7.41812	5.84887	6.62257
ENSRNOG00000058785	8.14102	7.91828	8.38133	7.86435	8.08777	7.43745	8.21018	8.02145	7.23446	7.53772	7.46575	7.68248	8.33562	7.27046	7.12503	7.35502	7.30117
ENSRNOG00000058780	0	0	0	0	0	0	0	2.71697	1.88253	0	0	0	2.19066	0	0	0	0
ENSRNOG00000058781	0	0	0	0	0	0	0	0	0	0	0	2.2801	0	0	0	0	0
ENSRNOG00000009506	10.6044	10.4737	10.7697	10.673	10.7599	10.4743	10.8256	10.4662	10.4384	10.4771	10.5584	10.7223	10.9519	10.4955	10.5016	10.5356	10.4426
ENSRNOG00000009505	9.46583	9.93839	9.36734	9.3706	8.77637	9.80389	9.07413	9.88379	9.76761	9.00972	9.27119	8.74854	8.06176	9.70066	9.45072	9.26443	9.3535
ENSRNOG00000009503	7.66356	6.1142	6.49326	9.10939	5.24306	6.99522	7.22409	6.62876	7.8076	7.99503	8.34729	8.29641	8.25933	8.37	6.9594	8.06605	7.56602
ENSRNOG00000009508	8.76987	9.24012	8.77037	8.94464	8.56486	8.86546	8.89041	8.8841	9.01136	9.15621	8.88368	8.99201	9.00001	8.98668	8.52753	8.88557	9.26118
ENSRNOG00000059785	3.54467	0	0	2.39434	0	1.55941	2.91421	2.53069	1.48102	0	1.08377	0	0	0	0	1.88631	0
ENSRNOG00000059784	4.71253	3.28951	4.92285	3.89108	4.08275	4.28537	4.76301	3.78059	4.37199	4.23041	4.74147	3.4118	4.03992	3.81078	3.90451	3.764	2.69589
ENSRNOG00000059787	1.55577	0	1.66579	2.39434	2.58079	2.29121	4.0771	2.31675	2.67229	1.87405	1.08377	0.973998	3.39328	1.58743	0	0	1.67438
ENSRNOG00000059786	0	0	0	0	0	0	0	0	0	0	0	1.55019	0	0	0	1.88631	0
ENSRNOG00000059781	0	0	0	1.64556	2.58079	0	0	1.37453	1.48102	3.16941	0	0	2.19066	0	0	1.48436	0
ENSRNOG00000059789	0	0	0	0	0	0	0	0.845122	0	0.917266	0	0	0	0	0	0	0
ENSRNOG00000050067	8.14102	8.53009	8.37189	8.49059	7.90191	8.75924	7.96799	8.85214	8.6064	8.51293	9.08744	8.53637	8.15493	9.13297	9.17071	8.73846	9.17628
ENSRNOG00000050066	5.24254	5.91872	8.3624	8.96322	8.27114	6.02817	4.0771	4.68307	6.0134	9.23703	9.62421	10.8094	8.20227	11.4378	9.15606	11.0245	11.1122
ENSRNOG00000004155	6.12654	5.89527	5.89888	5.94644	5.24306	6.60574	5.76126	6.26039	6.31876	6.17158	6.31052	6.91373	7.17786	5.21305	6.26114	6.33999	5.77345
ENSRNOG00000004152	8.32681	8.23084	8.41845	8.15573	8.58747	8.31917	8.58125	8.06071	8.0801	8.69407	8.09895	8.9448	9.04938	8.17861	7.84817	8.45778	8.56639
ENSRNOG00000050061	9.55782	8.4876	9.72308	8.97548	9.62436	8.99774	9.75494	8.80411	8.60971	8.93573	8.24453	9.35487	9.41099	8.1585	7.95359	8.88557	8.49806
ENSRNOG00000004158	6.69788	5.35713	7.06119	6.70378	7.07185	4.86969	7.34505	5.32281	6.05286	6.5037	5.61887	7.39904	7.58743	5.98091	5.57241	7.03727	6.15255
ENSRNOG00000004159	12.9528	13.0476	12.9688	12.9586	13.0177	12.961	12.9029	13.1194	12.9573	12.8381	13.0273	12.9337	12.893	12.9532	13.094	12.9005	12.6996
ENSRNOG00000020525	8.42779	7.93563	8.04987	8.09525	7.853	7.33677	7.09205	7.66739	8.41523	9.24339	9.67251	9.78205	8.43804	8.67611	8.38404	8.79795	10.1278
ENSRNOG00000020527	11.4322	12.1127	11.3253	11.6917	11.5092	11.8911	11.4034	12.1416	12.3164	12.0169	12.3253	11.7977	11.2912	12.1997	12.7894	12.3099	12.4071
ENSRNOG00000020526	12.0381	11.7029	11.958	11.6852	12.0377	11.528	11.9514	11.7147	11.6749	11.4304	11.4831	11.5264	12.347	11.5568	11.7453	11.5862	11.4675
ENSRNOG00000032311	3.86586	6.03057	5.95048	6.04275	4.45466	5.96211	4.36558	5.29381	5.23745	5.47697	5.40681	5.23429	4.14056	5.32553	4.29526	5.80315	4.88233
ENSRNOG00000058250	1.55577	1.56102	2.68531	2.06799	0.9975	0	0	0.845122	0	0	1.08377	0	1.12986	1.58743	1.1141	0	0
ENSRNOG00000058254	0	0	0	0	0	0	0	0	1.48102	0	0	0	0	0	0	0	0
ENSRNOG00000058258	0	0	0	0	0	0	0	0	2.19627	0	0	0	0	0	0	0	2.42858
ENSRNOG00000058259	0	0	0	0	0	1.55941	0	0	0	0	0	0	0	0	0	0	0
ENSRNOG00000051334	0	0	0	0	0	0	0	0	0	0	0	0	0	0	0	1.88631	0
ENSRNOG00000051337	0	0	0	0	0	0.980876	0.951602	0	0.922757	0.917266	1.08377	2.76249	1.12986	2.58804	1.1141	0	2.10021
ENSRNOG00000051330	0	0	0	1.64556	0	2.96637	0	2.88192	3.17977	0	0	1.96082	1.12986	2.32488	0	2.45807	1.06757
ENSRNOG00000051332	0	0.982082	0	1.04568	0.9975	0.980876	1.52006	0	1.48102	0	0	0	1.12986	1.00185	1.73518	0	2.42858
ENSRNOG00000051333	0	0	0	0	0	0	0	0	0	1.47356	0	0	0	0	0	0	0
ENSRNOG00000051339	0	0.982082	0	0	0.9975	0	0.951602	0.845122	2.19627	0	0	1.96082	1.12986	1.00185	0	0	0
ENSRNOG00000059121	4.48149	4.55042	2.91047	7.54068	5.12442	0	4.0771	5.00271	3.55444	8.07802	0	8.51371	4.14056	8.74515	6.66044	8.63787	9.7075
ENSRNOG00000059120	4.04608	2.9685	1.66579	0	0	3.54971	3.90788	3.28697	3.8516	4.36091	4.32429	3.75869	1.75564	3.46279	3.19412	2.45807	2.10021
ENSRNOG00000059124	0	1.56102	0	0	1.99625	2.29121	0	0	1.88253	0	0	0	3.22012	0	0	0	0
ENSRNOG00000060581	2.28683	1.97304	1.06104	1.64556	0.9975	1.97122	0.951602	0.845122	2.19627	1.87405	1.08377	0	1.12986	1.58743	1.73518	2.20034	1.67438
ENSRNOG00000033045	8.42779	9.66616	8.31889	9.16929	8.5028	9.33006	8.52383	9.51905	9.74821	9.40149	9.91096	8.79626	8.78754	10.0671	10.6055	10.0705	10.2048
ENSRNOG00000033593	12.3542	11.9929	12.1499	12.0081	12.245	12.1734	12.3625	12.1817	12.169	12.1319	12.0966	12.5421	12.4069	12.1557	12.2515	12.1401	12.1172
ENSRNOG00000025545	2.96157	4.48909	3.81119	3.99103	3.99531	3.96393	4.0771	3.69446	4.09788	4.08692	4.15328	3.27478	2.52444	3.81078	4.60241	3.44475	3.11625
ENSRNOG00000024631	6.72458	7.17364	7.00127	6.80338	6.94923	7.55415	7.20595	7.574	7.50731	6.79673	7.10421	6.47166	6.22264	6.88631	7.28441	7.04711	6.15255
ENSRNOG00000024630	2.28683	2.29315	2.91047	3.66764	2.58079	2.29121	2.50337	3.50505	3.55444	2.66248	2.94812	3.4118	1.75564	2.00277	4.29526	3.66523	3.58003
ENSRNOG00000024632	11.8812	10.7113	11.7311	11.1158	11.7088	11.1649	11.9572	10.6598	10.8264	11.5744	10.6264	11.7717	11.6546	10.9218	10.2898	11.1144	10.9562
ENSRNOG00000024635	10.1788	8.64702	9.99446	9.39361	9.95645	9.05168	10.1928	8.47977	8.74538	8.95394	7.85569	9.5041	10.0689	7.86786	7.45689	8.57124	8.51112
ENSRNOG00000024636	3.86586	0	0	0	4.24319	0	4.22854	2.71697	3.44003	3.64972	2.1239	3.4118	4.40616	4.00346	0	1.88631	3.70653
ENSRNOG00000001335	10.5106	8.66099	10.2552	8.97852	9.67624	8.87147	10.2426	8.0434	8.83583	9.40527	7.72437	9.75332	10.3481	7.69716	7.21825	8.58143	8.86315
ENSRNOG00000001337	10.7849	9.49537	10.6519	10.1025	10.8592	9.56332	11.0721	9.42022	9.23586	9.74108	8.53752	10.031	10.3054	8.38739	8.17321	9.37989	8.73543
ENSRNOG00000001336	10.163	10.9341	10.078	10.5266	10.2093	11.0114	10.1742	10.9925	11.0951	10.799	11.1748	10.3843	9.91049	11.2421	11.6466	11.2252	11.3194
ENSRNOG00000001331	9.46385	9.2632	9.35782	9.40271	9.25945	9.57626	9.50343	9.49855	9.36101	9.3216	9.51806	9.51174	9.4135	9.6036	9.23625	9.494	9.44254
ENSRNOG00000001333	8.96451	8.51862	8.15809	8.36581	7.51072	7.56903	8.31545	7.94425	7.76665	6.29098	6.55343	5.90258	7.00176	7.51937	6.09902	5.99837	6.23882
ENSRNOG00000001339	9.69582	10.2677	9.90411	9.99074	9.73647	10.1389	9.59513	10.2255	10.3785	10.4452	10.7136	10.2536	9.78007	10.6156	10.7105	10.7352	10.7559
ENSRNOG00000001338	3.54467	2.9685	2.09062	5.40971	2.99562	5.74356	4.60588	3.50505	5.48835	5.15594	6.33073	4.99353	4.99539	6.15339	3.19412	4.31312	4.03057
ENSRNOG00000050437	11.6877	10.3083	11.563	10.9915	11.4265	10.5257	11.8249	9.96421	10.1022	10.36	9.35497	10.742	11.511	9.35904	9.00401	10.2388	9.58521
ENSRNOG00000034066	15.705	15.9784	15.1957	16.2261	15.4218	16.1259	16.3586	16.2991	15.9514	16.0825	15.8395	15.5309	15.4251	15.7053	15.6909	15.4906	15.8449
ENSRNOG00000034060	0	0	0	0	0	0	0	0	0	0	0	0	0	0	0	0	1.06757
ENSRNOG00000050570	11.7	11.9512	11.8673	12.1391	11.9608	11.8852	11.8433	12.0374	11.888	12.0925	11.9791	11.913	11.8083	12.4099	11.9536	11.9859	12.2209
ENSRNOG00000030763	12.6041	11.8184	12.5971	11.6145	12.4039	12.167	12.7342	11.712	11.6957	10.9361	10.9286	11.675	12.1509	10.881	10.7255	10.8301	10.2497
ENSRNOG00000030761	0.978163	0	0	0	0	0	0	0	0	0	0	0	0	0	0	0	0
ENSRNOG00000028636	5.81474	5.7195	5.6089	7.65175	4.90205	7.54666	6.03226	7.01372	8.07532	7.01065	8.02026	6.75535	6.31167	7.26106	6.21665	6.95604	7.19727
ENSRNOG00000028630	0	0	0	0	0	0	0	0	0	0	0	0	1.75564	0	0	0	0
ENSRNOG00000028632	8.79214	9.11375	8.62708	8.64815	9.33485	8.8564	8.54563	8.82199	9.20772	8.61454	8.76988	8.24231	7.73153	8.64031	8.08315	8.37034	8.4355
ENSRNOG00000028638	11.1228	11.1451	10.799	11.1727	11.1599	10.8759	11.1232	11.1636	10.9307	11.0451	11.0432	11.0324	11.3782	11.0191	11.3393	11.0338	11.0178
ENSRNOG00000054206	0	0	0	0	0	0	0	0	0	0	0	0	3.54787	0	0	0	0
ENSRNOG00000054204	4.1284	3.13792	3.56856	3.25017	3.45488	1.97122	4.9047	3.40013	1.88253	4.74241	3.46938	5.15842	6.68931	3.46279	5.73896	3.94331	5.12817
ENSRNOG00000054203	0	2.55497	3.56856	2.06799	1.99625	2.55295	3.23361	2.06546	2.19627	1.87405	4.40274	2.95418	3.0233	3.00323	0	2.86646	4.03057
ENSRNOG00000006943	6.86325	6.84689	6.73314	6.81706	6.51861	7.05981	6.93572	7.01372	6.66281	6.71367	6.87572	6.60626	7.1297	6.61837	7.03821	6.80184	7.07361
ENSRNOG00000006941	10.0527	9.83126	9.70254	10.1067	9.71096	9.95022	9.90444	9.90911	10.0249	10.2262	10.1068	10.1752	10.0285	10.1724	10.1023	10.1191	9.91006
ENSRNOG00000006940	10.1716	10.4885	10.2565	10.6852	10.3515	10.4831	10.0615	10.618	11.0458	11.2694	11.0817	10.742	10.9106	11.3408	11.5298	12.1329	11.4347
ENSRNOG00000006947	10.0461	10.1722	9.94284	10.0771	10.2346	10.3191	10.084	10.3451	10.0617	9.72147	9.92099	9.84995	10.3216	9.79485	10.2884	10.0741	10.0657
ENSRNOG00000006946	11.3483	11.7474	11.2546	11.935	11.5254	11.2148	11.1388	11.3499	11.8156	11.4895	11.7521	10.9291	11.3613	12.5664	12.2717	12.6759	11.9122
ENSRNOG00000005368	0	0	0	0	0	0	0	0	0	0	0	2.76249	2.79533	0	0	0	0
ENSRNOG00000005369	4.76494	4.87205	4.69978	5.25746	6.60976	4.77024	4.42951	4.2111	4.43309	3.92757	4.24132	2.95418	4.48483	2.00277	0	2.67667	0
ENSRNOG00000005366	8.39906	7.8033	8.26895	8.1611	8.28503	8.07538	8.40165	7.73906	7.66843	7.96969	7.63781	8.4071	8.05533	7.59613	6.9594	8.06605	7.51507
ENSRNOG00000005367	2.54838	1.97304	4.87023	0	2.80307	3.77164	0	3.02994	2.19627	4.08692	3.73501	3.4118	3.68748	4.00346	3.19412	2.45807	2.10021
ENSRNOG00000006949	11.1649	11.4558	10.9493	11.2454	11.1724	11.3757	10.9507	11.4341	11.3351	11.5343	11.7242	11.4008	10.7276	11.9727	11.7443	11.724	11.7334
ENSRNOG00000005365	4.41745	4.28769	4.01882	3.78368	2.58079	4.4227	0	2.31675	5.27131	2.85194	3.31565	4.75678	2.79533	3.46279	2.99777	3.03417	3.11625
ENSRNOG00000005362	10.6293	10.597	10.5851	10.4219	10.8176	10.728	10.6681	10.4183	10.6103	10.3813	10.3452	10.146	10.5062	10.2705	10.3295	9.75189	9.97748
ENSRNOG00000005360	9.58722	9.9724	9.4391	9.88428	9.46668	9.88783	9.62274	10.1516	10.3461	10.1728	10.4214	9.83936	9.84302	10.4014	10.8545	10.4445	10.7189
ENSRNOG00000049356	0	0	0	0	0	0	0.951602	0	0	0	0	0	0	0	0	0	0
ENSRNOG00000049355	1.55577	2.55497	1.66579	0	0.9975	0.980876	2.50337	0	0	1.47356	1.69561	2.2801	0	0	1.1141	1.88631	2.69589
ENSRNOG00000049351	7.43198	7.41536	7.38565	7.28904	7.70238	7.54666	7.75994	7.14128	7.34192	6.97033	7.16174	7.4947	6.68931	7.56592	6.32541	6.58932	7.04994
ENSRNOG00000055154	7.75061	8.99743	8.27907	8.89712	7.68851	8.90115	8.79048	9.18385	8.82447	9.50567	9.61805	9.35487	6.07787	9.46107	9.72735	8.68274	6.89915
ENSRNOG00000055155	0	0	0	0	0	0	0	0	0	0	0	0	1.12986	0	0	0	0
ENSRNOG00000055156	6.29639	6.4562	6.4401	5.89576	6.69548	6.13196	6.31211	7.38072	6.55699	6.78515	6.84795	5.80642	6.3542	7.11219	7.87704	7.2819	6.52294
ENSRNOG00000055157	9.0032	8.33474	8.98972	8.43843	9.2358	8.86546	9.28322	8.07782	8.6064	8.42988	8.42923	9.11252	8.67459	7.79158	7.36815	8.15063	8.1815
ENSRNOG00000055152	0	0	3.10518	0	0	1.97122	0	0	2.45383	2.85194	0	0	0	0	0	2.86646	2.69589
ENSRNOG00000036337	0	0	0	0	1.58163	0	0	0	0	0	1.08377	0	1.75564	0	0	0	1.06757
ENSRNOG00000036339	0.978163	0	0	0	0	0	0	0	0	0	0	0	0	0	0	0	0
ENSRNOG00000036338	1.55577	1.56102	1.06104	1.04568	0.9975	0.980876	0.951602	0.845122	0.922757	0.917266	1.08377	0.973998	1.12986	1.00185	1.1141	0.925214	1.67438
ENSRNOG00000053589	0	0	0	0	0	0.980876	0	0	0	0	0	0	0	0	0	0	0
ENSRNOG00000005679	3.28238	4.05355	2.41839	2.39434	4.45466	4.21148	0	3.86186	4.37199	5.53341	6.46477	6.05682	6.05226	5.64748	4.60241	5.27637	6.47041
ENSRNOG00000018387	10.3739	9.59516	10.2488	9.93222	10.3916	9.78491	10.5154	9.8153	9.6821	9.75598	9.71349	10.1534	10.5953	9.62024	9.57708	9.7076	9.89851
ENSRNOG00000018384	6.77657	4.28769	6.49326	6.44645	4.85315	5.21045	6.95757	3.50505	5.54481	8.1876	6.33073	8.99747	8.16691	4.17341	4.11307	7.19606	7.5064
ENSRNOG00000018385	2.28683	3.96622	2.68531	0	1.99625	2.55295	2.50337	0	1.48102	2.85194	2.722	2.76249	2.19066	3.46279	2.77041	3.94331	4.37339
ENSRNOG00000018382	7.48761	5.69255	7.09597	6.62819	7.24296	5.51691	7.28584	4.96642	5.33672	6.09863	4.74147	6.99232	6.53146	4.91046	5.60729	5.89319	5.25779
ENSRNOG00000018381	8.05944	7.23096	8.03799	8.1611	8.14983	7.78185	7.84445	7.80219	7.56986	7.95943	7.48391	8.00841	7.66551	7.45488	7.33731	7.72967	6.89915
ENSRNOG00000053580	0	0	0	0	0	0	1.52006	0	0	0	0	0	0	0	0	0	0
ENSRNOG00000005673	9.30257	8.44382	9.57477	9.16126	9.38947	8.74949	9.63804	8.44393	8.30514	8.13841	7.76206	9.18362	9.05261	7.71792	8.14974	6.7784	7.5064
ENSRNOG00000048409	0	1.56102	1.06104	0	0	0	0	0	0	0	0	0	2.19066	0	0	0	0
ENSRNOG00000000826	12.0011	12.364	11.9156	12.0536	12.0668	12.3482	11.8612	12.4444	12.3275	12.4582	12.4727	12.1302	11.7842	12.4708	12.8334	12.4435	12.5639
ENSRNOG00000048407	0	0	0	0	0	0	0	0	3.02961	3.42946	2.1239	3.12337	2.52444	0	0	0	2.10021
ENSRNOG00000048402	13.3437	14.2136	14.513	16.2665	13.6592	11.9608	10.358	10.3731	15.6046	15.9618	16.0135	17.414	15.2177	19.2022	15.9888	17.693	18.6616
ENSRNOG00000003409	3.13087	0.982082	2.41839	1.64556	0	2.55295	0	3.9388	0	2.85194	3.14356	3.4118	2.19066	0	2.5004	0	0
ENSRNOG00000047609	0	0	0	0	0.9975	0	0	1.37453	0	0	0	0	0	0	0	0	0
ENSRNOG00000047607	0	0	0	0	0	0	0	0	0	0	0	0	0	0	0	0	1.06757
ENSRNOG00000047606	10.589	10.8535	10.2819	11.0036	10.4275	10.5502	10.3914	11.0912	11.0951	11.2987	11.4326	10.6454	11.2461	11.4794	12.191	12.3055	11.9602
ENSRNOG00000003407	9.84173	8.41525	9.79366	8.76218	9.37871	8.73307	10.1037	8.03466	8.61631	9.16963	8.69781	9.52124	9.77028	7.7316	8.19057	8.58481	8.30161
ENSRNOG00000003401	7.62155	0	7.3185	7.85111	7.56488	8.1465	7.50938	0	0	0	0	0	0	0	0	0	0
ENSRNOG00000003400	8.18496	8.57874	8.64285	8.26459	8.55343	8.08058	8.5742	8.50213	8.01165	7.68826	8.24984	7.36568	9.1403	7.74514	7.36815	7.01739	7.30117
ENSRNOG00000003403	10.3169	9.9766	10.199	10.1971	10.3448	10.0831	10.4466	10.0971	9.81285	10.1174	9.88044	10.1062	10.3638	9.89851	9.84346	9.86886	10.0891
ENSRNOG00000003402	11.6966	11.488	11.5183	11.4403	11.4798	11.604	11.6743	11.5359	11.4111	11.7746	11.7554	11.8742	11.6647	11.5697	11.5943	11.709	11.7768
ENSRNOG00000040383	0	1.56102	1.06104	0	0	0	0.951602	0	0	0	0	0	1.12986	1.00185	0	0	0
ENSRNOG00000040385	0.978163	0	0	0	0.9975	0.980876	0	2.06546	1.48102	0.917266	1.69561	0	0	1.00185	0	0.925214	0
ENSRNOG00000032058	11.9479	11.4968	11.889	11.3426	11.9503	11.595	12.3661	11.4782	11.2929	10.9685	10.7849	11.2149	11.8737	10.4173	10.885	10.6055	10.5781
ENSRNOG00000018650	8.62144	7.9975	8.81977	8.35647	8.31694	8.31917	8.65998	8.11973	8.08487	8.32185	8.13961	8.5987	8.58814	7.99236	7.96035	8.22187	8.05642
ENSRNOG00000018651	9.74231	9.76326	9.87269	9.84141	10.1307	9.77692	10.0036	9.91745	9.78676	9.64027	9.64856	10.06	10.3376	9.6294	9.58147	9.68257	9.63578
ENSRNOG00000018653	11.3223	11.7046	10.9172	11.5672	10.9922	11.4802	10.9364	11.5872	11.9448	11.7342	12.1211	11.4857	11.1014	12.1346	12.5084	11.7775	12.3597
ENSRNOG00000018655	10.5908	10.8678	10.5247	10.8084	10.618	10.7494	10.5553	11.0254	10.8753	10.9276	10.9654	10.7677	10.6368	11.1089	11.4243	11.0449	11.0472
ENSRNOG00000018656	1.55577	3.28951	4.28314	3.25017	3.90222	1.97122	0	3.86186	2.19627	3.7484	2.45372	2.76249	3.68748	6.55824	3.19412	0	3.93043
ENSRNOG00000018657	9.38442	9.11882	9.50529	9.08415	9.37655	9.11385	9.37334	8.913	8.81876	8.95136	8.95701	9.33562	9.56831	8.91358	8.41882	8.6859	9.01755
ENSRNOG00000018659	11.1872	10.9512	11.1694	11.0665	11.4788	11.1113	11.2976	11.4592	10.982	11.8295	11.8353	11.8194	11.1855	11.3847	11.5828	11.3427	11.6833
ENSRNOG00000033906	8.31807	8.23084	8.11916	8.12305	8.48285	8.38787	8.76593	8.35899	8.09908	7.48145	7.139	7.89025	7.9132	7.93442	7.47589	7.50535	7.46226
ENSRNOG00000033901	3.86586	7.1441	6.11781	5.33559	4.38755	5.54727	4.81181	6.03364	6.67551	4.96394	5.36823	4.34238	4.94061	5.09105	4.37839	4.17635	6.41591
ENSRNOG00000019384	9.23451	9.89767	9.09379	9.38215	9.10091	9.5836	8.75972	9.40843	9.95634	9.46272	9.77746	9.04301	9.15541	10.1304	10.4605	10.062	10.2102
ENSRNOG00000019387	12.4499	12.8616	12.1847	12.7943	12.2743	12.7174	12.062	13.0529	13.1556	13.6365	13.7112	13.1874	13.1255	13.7221	13.7911	13.4787	14.1333
ENSRNOG00000019381	10.1848	10.8196	10.3435	10.4562	10.1612	10.5568	9.91564	10.5321	10.8746	10.5309	10.9589	10.304	9.99524	10.7908	11.2317	10.7191	10.8794
ENSRNOG00000019383	13.5053	13.4702	13.7776	13.1973	13.7916	13.7632	13.2437	13.146	13.5784	12.8995	13.2487	11.9803	13.2932	13.2722	12.1062	11.7488	12.5807
ENSRNOG00000019382	9.26667	9.26778	9.76872	8.8744	9.53416	9.4514	9.3774	9.28677	9.37275	9.92242	9.59943	9.96855	9.11887	8.95205	8.60725	9.4107	9.22465
ENSRNOG00000019388	13.1287	13.6538	13.1677	12.9861	13.0334	13.6526	12.9827	13.4111	13.6749	13.5565	13.6969	13.3811	13.1172	13.5824	14.1859	13.9967	14.0217
ENSRNOG00000052316	2.76972	0	0	1.64556	0	1.97122	0.951602	1.37453	0.922757	0	2.722	0	3.39328	2.32488	0	1.88631	0
ENSRNOG00000052311	0	0.982082	0	0	0	0	0.951602	0	0	0	0	0.973998	0	1.00185	1.1141	0	1.06757
ENSRNOG00000052310	4.91163	3.87326	4.63817	4.0845	4.1652	3.54971	4.22854	3.50505	4.02037	3.7484	3.46938	3.95086	4.69799	4.17341	4.29526	4.31312	4.03057
ENSRNOG00000052319	6.69788	5.00944	6.07195	5.78873	6.72296	5.93939	6.7226	5.45964	4.84638	4.00944	3.14356	5.27078	5.45225	3.58835	4.29526	4.37693	4.21214
ENSRNOG00000008209	13.7833	13.2469	13.4182	13.3258	13.4865	13.4596	13.9098	13.5656	12.9528	13.3363	13.106	13.6951	13.8348	12.9366	13.3595	13.3318	12.8433
ENSRNOG00000008203	3.13087	0	0	0	0	1.97122	1.92678	0	0	3.64972	1.69561	1.96082	4.23463	1.58743	0	2.45807	2.42858
ENSRNOG00000046559	0	0	0	0	0	0	0	0	0.922757	0	0	0	0	0	1.1141	0	0
ENSRNOG00000046554	0	0	0	1.64556	0	0	0	0	0	0	0	0	0	0	0	0	0
ENSRNOG00000002753	5.41644	6.6922	6.02458	5.44539	6.01744	5.48591	3.99497	6.38935	6.30248	5.69059	6.01827	5.99272	6.33309	6.04803	7.02537	6.30761	6.78908
ENSRNOG00000002750	10.624	8.51862	10.2693	9.4627	10.3203	9.04372	10.917	8.38672	8.80726	9.31558	8.08117	9.6789	10.6751	7.83657	7.66988	9.00397	8.54961
ENSRNOG00000002751	7.05435	6.1142	7.47646	7.37481	7.18485	6.83219	7.66354	5.92437	7.07108	7.36186	5.86042	7.07718	8.17879	5.91052	5.80055	6.44792	6.48813
ENSRNOG00000002757	9.23683	9.66442	9.59518	9.32822	9.28502	9.47132	9.26581	9.45009	9.83707	9.38624	9.8156	9.67039	9.26814	9.76524	9.80641	9.75189	9.85649
ENSRNOG00000002754	7.64969	7.75852	7.40427	7.80379	6.22388	7.83203	7.79677	9.81275	7.39663	9.3415	8.20676	6.81834	7.75553	7.38738	8.22467	6.73035	10.3882
ENSRNOG00000002755	13.5804	13.2541	13.5614	13.3956	13.6114	13.3327	13.6869	13.2776	13.1157	13.1817	13.1449	13.3586	13.7147	13.0144	13.0635	13.0831	12.9678
ENSRNOG00000002759	8.9701	9.16857	9.07648	9.15858	9.06378	9.30141	8.58477	9.21512	9.31102	9.07297	9.32002	8.82108	8.76407	9.3502	9.29092	9.07302	9.19798
ENSRNOG00000019522	9.83256	10.1976	9.81295	9.98014	10.0298	10.2154	9.69768	10.2022	10.2966	10.2058	10.4072	9.79776	9.90871	10.4088	10.4352	10.2956	10.4696
ENSRNOG00000019525	12.3619	12.0636	12.1769	12.1088	12.4165	12.3251	12.5751	12.2664	12.031	12.4271	12.4105	12.5379	12.1154	12.0447	11.8695	12.2173	12.2288
ENSRNOG00000019529	12.1231	12.1263	12.1772	12.1203	12.2542	12.1816	12.5431	12.166	12.0855	11.9691	12.1323	12.0413	12.1539	11.8791	12.0044	11.6985	11.8916
ENSRNOG00000019528	7.88099	8.36065	7.78437	8.04962	7.87153	8.03846	8.05163	8.45707	8.27208	8.2771	8.37188	8.11763	7.44711	8.36123	8.38906	8.54022	8.60344
ENSRNOG00000014925	7.41568	7.57883	7.19557	7.28904	7.1947	8.34099	7.57445	8.31637	7.8248	6.35502	7.40033	6.42385	6.47476	7.1017	7.66988	6.75458	6.97652
ENSRNOG00000014923	3.28238	3.66718	4.36148	3.40314	4.24319	3.28732	3.81519	3.28697	3.17977	1.47356	3.46938	2.76249	4.23463	3.58835	3.19412	2.20034	3.82282
ENSRNOG00000014928	7.00072	5.91872	7.0494	6.5484	7.28043	5.32	7.46431	4.96642	6.26936	7.14352	5.65137	7.35722	7.51429	5.46304	5.16744	6.66795	6.83135
ENSRNOG00000000459	11.7038	11.9344	11.7315	12.7657	12.0149	11.7636	11.3707	12.0752	11.9086	12.3752	12.3812	11.3527	10.9484	12.8593	13.4633	12.5291	12.4233
ENSRNOG00000000451	13.0142	13.9711	12.6975	13.3993	13.7909	13.3284	12.5896	13.5483	13.9787	14.1246	14.2506	14.1821	14.2776	14.9216	14.0364	14.1182	13.8245
ENSRNOG00000000457	12.059	12.1544	12.0343	13.1609	12.9608	11.9994	11.8838	12.4213	11.9349	12.7976	12.8616	12.0534	11.5714	12.9781	13.6	12.9393	12.4731
ENSRNOG00000000456	11.9014	12.2723	11.719	12.4631	11.6941	11.8871	11.3651	11.8618	11.9897	11.9979	12.0092	11.4701	11.1914	12.9947	12.9144	12.6008	12.6307
ENSRNOG00000000455	10.9908	11.2746	11.1195	11.8415	11.6519	11.1383	10.9996	11.6142	11.0372	11.436	11.5033	10.9953	10.3162	11.7772	12.159	11.5073	11.344
ENSRNOG00000000454	9.02754	7.96971	9.09092	9.34012	9.30789	7.81964	8.0718	8.79896	8.46362	9.55252	9.58268	9.10243	9.17036	9.24924	9.34101	8.5644	9.16806
ENSRNOG00000006126	11.0527	11.0287	10.9099	11.2517	10.9851	10.9936	11.1244	11.0468	11.0933	11.1942	11.1692	11.1901	11.0137	11.2475	11.2421	11.3562	11.1737
ENSRNOG00000006120	9.10835	8.36919	9.18278	8.35178	7.88983	8.44542	8.88186	8.29458	8.64887	8.33779	8.08712	8.99201	8.01613	7.62573	7.1955	8.32253	7.87973
ENSRNOG00000006122	2.76972	2.7765	2.41839	0	4.51878	2.77441	1.92678	0	0	0	2.722	0	3.81477	0	0	0	1.06757
ENSRNOG00000033024	7.82655	8.38611	7.49395	7.99047	7.8152	8.33665	7.43346	8.41392	8.49261	8.00005	8.67032	7.67569	7.66551	9.07515	8.99745	8.28975	8.82182
ENSRNOG00000029342	12.1471	10.3584	12.1097	10.7825	10.6532	10.8457	11.5902	9.6957	9.95113	10.5702	9.17667	11.1243	12.7764	8.66902	8.39904	9.50118	9.44934
ENSRNOG00000029340	0	1.97304	0	0	0	1.97122	0	0	0	0	0	0	0	0	0	0	0
ENSRNOG00000029341	5.60074	6.21235	5.16052	5.97113	5.48696	6.00648	4.99198	6.30467	6.45757	5.96136	6.46477	5.44056	5.19579	6.96945	7.05094	6.29114	6.93835
ENSRNOG00000061133	0	0	0	1.04568	0	0	0	0	0	0	0	0	0	0	0	0	0
ENSRNOG00000027410	9.85992	9.86936	9.79366	9.56355	9.65321	9.50651	9.52187	9.61448	9.52083	9.01468	9.24747	9.41724	9.46293	9.18608	9.36923	9.11806	9.21935
ENSRNOG00000056547	0	1.56102	0	0	0	0	0	0	0	0	0	0	0	0	0	0	0
ENSRNOG00000000692	8.92186	9.40693	8.54133	9.4843	8.83421	9.42712	8.55283	9.4402	9.77353	9.47358	9.35497	9.0999	8.31961	9.98097	9.89378	9.66988	9.91988
ENSRNOG00000056542	0.978163	0	0	0	2.31793	0.980876	0.951602	0	0.922757	0.917266	0	0	0	0	0	0	0
ENSRNOG00000056540	0.978163	1.56102	2.68531	1.04568	0	1.55941	0.951602	0	0	0	0	0	2.19066	0	0	1.88631	0
ENSRNOG00000056548	1.55577	0	0	0	0	0	0	0	0	0	0	0	0	0	0	0	0
ENSRNOG00000012513	10.2768	10.4777	10.4437	10.5245	10.2723	10.5808	10.4884	10.5498	10.4281	10.555	10.5616	10.4828	10.7783	10.6138	10.5805	10.669	10.6702
ENSRNOG00000012512	10.5624	10.929	11.0181	10.1479	11.2483	10.6541	10.6813	10.7385	10.6413	10.5626	10.5368	10.9609	10.7919	9.88327	10.9141	10.1751	10.0509
ENSRNOG00000012514	10.1703	9.92108	10.0279	10.0657	10.263	9.90844	10.2403	9.99268	10.0187	10.0318	10.0652	10.1546	10.1052	10.0191	9.86524	10.3242	9.85819
ENSRNOG00000001470	9.81868	10.0751	10.0037	10.4475	10.6797	10.1151	10.2314	10.1915	10.2293	10.5344	10.3551	10.3356	9.86341	10.8871	10.0792	11.5623	10.139
ENSRNOG00000001476	8.45197	9.49537	8.33839	8.75509	7.72973	9.00323	8.42144	8.98732	9.30491	10.6191	11.8296	10.4283	8.12454	10.5282	8.58116	9.28328	10.4528
ENSRNOG00000001474	3.28238	0	0	0	0	1.55941	0	0	1.88253	2.18718	2.94812	4.19826	4.03992	2.00277	2.5004	3.18439	0
ENSRNOG00000001478	9.12349	9.08295	9.33373	8.85795	8.9579	9.15632	9.26581	9.09839	8.96815	8.99472	9.06651	9.17643	8.77193	8.82386	8.95407	8.84101	8.76843
ENSRNOG00000001479	13.3463	13.0473	13.314	12.8993	13.0419	13.0617	13.4006	12.975	12.9395	13.0004	12.8785	13.3316	12.7774	12.8137	12.691	12.8739	12.8687
ENSRNOG00000031493	0.978163	0	2.09062	0	2.58079	0.980876	2.24369	1.37453	2.67229	2.18718	0	2.2801	0	1.58743	1.73518	1.48436	0
ENSRNOG00000050269	0	0	0	0	0	0	0	0.845122	0	0	0	0	0	0	0	0	0
ENSRNOG00000017359	13.0373	13.4653	13.2981	13.2293	13.3183	13.6243	13.4248	13.643	13.5094	13.7682	13.5993	13.6197	13.2776	13.7895	13.6385	13.6211	13.9934
ENSRNOG00000054944	0	1.56102	0	0	0	0	0	0	0	0	1.08377	0	0	0	0	0	0
ENSRNOG00000054946	6.92213	5.28678	6.24725	5.76068	5.87772	6.2474	5.48861	3.86186	5.4296	5.96136	4.67979	5.15842	6.22264	5.13287	5.73896	5.97794	5.45089
ENSRNOG00000054947	0	0	0	0	1.58163	2.77441	1.52006	1.37453	0	0	0	0	2.52444	1.58743	0	0	0
ENSRNOG00000045148	0	0	0	0	0	1.55941	0	0	0	0	0	0	0	0	0	0	0
ENSRNOG00000037815	8.76022	8.80322	8.19064	8.3797	8.59492	9.96856	9.18709	8.5942	9.41501	8.7606	8.79191	8.71251	8.8668	8.86787	9.02674	8.68274	9.0053
ENSRNOG00000037814	13.0476	13.2624	12.3887	12.3912	12.4296	13.0577	12.2947	13.2588	12.9131	11.5261	11.9993	11.2456	12.6684	11.9521	13.5067	11.9914	12.1104
ENSRNOG00000009499	9.35266	9.33468	9.14175	9.59367	9.38302	9.29247	9.27672	9.33738	9.29671	9.43521	9.47332	9.24222	9.56152	9.44248	9.58366	9.61966	9.45385
ENSRNOG00000024043	7.80793	7.53399	6.77668	8.18768	6.96082	7.78185	7.09205	8.0863	8.55922	8.26465	8.58456	8.15227	7.56044	8.84289	7.9193	8.21752	8.58297
ENSRNOG00000051132	4.76494	4.42503	5.11601	4.67129	4.38755	4.54808	4.42951	4.72712	5.05513	5.32537	4.91212	5.15842	4.99539	4.46296	4.79628	5.30945	5.12817
ENSRNOG00000051130	0	3.28951	0	3.25017	0	0	0	2.88192	3.44003	0	0	0	0	3.00323	3.19412	2.86646	2.92133
ENSRNOG00000035520	0	0.982082	0	0	0	0	0	0	0	0	0	0	0	0	0	0	0
ENSRNOG00000035526	0	0	0	0	0	0	0	0	0	0	1.08377	0	1.12986	1.00185	1.1141	0	0
ENSRNOG00000051135	11.3103	10.9576	11.1412	10.9069	11.0125	10.6506	11.3131	10.6426	10.5978	10.7115	10.5648	10.8086	11.2768	10.4945	10.4033	10.6562	10.3988
ENSRNOG00000005042	6.52632	5.89527	6.89992	6.64363	6.7764	6.84447	6.7972	6.95936	6.89769	6.06073	7.1159	6.63454	7.51429	6.69016	6.69328	6.32389	6.30029
ENSRNOG00000053312	0	0	0	0	0	0	0	0	0	0	0	0	0	0	0	5.84887	0
ENSRNOG00000010827	8.85393	8.17352	9.07357	8.15573	9.02015	8.01149	8.44096	8.03466	7.55619	7.847	7.23862	8.41934	9.37271	7.01489	7.10075	7.82997	7.34072
ENSRNOG00000010825	9.63728	9.74861	9.73417	9.79894	9.60233	9.65154	9.5864	9.52374	9.60787	9.78823	9.66258	9.80866	9.75846	9.69019	9.68716	9.56763	9.42884
ENSRNOG00000010824	10.3802	10.3325	10.1265	10.1329	10.4758	9.76082	10.0988	10.1617	10.0617	10.2294	10.0347	10.1607	10.4932	10.0898	10.3399	10.5495	9.89519
ENSRNOG00000010821	9.0646	9.33903	8.8608	8.93212	8.84363	9.22835	9.01805	9.36378	9.18125	9.06342	9.07252	8.81182	8.58368	9.15343	9.08049	9.0874	8.91647
ENSRNOG00000011199	10.6916	10.971	10.5458	10.779	10.8452	10.7567	10.8448	10.9554	10.6875	10.6992	10.8529	10.6209	10.7537	10.7719	11.325	10.6562	10.5446
ENSRNOG00000011193	5.78966	5.8472	6.52764	5.37313	6.03947	5.74356	5.7107	5.60836	5.9521	6.51775	6.68483	6.60626	6.26784	5.98091	5.85961	5.80315	6.50564
ENSRNOG00000011194	11.2535	10.855	11.2097	11.3097	11.2268	10.8148	11.3763	10.7796	10.832	11.0852	10.7107	11.3012	11.555	10.8764	10.7589	10.9517	10.9474
ENSRNOG00000011195	10.1569	10.3368	10.195	10.3199	10.1511	10.372	10.0463	10.1607	10.3843	10.4221	10.5637	10.4162	10.3794	10.3971	10.5394	10.3904	10.5276
ENSRNOG00000014117	11.2524	11.4053	10.3399	10.9695	10.8303	10.8819	11.4771	11.1879	11.1637	12.4248	12.3372	12.1856	12.1422	12.0627	12.4044	13.3689	13.437
ENSRNOG00000014119	10.3332	10.2949	10.1068	10.223	10.0062	10.263	10.3341	10.5023	10.5092	10.6891	10.7279	10.7796	10.4788	10.6672	10.9018	10.6063	10.699
ENSRNOG00000023881	9.08535	9.11375	8.85404	9.37984	8.7432	8.70642	8.69941	7.92073	9.02631	9.04169	8.7324	8.31837	7.83277	10.3458	8.8155	9.0969	9.67111
ENSRNOG00000060378	0	2.29315	0	1.64556	0	1.97122	0	1.37453	0	0	2.45372	0	1.75564	1.58743	3.19412	0	0
ENSRNOG00000060379	8.76022	8.24483	8.90725	8.46908	8.54576	8.43328	8.46785	8.32715	8.1636	8.36914	7.99516	8.41119	8.91021	8.07514	8.07694	8.59491	8.19774
ENSRNOG00000004100	9.78576	8.76168	9.60929	9.02052	9.22382	9.20949	9.72818	9.08365	8.81302	9.52494	8.9505	9.69073	9.55013	8.69018	8.48596	9.60141	9.32666
ENSRNOG00000060370	0	0	0	0	3.16548	1.97122	0	0	0	2.18718	0	1.96082	0	2.00277	0	2.67667	0
ENSRNOG00000060372	0	0	2.09062	0	0	0	0	0	0	0	0	0	0	0	0	0.925214	0
ENSRNOG00000060376	6.41593	5.63708	4.2003	5.78873	6.01744	6.09134	4.859	4.85173	6.42785	5.85465	0	4.59351	6.02619	0	7.03821	6.35591	6.59012
ENSRNOG00000004104	7.31382	7.53399	8.04394	7.10052	7.76981	7.56903	7.31151	7.1494	7.67477	7.45977	7.1275	7.27877	7.98263	6.96945	6.74118	7.20488	7.34072
ENSRNOG00000004107	14.1159	14.6006	13.8244	14.3594	13.9626	14.2547	13.8679	14.4309	14.5736	14.1351	14.6708	13.981	13.8149	14.8727	15.109	14.4573	14.742
ENSRNOG00000035599	0.978163	1.97304	2.68531	1.04568	1.58163	0.980876	0.951602	0.845122	0	0	1.08377	1.55019	0	0	0	0	0
ENSRNOG00000015242	7.98958	8.96119	8.20664	8.39347	8.20447	8.59822	7.83858	8.71121	8.73328	8.481	8.67032	8.05624	8.55661	8.99521	9.1263	8.82394	8.64748
ENSRNOG00000015248	0	0	1.06104	0	0	0	0	0	0	1.87405	0	2.54136	0	0	0	0	0
ENSRNOG00000015249	10.8256	10.842	10.7425	10.7454	10.8928	10.8164	10.785	10.8757	10.7429	10.4443	10.6223	10.4141	10.6358	10.7111	10.6781	10.8021	10.4494
ENSRNOG00000049826	0	2.29315	3.27672	2.06799	3.31743	3.13575	3.08273	3.16417	0	0	0	0	0	0	0	0	0
ENSRNOG00000043258	2.54838	0	2.41839	2.39434	2.58079	2.29121	1.52006	0	2.67229	2.44431	0	1.96082	0	0	0	0	0
ENSRNOG00000049828	9.90294	10.7029	9.88931	10.4801	9.84831	10.2835	9.62445	10.7038	10.8092	10.8637	11.2127	10.2353	10.0561	10.9061	11.4976	11.2558	11.2748
ENSRNOG00000040005	9.79524	10.3083	9.62724	9.9275	9.63344	10.2504	9.56876	10.3903	10.3658	10.2219	10.4389	9.80866	9.49179	10.5896	10.7015	10.3242	10.7104
ENSRNOG00000022822	7.38252	6.63672	6.9641	6.94719	7.74991	6.78202	6.73531	6.42989	6.78502	6.41634	6.42773	5.90258	6.54988	7.70412	6.09902	6.24058	5.33816
ENSRNOG00000051907	0	0	0	2.39434	1.58163	0	0	0	1.48102	0	2.45372	0	0	5.88627	0	2.20034	0
ENSRNOG00000051906	3.86586	3.87326	3.10518	4.33329	2.58079	3.13575	2.91421	1.76097	2.86198	3.30529	3.6083	3.65206	2.52444	4.95777	0	4.49667	3.70653
ENSRNOG00000051905	6.62885	6.03057	7.30864	5.9954	6.01744	7.01707	7.01079	5.82653	6.78502	7.13442	7.25985	8.50225	7.56949	6.23246	6.94583	7.51956	8.24019
ENSRNOG00000046544	3.54467	2.9685	2.41839	0	2.80307	0.980876	2.91421	2.31675	2.86198	1.47356	0	0	2.79533	2.00277	2.5004	3.5592	1.06757
ENSRNOG00000053218	0	0	0	0	0	0	0	1.37453	0	0	0	0	1.12986	0	0	0	0
ENSRNOG00000053216	0	0	0	0	0	0	0	0	0	0.917266	0	0	0	0	0	0	0
ENSRNOG00000053210	12.7165	11.7877	12.6747	12.1641	12.6132	11.9102	12.7523	11.8836	11.4958	11.8592	11.276	12.1856	13.0613	11.2463	10.9167	11.8186	11.4825
ENSRNOG00000053213	0	0	0	1.04568	1.58163	0	0	1.37453	0	0.917266	0	1.55019	1.12986	0	0	0	1.06757
ENSRNOG00000005602	10.8085	10.8204	10.7416	10.9149	10.883	10.8937	10.9239	11.0133	10.8904	10.8984	11.0409	11.0742	10.592	11.1503	11.1251	11.077	10.9305
ENSRNOG00000013557	11.5116	11.1118	11.31	11.3223	11.2948	11.2236	11.4344	11.2938	11.3139	11.0946	11.2792	11.1913	11.5882	11.2734	11.3289	11.0716	11.0291
ENSRNOG00000027990	12.9241	13.7815	12.6842	13.5342	12.4346	13.3632	12.7275	14.0521	14.0355	13.5522	13.8303	12.903	13.0307	14.2337	14.901	14.4938	14.432
ENSRNOG00000035597	1.55577	2.9685	2.09062	0	1.99625	2.29121	1.92678	0.845122	1.88253	2.66248	3.14356	0	2.19066	2.32488	2.77041	0	1.06757
ENSRNOG00000027992	3.28238	2.7765	4.28314	5.08724	3.58038	3.96393	3.23361	0	3.75919	2.44431	2.94812	4.03812	0	3.70385	2.99777	4.24636	2.69589
ENSRNOG00000027995	0	1.56102	2.68531	0	0	0	0	0	0	0	0	0	0	0	0	1.88631	0
ENSRNOG00000009316	3.41948	3.96622	3.27672	3.40314	3.99531	3.42447	2.24369	3.28697	3.02961	2.66248	0	3.27478	5.14824	4.00346	4.79628	3.32044	4.21214
ENSRNOG00000009314	0	0	0	0	0	0	0	0	0	0	0	0	0	0	0	0	2.10021
ENSRNOG00000009313	11.669	11.5414	11.6913	11.6228	11.7419	11.7999	11.6935	11.6281	11.72	11.8488	11.7698	11.8552	11.6026	11.948	11.6035	12.0634	11.8072
ENSRNOG00000009311	10.2075	10.7961	10.2944	10.3402	10.846	10.8677	10.3631	10.8436	10.9287	10.9342	10.8908	10.8294	10.4099	10.538	11.5224	10.7962	10.9426
ENSRNOG00000009310	10.2575	10.0528	9.84909	9.99676	10.1574	10.0383	9.97174	10.0017	10.0446	10.0835	10.2072	10.1472	9.92114	10.3234	10.3707	9.98731	10.3107
ENSRNOG00000009318	9.68056	9.51088	9.67596	9.23956	9.59305	9.58908	9.83237	9.15592	9.30286	9.54052	8.8939	9.80866	9.47743	8.93146	8.47656	8.99128	9.17901
ENSRNOG00000037799	5.16665	3.55194	4.43578	3.78368	3.45488	2.96637	6.09274	1.37453	1.88253	4.59107	2.722	3.53693	4.55944	2.00277	0	2.67667	2.69589
ENSRNOG00000015366	9.02754	9.60423	8.71922	9.42522	8.84676	9.13149	8.80562	9.6578	9.6631	9.7108	9.80841	9.08716	8.85203	10.4774	10.3908	10.3473	10.4708
ENSRNOG00000003847	11.5268	11.1861	11.5049	11.1754	11.8409	11.4693	11.8684	11.3277	11.088	10.8726	10.7289	11.138	11.1774	10.8334	10.8572	10.8287	10.494
ENSRNOG00000062091	5.41644	6.00889	5.73197	5.70289	5.45454	4.86969	5.4273	6.03364	5.84376	4.83514	5.61887	4.90344	6.58602	5.39592	5.25804	4.553	5.12817
ENSRNOG00000062090	6.10637	4.7726	5.67175	4.78705	4.99515	4.05125	4.22854	4.59073	3.75919	3.92757	3.85148	3.53693	5.49089	3.58835	4.53154	2.86646	2.69589
ENSRNOG00000062097	0	0	2.91047	2.66032	1.58163	3.42447	0	3.02994	1.48102	2.18718	3.14356	2.2801	2.19066	2.00277	2.99777	2.20034	3.11625
ENSRNOG00000050747	0	1.56102	0	0	0	0.980876	0	0.845122	0	0	1.08377	0	2.19066	1.00185	1.1141	0	1.06757
ENSRNOG00000050745	0.978163	0	0	1.04568	0	0	0	0	0	0	0	1.55019	1.12986	1.58743	0	0.925214	0
ENSRNOG00000003840	11.2379	10.9534	11.8428	10.7147	10.9787	11.2283	11.3008	10.8164	11.3346	11.6883	11.4308	12.5707	11.8001	10.8492	10.5783	11.0257	11.1285
ENSRNOG00000004699	10.0956	9.70545	10.2397	10.1866	10.4493	10.0046	10.7964	10.4065	10.0641	11.4267	11.2753	12.6384	11.2587	10.3623	11.8609	11.8701	12.0757
ENSRNOG00000004698	8.90445	8.73221	9.07066	9.25974	9.20932	8.32356	9.28754	8.50213	8.36124	8.6047	8.31722	8.28307	8.84832	8.67611	8.16738	10.1996	8.41712
ENSRNOG00000004695	5.38329	6.4562	6.0003	5.33559	5.16506	4.71783	4.76301	4.68307	5.82109	7.66318	5.91498	6.99232	7.52364	6.58862	7.20692	6.24058	7.89973
ENSRNOG00000004697	9.85841	10.0152	9.24352	9.37984	9.27113	9.4733	9.29399	9.58337	9.61447	9.27477	9.37214	8.89014	10.0464	9.13811	9.86884	9.08978	9.50044
ENSRNOG00000004696	11.3064	9.37126	11.0518	10.0557	10.947	9.79759	11.5107	9.31049	9.48341	9.9158	8.63419	10.6209	11.0286	8.10171	8.40401	9.3344	9.27401
ENSRNOG00000004693	10.1896	8.75844	10.0693	9.32344	9.97371	9.33006	10.202	9.19566	8.91023	9.65783	8.83145	10.1895	10.0448	8.59987	8.76619	9.02154	9.35108
ENSRNOG00000004692	0	0	0	0	0	0	0	0	0	0	2.722	1.55019	0	0	0	2.86646	0
ENSRNOG00000004346	12.2575	11.4573	12.7637	12.0644	12.4846	12.1501	13.0234	11.8083	11.5906	12.0949	11.5127	12.6318	11.4915	10.8413	10.7829	11.4323	10.8718
ENSRNOG00000004345	12.2672	11.7968	12.1199	11.7756	12.1677	11.865	12.5361	11.6386	11.3958	11.1761	11.1112	11.5678	12.0047	11.0865	11.4701	11.0955	10.8953
ENSRNOG00000004344	12.6278	12.3597	12.3619	12.1844	12.3045	12.2975	12.5077	12.4061	12.1754	11.8865	11.9199	11.9834	12.3018	11.9061	12.0813	11.9999	11.9936
ENSRNOG00000004342	11.7312	10.9028	11.9058	11.1425	11.1799	11.2411	12.2651	11.4795	11.1307	11.1351	11.1358	11.7625	12.0881	10.5971	11.3151	11.243	11.2288
ENSRNOG00000004341	12.2152	12.0826	12.3057	12.1258	12.4986	12.5616	12.51	12.3511	12.241	11.3551	11.7213	10.7174	11.8273	11.677	11.4046	10.6005	10.494
ENSRNOG00000032297	11.3403	10.9633	10.8441	10.2785	10.5582	11.0991	10.8367	11.341	11.0036	10.9666	10.6527	10.6763	10.7938	10.6547	11.4865	11.0313	11.3244
ENSRNOG00000043158	0	0	0	0	0	0	0	0	0	0	0	1.55019	0	0	0	0	0
ENSRNOG00000049171	4.20627	5.21283	5.07009	3.89108	3.69582	4.54808	4.60588	5.07267	4.54803	5.29304	5.11216	5.03655	4.76258	4.70399	5.67463	4.17635	3.82282
ENSRNOG00000043154	0	0	2.09062	0	3.31743	0	0	1.76097	2.67229	0	2.722	0	2.52444	2.81052	2.16794	0	0
ENSRNOG00000043151	7.39088	7.4877	7.61082	7.55708	7.57245	7.16143	7.50938	6.86394	7.12762	7.17933	7.40986	7.42355	7.62266	7.12261	6.80268	6.64221	6.78908
ENSRNOG00000011470	9.98256	8.51093	9.97435	9.25974	10.038	8.99774	10.3763	8.46033	8.38075	8.94096	8.00777	9.47897	9.91405	7.88632	7.74229	8.67642	8.69784
ENSRNOG00000008449	3.13087	2.9685	2.09062	0	3.31743	2.55295	3.23361	2.53069	2.67229	1.87405	3.14356	3.65206	4.23463	2.00277	2.16794	0	2.69589
ENSRNOG00000008444	9.26894	7.0303	9.36021	8.26459	9.0557	6.54686	9.73611	6.0683	7.12762	7.76687	5.71425	8.22846	9.63019	6.00364	5.73896	8.2262	7.59084
ENSRNOG00000008445	8.92475	8.36065	8.65068	8.37045	9.21175	8.12654	9.13291	8.35197	8.15455	8.5476	7.96315	9.10496	8.46254	8.16355	7.73442	8.15519	8.30161
ENSRNOG00000008447	3.54467	3.55194	3.81119	0	4.51878	3.28732	3.37019	0	4.54803	5.15594	2.94812	4.75678	4.14056	3.46279	0	0	2.69589
ENSRNOG00000008443	11.2339	11.367	11.3198	10.9855	11.4333	11.5031	11.3141	11.155	11.2924	11.0163	11.1586	11.2404	11.3197	11.0964	11.4701	10.8478	10.8308
ENSRNOG00000026116	0	0	0	2.06799	0	0	0	0	0	0	2.1239	0	0	0	0	0	2.10021
ENSRNOG00000026114	9.67029	10.0881	9.51818	9.67293	9.71781	9.69116	9.56698	9.96421	9.43382	9.55763	9.54642	9.47702	9.49179	9.89395	10.1695	9.98091	9.75218
ENSRNOG00000026115	11.2483	10.9668	11.2617	11.1227	11.3679	11.0045	11.3687	11.0133	10.7139	10.9869	10.8959	11.1386	11.2517	10.8468	10.5969	10.9339	10.6329
ENSRNOG00000026112	4.1284	4.96508	5.07009	5.44539	4.58017	3.66493	3.81519	5.07267	4.97522	4.96394	5.91498	4.75678	6.02619	4.86155	6.14723	4.7099	6.66992
ENSRNOG00000026110	8.01144	6.13437	8.10214	8.13948	8.34816	5.86904	8.0768	5.76447	5.70202	5.11953	5.96755	6.30572	5.79871	5.52718	5.01989	6.33999	4.77092
ENSRNOG00000026111	4.81551	7.51103	6.04846	6.04275	3.69582	6.09134	5.99048	6.13521	7.16412	6.68904	6.66905	6.67594	3.81477	7.51147	4.60241	6.74252	7.91945
ENSRNOG00000061541	1.96712	1.97304	1.66579	0	1.99625	0	1.52006	0.845122	0.922757	1.47356	0	0	1.75564	0	1.1141	0	2.10021
ENSRNOG00000061543	12.4031	11.5348	12.3457	12.0299	12.3186	11.9441	12.5288	11.6211	11.6839	12.1863	11.7702	12.3401	12.4354	11.5419	11.2757	11.9071	11.7956
ENSRNOG00000061544	12.5915	11.6421	12.5526	11.4409	12.1546	11.9942	12.2774	11.3691	11.1933	11.7247	11.1444	12.2076	12.4563	10.7041	10.1636	10.5938	9.94095
ENSRNOG00000061549	1.96712	1.56102	0	0	0	1.97122	0	0	1.48102	0	0	0	0	0	0	0	0
ENSRNOG00000023698	3.76653	3.13792	3.69497	3.25017	3.69582	1.55941	4.15481	3.50505	3.44003	3.7484	3.46938	4.34238	4.63038	4.39584	5.25804	5.09853	3.82282
ENSRNOG00000013628	3.86586	4.55042	3.91874	4.17229	3.90222	3.77164	3.71614	3.9388	4.02037	3.54379	3.73501	3.27478	4.03992	4.17341	4.11307	3.94331	4.29502
ENSRNOG00000022129	0	2.9685	0	1.64556	0	0	0	0	0	0	0	0	0	0	0	0	0
ENSRNOG00000013620	11.2483	10.5051	11.1132	10.8406	11.1416	10.5689	11.2414	10.3912	10.2475	10.6953	10.1155	10.8401	11.0376	10.3885	9.60755	10.4001	9.99462
ENSRNOG00000028185	8.48749	8.64351	8.37189	8.88093	8.45034	8.43734	8.31121	8.80668	8.99626	8.76356	8.92081	9.07432	9.16738	9.0938	9.80077	9.31621	9.46508
ENSRNOG00000013623	6.18541	6.09374	5.43866	6.13304	5.45454	5.51691	6.27779	5.10641	5.3993	4.00944	4.91212	4.99353	5.94503	4.00346	3.90451	2.67667	3.58003
ENSRNOG00000013624	7.2782	5.54966	6.7478	6.6589	6.88986	5.89287	7.01079	4.89098	5.88808	6.40126	5.36823	6.34047	7.62266	5.36116	5.88826	6.35591	6.08428
ENSRNOG00000008994	12.6499	13.1917	12.5573	13.1809	12.5596	12.9996	12.5026	13.1191	13.2333	13.4114	13.5715	12.8725	12.7027	13.7078	14.0454	13.9297	13.9225
ENSRNOG00000060635	0	0	0	0	0	0	0	0	0	0	0	0	0	0	0	1.88631	0
ENSRNOG00000060634	0.978163	0	2.09062	2.66032	0.9975	1.55941	2.72336	1.76097	0	1.47356	2.45372	0	0	0	0	0	0
ENSRNOG00000008990	10.7865	9.0594	10.649	10.0885	10.5477	9.95589	11.1542	8.99635	9.45238	10.0929	9.11974	10.4314	10.2877	8.51938	8.4139	9.41261	9.10054
ENSRNOG00000060639	0	0	0	0	0	0	0	0	1.48102	0	0	0	0	0	0	0	0
ENSRNOG00000060638	0	0.982082	0	1.04568	0	0.980876	0.951602	0	1.48102	0.917266	1.08377	0	2.19066	2.00277	1.73518	1.48436	2.69589
ENSRNOG00000033658	8.19931	7.62945	7.88063	9.72285	6.96082	8.74622	8.36942	8.60604	9.07504	9.23064	9.6344	9.46723	9.29022	9.21558	8.27977	8.75357	9.0053
ENSRNOG00000033653	9.65475	9.89767	10.0867	10.0221	9.82631	10.1538	9.69443	9.81912	10.129	9.31357	10.2489	9.15462	9.83928	9.72137	9.68307	9.06336	8.86654
ENSRNOG00000033652	5.24254	5.13488	5.11601	4.54543	5.03954	5.54727	5.18954	5.29381	5.51686	5.4479	5.74469	4.99353	4.69799	5.78499	5.25804	5.46435	5.48659
ENSRNOG00000037967	9.14589	9.71553	8.86417	9.36595	9.39375	9.72807	9.16848	9.75408	9.8399	9.70005	9.93095	9.27178	9.03638	10.0316	10.423	9.87854	10.0627
ENSRNOG00000033655	0	0	1.06104	2.06799	0	2.29121	1.92678	0	0	0	0	0	0	1.58743	2.5004	0	0
ENSRNOG00000002345	9.97005	9.0084	9.94284	8.99968	10.3657	9.5276	9.9851	9.08576	8.97073	8.93311	8.65036	8.62008	10.2203	8.47536	8.00027	8.29801	8.24541
ENSRNOG00000002347	12.0866	11.657	12.0555	11.6622	12.1441	11.9313	12.4912	11.5864	11.4869	12.0237	11.6918	12.185	12.4957	11.5321	11.6848	11.9	11.7259
ENSRNOG00000002346	0	0	2.09062	0	1.99625	2.29121	1.92678	0	3.17977	0	0	0	3.39328	0	0	0	0
ENSRNOG00000002341	10.9805	9.39235	10.6884	10.3811	11.1699	9.96996	11.3471	9.54543	9.47253	10.3255	9.15416	10.5733	10.3494	8.93442	9.0138	10.092	9.78302
ENSRNOG00000002340	5.38329	5.69255	5.07009	4.94493	4.24319	5.74356	4.60588	6.2301	5.79805	4.96394	6.06727	4.70438	4.14056	6.11216	6.23907	5.46435	6.15255
ENSRNOG00000002343	4.28015	7.2403	6.02458	5.78873	4.63905	5.66269	4.49073	6.18344	6.95088	7.22289	6.91641	7.07718	5.32972	5.81098	6.67695	6.81342	9.10342
ENSRNOG00000002342	12.0291	11.6696	12.0163	11.6498	12.0768	12.0246	12.0636	11.9797	11.7227	11.8623	11.8525	11.8465	11.8348	11.7665	11.5812	11.6634	11.3871
ENSRNOG00000002349	0	0	0	0	0	0	0	0	0	0	0	1.96082	0	0	0	0	0
ENSRNOG00000006450	10.4884	10.5878	10.4313	10.2472	10.4348	10.4148	10.4866	10.5429	10.466	10.0681	10.1458	9.99878	9.63882	9.73161	9.83245	9.72762	10.0146
ENSRNOG00000006459	6.46428	5.5193	5.73197	5.89576	6.51861	5.96211	6.84487	5.48552	5.45928	6.13557	5.55159	6.34047	6.72216	5.64748	4.91241	6.15217	5.29854
ENSRNOG00000026805	6.76374	6.89498	6.3849	6.13304	6.45448	6.74321	6.18823	7.40125	7.15508	5.15594	5.71425	5.87913	6.51281	5.91052	6.66044	5.65659	4.77092
ENSRNOG00000026807	6.08591	6.97545	6.54453	6.81706	7.00626	6.81981	6.60294	6.64033	7.44192	6.6125	6.65309	5.80642	6.87604	7.14322	6.46508	6.30761	6.9254
ENSRNOG00000013336	9.43179	9.77133	9.62922	9.57366	9.59677	9.57441	9.80551	9.5531	9.63575	9.51271	9.53122	9.50601	9.36493	9.68317	9.63528	9.50832	9.37984
ENSRNOG00000038129	6.68433	3.13792	0	4.84162	2.80307	3.87099	3.23361	3.16417	0	3.42946	3.14356	3.12337	0	5.93437	5.21345	5.68207	4.88233
ENSRNOG00000024402	10.8539	10.2982	11.0144	10.9495	10.8784	10.8959	11.0877	10.6562	10.8256	11.0299	10.9646	11.0998	11.1262	10.8794	10.9502	10.8372	10.6654
ENSRNOG00000038126	2.76972	2.29315	2.68531	2.39434	3.31743	3.28732	0	3.02994	0	4.59107	4.91212	1.55019	3.54787	3.32525	4.96715	3.32044	4.77092
ENSRNOG00000030355	11.4927	11.6096	11.5054	11.3127	11.5577	11.4698	11.2706	11.7164	11.4787	11.3937	11.4297	11.1913	11.6919	11.2331	11.6318	11.243	11.4935
ENSRNOG00000030352	5.54188	3.13792	5.5432	4.60973	4.45466	5.86904	6.16963	4.63764	4.54803	4.92227	4.67979	5.64899	5.52852	3.17321	4.29526	4.60722	4.29502
ENSRNOG00000030351	10.9791	11.0945	10.9705	11.3067	10.8255	11.1333	10.9917	10.9461	11.2479	10.895	11.2583	10.9644	10.6782	11.3069	11.0947	11.0632	11.1179
ENSRNOG00000001108	10.8531	10.8173	10.8346	10.9564	10.9302	10.6489	10.8674	10.7645	10.6725	10.7551	10.6607	10.8393	10.8515	10.8802	11.0052	10.8144	10.6924
ENSRNOG00000029756	6.36591	6.17389	5.9756	6.42874	7.28965	6.22879	5.96913	5.60836	6.25251	7.52386	5.99313	7.74218	7.4569	7.05895	5.73896	6.79017	7.04994
ENSRNOG00000001103	9.46583	9.20717	9.94444	9.49285	10.0367	9.6126	9.75026	8.97596	9.53657	10.362	9.55932	10.7484	8.97297	9.2397	8.67459	9.4904	9.80262
ENSRNOG00000001101	11.0488	10.8157	10.9999	10.8949	11.0658	10.9615	11.2291	10.9681	10.7406	10.8097	10.5796	10.8529	10.7031	10.6082	10.8298	10.805	10.6876
ENSRNOG00000001106	9.5726	9.96256	9.38151	9.83301	9.42755	9.70469	9.35288	9.84434	9.93009	9.83249	10.181	9.77254	9.52475	10.3357	10.5882	10.2215	10.3144
ENSRNOG00000001107	7.66356	7.37354	8.03799	7.41135	7.69546	7.25636	7.68335	7.05751	6.55699	7.65048	7.1275	7.59884	8.09975	6.88631	6.34621	6.97678	6.91233
ENSRNOG00000001104	10.4226	9.44579	10.3483	9.8597	10.6023	9.78809	10.8242	9.29959	9.56926	9.66417	8.89729	9.85897	10.1676	8.98953	8.80427	9.80795	8.97734
ENSRNOG00000057968	1.96712	2.7765	2.68531	2.39434	2.31793	3.13575	2.91421	2.71697	1.88253	2.44431	1.69561	1.55019	2.79533	2.00277	1.1141	0.925214	1.67438
ENSRNOG00000057966	6.82674	7.68521	6.61018	7.10052	5.69553	6.9618	6.22473	7.36686	7.86969	7.4003	7.34179	6.72936	6.47476	7.16354	7.38835	6.76654	7.53226
ENSRNOG00000057964	0	0	0	0	0	0	0	0	0.922757	0	0	0	0	0	0	0.925214	1.06757
ENSRNOG00000057963	3.13087	4.05355	3.43001	3.99103	7.00626	5.21045	2.24369	0	3.44003	3.54379	2.45372	5.23429	4.48483	6.25157	3.90451	6.57579	5.83013
ENSRNOG00000000858	5.41644	6.78444	5.95048	6.25868	6.08253	5.93939	5.54742	6.40299	7.13683	6.54546	6.29003	6.3744	6.43568	6.83655	7.7962	6.62917	6.95118
ENSRNOG00000000857	5.27904	6.07299	5.50919	6.5484	4.75007	5.38867	4.36558	5.88602	6.5432	5.91962	5.96755	5.15842	6.60375	6.49551	7.28441	6.75458	7.11981
ENSRNOG00000000855	8.31368	8.8313	8.56222	8.96936	8.96942	8.6198	7.86772	8.7886	9.35904	9.34544	9.52903	8.87541	9.1763	10.059	10.7055	11.2521	10.132
ENSRNOG00000000854	6.61464	5.63708	6.47576	6.218	6.24299	5.69015	5.92546	6.13521	6.76139	6.73789	6.46477	6.01441	7.24721	6.67608	7.11294	8.33463	6.41591
ENSRNOG00000000853	10.4489	11.216	10.3399	11.3067	10.7739	10.6054	9.96905	10.7672	11.171	12.1774	12.1131	11.4065	11.3535	12.4019	12.6648	12.3904	12.561
ENSRNOG00000000852	14.037	13.7237	13.9958	13.6609	13.9091	13.7748	14.1121	13.6086	13.4423	13.7739	13.4269	13.9551	13.2511	13.5902	13.1539	13.6064	13.2113
ENSRNOG00000000851	12.8463	12.9403	12.8437	12.7535	12.8615	12.8158	12.8561	12.8658	12.9024	12.8073	12.8737	12.8423	12.4226	12.8213	12.9323	12.7741	12.7201
ENSRNOG00000000850	6.18541	7.26795	6.28793	6.49833	5.45454	6.13196	6.01152	7.0048	7.01223	6.59934	6.83386	6.07757	6.84655	6.74513	7.03821	6.53441	7.15352
ENSRNOG00000031408	3.76653	6.09374	5.64067	5.44539	2.80307	4.28537	5.03372	4.49206	5.84376	5.96136	5.71425	6.17705	3.93173	5.88627	4.53154	4.98025	5.33816
ENSRNOG00000056118	12.2423	12.0712	12.2278	12.1678	12.3558	12.049	12.2936	12.236	12.0164	11.9982	11.943	12.1203	11.9049	11.9817	12.0118	11.8791	11.8592
ENSRNOG00000031406	9.65648	9.36913	9.59518	9.61732	9.76484	9.17345	9.5723	9.08999	9.16108	9.5779	9.18779	9.69912	10.1526	9.37001	9.5437	9.94452	9.46284
ENSRNOG00000031401	0	0	0	0	0.9975	2.55295	0	1.37453	0	0	0	0	0	0	0	0	2.10021
ENSRNOG00000039658	9.8569	10.3691	9.81817	10.2611	9.96367	10.2047	9.94465	10.338	10.2314	10.2209	10.3613	9.9546	9.57056	10.5821	10.6954	10.4473	10.4035
ENSRNOG00000039656	8.93049	8.81577	8.50296	8.16646	8.65679	8.20003	7.77847	8.83714	8.33346	6.06073	7.44736	7.14755	9.12502	7.65473	8.57236	7.76587	6.59012
ENSRNOG00000039383	0	0	0	0	0	0	0	0	0	0	0	0	0	2.32488	0	0	0
ENSRNOG00000054438	6.31409	2.7765	4.28314	0	2.58079	2.29121	3.23361	2.88192	4.65448	5.19146	0	4.53471	4.76258	3.00323	4.01255	4.60722	5.77345
ENSRNOG00000054436	0	0	0	0	0.9975	0	0	0	0	0	0	0	0	0	0	0	0
ENSRNOG00000039388	3.13087	2.7765	4.43578	2.06799	3.80271	3.28732	3.90788	1.76097	1.88253	1.87405	4.05953	3.65206	4.40616	3.32525	3.36693	2.20034	3.93043
ENSRNOG00000054431	1.55577	1.97304	0	1.64556	0.9975	0.980876	0	3.40013	1.48102	1.87405	3.46938	0.973998	1.75564	2.58804	3.90451	1.88631	3.11625
ENSRNOG00000049259	8.95043	6.30424	8.73402	8.24953	8.79267	7.92165	9.18014	7.49977	7.56304	8.20508	5.61887	8.32272	8.96613	5.81098	6.83247	7.77774	7.56602
ENSRNOG00000049252	0	0	0	0	0	0	0	0	0	0	0	0	0	0	0	2.45807	2.42858
ENSRNOG00000049256	2.28683	3.42669	3.10518	2.06799	2.80307	1.97122	2.72336	3.02994	3.02961	2.18718	3.31565	1.55019	2.79533	1.58743	2.99777	2.20034	2.10021
ENSRNOG00000049255	9.91604	10.0179	10.0249	10.0955	10.1384	9.89375	10.1147	9.92574	9.98595	9.75746	9.7077	9.81331	9.85047	10.0135	9.76839	10.0375	9.58727
ENSRNOG00000028403	8.34844	8.92691	8.41386	8.35178	8.41708	8.77857	8.33645	9.04719	8.95519	8.54074	8.83853	8.15715	8.31961	8.93738	9.4435	8.91542	9.16806
ENSRNOG00000028404	9.98256	10.9569	10.3375	10.3295	10.1786	10.4352	10.3025	10.3021	10.6765	9.30346	9.22335	9.0999	7.9132	10.196	8.62438	10.1015	9.65943
ENSRNOG00000013565	9.58176	8.51093	9.42548	8.6747	9.2571	8.97838	9.76272	8.20007	8.07532	8.71862	7.95015	9.10243	9.19104	7.45488	7.4473	8.46146	7.97706
ENSRNOG00000037765	10.6839	9.05412	11.0174	10.0309	10.9146	9.89523	11.3336	9.01867	9.57774	10.1992	8.80642	10.4652	11.1588	8.46311	7.99369	9.58462	9.30683
ENSRNOG00000037768	9.17523	8.60428	9.33373	9.10382	9.37221	8.96439	9.50528	8.43067	8.89403	9.1267	8.54186	8.94198	8.70367	8.56593	8.1138	8.97075	8.54538
ENSRNOG00000048617	11.9	11.9654	11.9281	12.021	11.9371	12.1305	12.0421	12.0725	12.1062	11.9948	12.1105	11.8615	11.8488	12.046	12.2556	12.0356	12.1303
ENSRNOG00000048613	7.89869	8.03554	7.67358	8.30399	7.54961	8.24239	7.60245	8.44062	8.72108	8.44834	8.87338	8.02453	7.62266	8.75188	8.74676	8.86624	8.79002
ENSRNOG00000052876	0	0	0	0	0	0	0	0	0	0	0	1.96082	0	0	0	0	0
ENSRNOG00000052874	0.978163	0	2.09062	0	0	0	0.951602	0	0	0	0	0	1.12986	0	0	0	0
ENSRNOG00000052873	12.6958	12.1439	13.1996	11.805	12.7941	12.4897	13.127	11.9956	11.9445	12.4511	11.8117	12.7035	12.5102	11.1004	10.8178	11.2632	11.6144
ENSRNOG00000052870	0	0	0	0	0	0	0	0	0	2.44431	0	0	0	0	0	0	0
ENSRNOG00000052878	0	0	1.06104	0	0	0	0	0	0	0	0	0	0	0	0	0	0
ENSRNOG00000005569	9.78259	9.95408	9.6153	9.98621	9.87458	10.4352	9.75338	9.99943	10.3785	9.73357	9.9392	9.31173	9.21432	9.86633	10.0414	10.4295	9.4516
ENSRNOG00000055476	2.54838	0	5.57642	0	3.16548	2.55295	0	0	3.02961	0	2.94812	2.54136	0	0	0	0	2.69589
ENSRNOG00000055475	0	1.97304	0	0	0	0	0	0	0	0	0	0	0	4.00346	0	0	0
ENSRNOG00000055474	3.28238	3.28951	3.91874	2.88481	0	4.05125	2.72336	2.06546	3.55444	2.66248	3.6083	0	3.0233	4.09094	0	0	0
ENSRNOG00000055471	12.8961	13.0438	12.6162	13.2806	12.907	13.2207	12.9715	13.3311	13.1471	13.4568	13.5552	13.1891	13.0511	13.4155	13.7023	13.2368	13.6032
ENSRNOG00000055470	0	0	0	0	0	0	0.951602	0	0	0	0	0	0	0	1.1141	0	0
ENSRNOG00000042201	6.73776	7.42358	7.06119	6.80338	6.60976	7.14167	6.64394	6.78279	7.27674	7.23145	7.40033	6.63454	5.79871	7.22284	6.17074	7.19606	6.78908
ENSRNOG00000047039	0	0	0	0	0	0	0.951602	0	0	0	0	0	0	0	0	0	0
ENSRNOG00000047035	10.3048	9.74206	9.81991	10.0087	9.83105	9.89375	10.2864	9.68597	9.91678	10.0847	10.0051	10.3248	9.96982	9.94913	9.6054	10.2084	10.0686
ENSRNOG00000040024	4.60163	3.7739	3.91874	3.99103	4.38755	1.97122	3.49495	3.40013	3.17977	3.42946	3.46938	4.12041	4.76258	2.58804	0	1.88631	3.70653
ENSRNOG00000040020	0	1.97304	0	2.66032	0	1.97122	0	0	1.88253	2.44431	1.69561	1.55019	0	0	0	1.88631	2.69589
ENSRNOG00000009014	5.44884	4.87205	4.63817	6.13304	4.38755	4.86969	5.03372	4.89098	5.13085	5.04383	5.20266	4.75678	5.24183	6.04803	4.45699	5.37342	5.91119
ENSRNOG00000009015	11.4398	11.3281	11.5295	11.3983	11.8592	11.3998	11.6903	11.3634	11.3881	11.2532	11.3802	11.4059	11.4831	11.2433	11.0707	11.0872	11.1928
ENSRNOG00000007197	1.96712	1.56102	3.81119	3.40314	4.08275	0	4.66018	0	3.75919	2.85194	2.1239	3.85797	3.81477	0	2.99777	2.86646	2.69589
ENSRNOG00000045767	0	0	2.09062	0	0	0	0	0.845122	0.922757	1.47356	2.1239	0	0	0	0	0.925214	0
ENSRNOG00000045764	5.41644	4.82318	4.92285	5.21675	4.94935	5.35474	5.36327	3.9388	5.77463	4.00944	4.47715	4.4734	4.32294	4.00346	4.45699	4.98025	4.03057
ENSRNOG00000045765	9.97423	10.1759	10.0982	10.025	10.2769	10.6188	10.1531	10.2792	10.6136	10.2401	10.6884	10.4049	9.95435	10.2845	8.60725	10.769	10.4449
ENSRNOG00000045762	0	0	0	0	1.99625	0	0	0	0	0	0	0	0	0	0	0	0
ENSRNOG00000012235	0	2.55497	0	0	0	2.55295	0	0	0	1.87405	0	2.2801	0	0	0	0	0
ENSRNOG00000045760	9.71925	10.3094	9.63515	10.0927	9.82472	10.1915	9.78122	10.2699	10.4606	10.3295	10.506	10.0858	9.67073	10.7544	10.8859	10.6943	10.7047
ENSRNOG00000012237	12.1977	10.7272	11.6333	11.7302	11.8036	11.364	12.3181	10.6983	10.4905	10.7372	10.1614	11.2272	11.7272	9.83816	9.33582	10.4639	10.0464
ENSRNOG00000012238	2.54838	0	3.10518	0	0	2.55295	0	3.02994	0	3.16941	0	4.59351	3.39328	5.70406	3.66061	0	2.10021
ENSRNOG00000001931	7.38252	7.00861	6.98899	7.38403	7.1947	7.23787	7.2597	7.07465	7.09963	7.7786	7.84167	8.08214	7.30256	7.33459	7.58492	7.4982	6.8174
ENSRNOG00000001930	10.0461	8.30835	9.9634	9.47785	9.58746	8.48516	10.3258	8.20007	8.833	9.06342	8.59713	9.63408	10.1616	8.55058	8.53208	9.73677	9.1708
ENSRNOG00000052293	3.28238	1.56102	2.41839	3.54145	2.31793	1.97122	2.24369	1.37453	1.88253	2.18718	2.45372	1.55019	1.75564	2.00277	3.19412	2.45807	3.11625
ENSRNOG00000052290	0	2.55497	0	0	0	0	0	0	0	0	0	0	0	0	0	0	0
ENSRNOG00000052291	2.54838	1.56102	0	2.06799	1.58163	0	0	0	0	0	0	2.95418	0	0	0	0	0
ENSRNOG00000052296	12.7246	12.4264	12.7905	12.3997	12.9893	12.4851	12.8035	12.5071	12.2238	11.7334	11.9467	11.9216	12.4578	11.7908	11.4895	11.2961	11.0702
ENSRNOG00000052294	2.28683	1.56102	2.09062	1.64556	0	0	1.52006	2.31675	0	0	2.45372	0	3.22012	0	0	0	2.42858
ENSRNOG00000052298	7.39088	4.96508	6.61018	4.60973	6.16499	5.35474	6.61674	3.60286	5.09348	4.78952	3.73501	5.44056	6.7383	3.00323	3.90451	5.02076	4.03057
ENSRNOG00000007445	10.6916	10.4708	10.9245	10.688	11.2057	10.0249	11.159	10.7379	10.5146	10.4471	10.4597	10.6375	10.7986	10.0508	10.4581	11.0176	10.269
ENSRNOG00000007447	9.19447	8.80951	9.03226	9.16929	9.37221	9.02226	8.80863	9.41854	9.41122	8.44834	8.67822	8.41934	9.41601	8.31656	9.16487	8.5437	9.0537
ENSRNOG00000007446	8.60356	9.01113	8.41845	8.85131	8.56106	8.91577	8.92131	9.17593	9.00885	8.63726	9.02059	8.68911	8.62769	8.80135	9.5026	8.77741	9.17901
ENSRNOG00000007441	5.48052	5.48829	5.78978	4.78705	4.08275	4.48675	4.49073	5.58462	5.45928	5.83232	4.61536	5.72985	4.76258	5.67605	4.66997	5.49343	5.9628
ENSRNOG00000007440	7.31382	6.4562	7.77008	6.13304	6.33491	6.60574	7.01079	5.96172	6.38211	6.09863	5.48102	6.87869	7.04135	5.13287	4.37839	6.22333	6.52294
ENSRNOG00000007443	10.9383	10.4953	10.7241	10.6502	10.6434	10.2527	11.0671	10.3757	10.2686	10.3364	10.3452	10.4304	10.1927	9.83658	9.77416	10.1203	10.4347
ENSRNOG00000007442	10.8629	11.1783	10.7858	11.1958	10.9419	11.1043	10.9239	11.2477	11.2217	11.1098	11.2986	11.0515	10.6782	11.5578	11.3165	11.1225	11.1307
ENSRNOG00000052124	2.54838	1.56102	3.43001	2.66032	2.58079	3.13575	3.60978	2.31675	3.75919	1.47356	2.94812	3.12337	3.68748	2.58804	3.19412	0.925214	2.69589
ENSRNOG00000052127	1.55577	0.982082	2.09062	2.06799	1.58163	1.55941	2.91421	1.37453	0.922757	1.47356	1.69561	0.973998	2.79533	0	1.1141	0.925214	0
ENSRNOG00000052121	5.93398	5.21283	5.2456	3.89108	5.16506	5.63469	6.61674	4.68307	5.30439	6.0218	5.0156	5.11893	5.70322	4.81092	4.79628	5.13589	4.77092
ENSRNOG00000052122	8.06468	8.47974	7.43177	8.41162	7.68851	8.39624	6.68381	8.28724	8.78693	7.88003	9.07252	8.16202	7.48588	9.27281	8.99416	8.20877	8.55802
ENSRNOG00000052128	2.54838	2.29315	2.68531	2.88481	3.45488	0	3.23361	3.28697	2.86198	2.18718	4.05953	2.76249	0	3.46279	4.11307	4.02524	3.28795
ENSRNOG00000052129	5.41644	6.32194	6.61018	6.04275	6.06116	5.82015	6.86812	5.78545	5.77463	6.74985	5.36823	6.4559	5.82918	5.95783	5.11992	5.97794	7.06183
ENSRNOG00000013541	12.4793	11.9884	12.1086	11.7369	11.8545	11.9164	11.977	12.0771	11.9323	11.6445	11.5792	11.8985	11.9284	11.4461	12.2822	11.6025	11.7925
ENSRNOG00000013540	0	0	0	0	0	0	0	0	0	0	1.08377	0	0	0	0	0	0
ENSRNOG00000013547	6.91055	7.51872	6.9766	6.98405	7.61707	6.50107	7.3697	7.56189	6.61087	8.07802	8.00148	7.59884	7.85515	8.08583	7.93997	9.45388	7.88643
ENSRNOG00000020778	2.28683	1.97304	2.09062	2.66032	1.99625	2.29121	3.90788	2.71697	2.45383	2.85194	3.31565	2.2801	2.19066	0	0	2.45807	0
ENSRNOG00000053452	14.4882	14.7364	14.3338	14.5963	14.1389	14.6947	14.3109	14.7563	14.7278	15.1732	15.1778	14.7768	14.3177	15.0215	15.2651	15.246	15.353
ENSRNOG00000053450	14.1481	14.0007	14.014	14.0192	13.9023	14.0532	14.2723	14.3804	13.6903	14.0269	13.9281	13.8734	14.2786	13.7787	13.8845	13.5894	13.6268
ENSRNOG00000053457	7.68412	9.72054	8.93953	7.85111	7.82157	9.43931	8.04654	9.0231	7.25998	9.03193	8.12811	5.75583	5.04816	8.49152	6.19388	8.74452	6.41591
ENSRNOG00000053456	10.3059	10.6592	10.2667	10.7374	10.2154	10.7551	10.1812	10.7822	11.0329	10.9806	11.251	10.6305	10.3858	11.1458	11.5768	11.1038	11.3506
ENSRNOG00000020770	11.0408	11.0913	10.9074	11.0073	11.1836	11.6641	11.2575	11.0779	10.8733	10.0256	10.539	9.9148	10.1765	10.7809	10.2012	9.77724	9.89685
ENSRNOG00000020771	7.93345	8.7421	8.10214	8.32329	7.75657	8.55405	8.01563	8.52414	9.00131	8.69716	9.19607	8.46336	8.19644	9.17861	9.57708	8.97333	9.15979
ENSRNOG00000053459	0	0	1.66579	0	1.99625	0	0	0	0.922757	0	0	0	1.75564	0	1.1141	1.48436	1.67438
ENSRNOG00000020773	12.435	12.6476	12.3345	12.6488	12.4416	12.6522	12.7455	12.6577	12.3857	12.5276	12.5039	12.2695	11.964	12.3703	12.6143	12.7221	12.2169
ENSRNOG00000020774	8.61788	8.34775	8.93953	8.37509	8.99219	8.50463	8.79352	8.34845	8.4452	7.79023	8.00148	8.10252	8.97977	7.91057	7.84086	7.68625	7.6937
ENSRNOG00000020775	0	0	0	0	0	8.17108	0	0	0	0	11.2979	0	11.198	0	0	0	0
ENSRNOG00000020776	9.51064	9.32155	9.08227	9.12322	8.56106	9.3213	8.69941	9.61595	9.65511	9.43521	9.18502	9.22373	9.18222	9.50553	9.95938	9.60475	9.77221
ENSRNOG00000020777	7.44006	7.24957	7.51124	7.87093	7.7632	7.34543	7.66354	7.23579	7.1909	7.29812	6.63695	7.14755	8.49617	6.84915	6.44594	6.91364	6.28009
ENSRNOG00000046076	0	0	3.56856	1.64556	3.45488	0	1.52006	1.37453	2.86198	3.7484	2.94812	4.40938	0	4.25143	3.19412	4.24636	5.0348
ENSRNOG00000046072	0	0	0	0	0	0	0	0	0	0	0	0	0	2.00277	2.16794	0	2.42858
ENSRNOG00000046071	0	0	0	0	0	0	0	0	0	1.47356	0	0	0	0	1.73518	0	1.67438
ENSRNOG00000057517	9.85539	10.0015	8.27907	10.0132	10.009	9.83805	10.0062	9.87281	9.60455	9.87815	10.2476	10.1074	10.3176	9.82387	10.027	9.71688	9.6942
ENSRNOG00000057514	7.19469	8.51478	7.12994	8.30399	7.24296	8.20955	8.22827	8.5116	8.40001	8.89592	9.07252	8.83637	5.37173	8.8802	8.30124	8.04656	5.85766
ENSRNOG00000057511	0.978163	0	2.68531	0	1.58163	2.77441	0	0	0	0	0	0	0	0	0	0	0
ENSRNOG00000057518	1.96712	0	1.66579	1.04568	0	0	0.951602	0	0	0	0	0	0	0	0	0	0
ENSRNOG00000057519	0	0	0	0	0	0	0	0	0	0	0	0	2.19066	0	0	0	0
ENSRNOG00000006711	9.0032	8.8977	9.14175	8.76923	9.19713	8.7913	9.02841	8.6919	8.77222	8.84107	8.41511	8.90473	9.14938	8.78832	8.06444	8.76554	8.33627
ENSRNOG00000006717	9.307	8.51478	9.37208	8.13403	8.95501	8.35393	9.09152	7.99917	8.2679	7.99503	7.36157	8.70253	9.51775	7.28907	7.16069	8.15063	7.53226
ENSRNOG00000006715	9.48353	8.88288	9.00811	8.60148	9.5028	8.72977	8.86462	8.54275	8.87489	8.64368	8.89729	9.11754	10.4607	8.77517	9.65626	9.27493	8.79002
ENSRNOG00000006718	10.0956	8.7842	10.1707	9.32104	10.1113	9.11385	10.5291	8.43399	8.85549	9.1674	8.23919	9.66697	10.613	8.09114	7.73442	9.07061	8.51545
ENSRNOG00000006719	6.51105	5.21283	6.51055	5.04134	5.63895	5.35474	6.24263	4.96642	5.72663	4.96394	5.06469	5.72985	5.94503	3.81078	4.37839	5.37342	4.98574
ENSRNOG00000053981	0	3.28951	0	2.66032	2.58079	0	0	0	2.19627	2.18718	0	2.2801	3.0233	1.58743	0	0	2.10021
ENSRNOG00000053982	0	0	0	0	0	0	0	0	0	0	0	0	1.12986	1.00185	0	0	0
ENSRNOG00000053989	0	0	2.09062	0	0	0	0	0	0	0	0	0	0	0	0	0	0
ENSRNOG00000053988	0.978163	0.982082	1.06104	1.04568	0.9975	0.980876	0.951602	0.845122	0.922757	0.917266	1.08377	0.973998	1.12986	1.00185	1.1141	0.925214	1.06757
ENSRNOG00000003026	11.0917	11.5084	11.329	11.303	11.26	11.7535	11.195	11.6182	11.7292	11.3851	11.7136	11.0813	10.5987	11.564	12.0271	11.6191	11.6895
ENSRNOG00000042519	11.0795	9.5787	10.9413	10.176	11.1473	9.7429	11.3884	9.28861	9.64223	10.2962	9.07252	10.7099	11.1625	9.11743	8.73892	9.43526	9.3535
ENSRNOG00000042516	2.28683	0	1.66579	0	3.45488	1.55941	1.52006	1.37453	1.48102	0	0	0	2.52444	0	0	0	0
ENSRNOG00000050180	9.81246	10.3336	10.0398	10.1479	9.955	10.1138	9.93091	10.3557	10.3726	10.2538	10.3302	10.1287	9.89976	10.3733	10.7695	10.2204	10.2484
ENSRNOG00000050181	8.85695	9.23078	8.67004	9.27717	8.78291	9.30585	8.75972	9.19957	9.42632	9.86447	9.85973	9.47115	9.12809	9.79159	9.88137	9.72303	10.4983
ENSRNOG00000050183	11.969	12.2444	12.8222	12.4292	10.3459	12.0592	12.5288	12.592	12.0347	11.6817	12.2266	10.6949	11.6326	10.8932	12.2876	12.0509	11.7278
ENSRNOG00000050186	1.55577	1.56102	2.41839	0	0	1.55941	1.52006	1.37453	2.19627	1.87405	0	0.973998	0	1.00185	0	1.48436	1.06757
ENSRNOG00000050188	7.03314	5.32238	6.76231	6.218	6.94923	5.82015	7.07216	5.13938	5.20279	5.7152	5.61887	6.50268	7.4569	5.39592	3.78771	6.01851	5.68402
ENSRNOG00000027204	10.2552	10.41	10.4118	10.0856	10.6069	10.7656	10.3904	10.3601	10.8048	10.2369	10.5849	10.0522	9.73652	10.5253	10.279	9.95239	9.90512
ENSRNOG00000056651	8.44797	9.54142	8.52866	8.75153	8.60234	9.61797	8.40165	9.50172	9.74369	9.3276	10.0176	8.62008	8.31961	9.61287	11.0629	9.87716	10.3632
ENSRNOG00000010164	9.9044	10.0971	9.95395	10.1519	9.70925	10.0609	10.0964	9.95382	9.9885	9.93949	10.0408	9.97271	9.67702	10.4352	10.0977	10.242	10.4232
ENSRNOG00000010165	10.9735	11.2712	10.5268	10.7202	10.7673	10.6153	10.7796	11.2632	10.8171	11.2051	10.8246	11.358	11.4541	11.3987	11.8188	12.0503	11.3488
ENSRNOG00000010162	3.13087	4.13589	3.27672	1.64556	1.99625	3.28732	0	2.71697	3.17977	3.30529	0	2.54136	0	2.81052	2.99777	2.45807	2.92133
ENSRNOG00000010160	9.73412	8.98638	9.4923	9.32104	9.40014	9.00869	9.75182	9.03848	9.00634	9.27063	8.78826	9.26953	9.61059	9.08584	8.83034	9.17974	8.85292
ENSRNOG00000010161	12.581	11.5484	12.7576	11.6922	12.6196	12.0817	12.9529	11.3056	11.2233	11.4693	10.614	11.8709	11.8544	10.1343	10.3656	10.9212	10.5667
ENSRNOG00000051585	3.13087	0.982082	2.68531	3.07902	3.31743	2.55295	3.23361	2.31675	0	1.87405	0	2.95418	3.54787	1.00185	1.1141	1.88631	0
ENSRNOG00000010169	9.89415	9.33686	9.76512	9.49071	9.83892	9.68946	9.75182	9.45991	9.42256	9.69851	9.51586	9.75976	9.87076	9.7502	9.41916	9.48135	9.59342
ENSRNOG00000059370	0	0.982082	0	1.64556	0	0	1.92678	0	0	0	0	1.55019	0	1.58743	0	0	0
ENSRNOG00000059372	0	0	0	0	0	0	0	0	3.17977	0	0	0	0	2.58804	0	0	0
ENSRNOG00000059373	10.9791	10.4568	10.8803	10.6796	10.8255	10.8094	10.993	10.5134	10.3843	10.9144	10.4249	11.1011	11.0294	10.2949	9.78372	10.6489	10.6037
ENSRNOG00000059374	5.93398	5.82255	6.54453	5.17486	6.06116	5.32	5.68474	5.53592	5.4296	5.08218	5.06469	5.53359	7.58743	5.25152	5.30129	4.10277	4.21214
ENSRNOG00000047853	9.75856	10.0152	9.43004	9.72648	9.38302	9.71643	9.31741	9.87035	10.058	9.48793	10.0935	9.43141	9.6062	10.0964	10.4605	9.99114	10.1264
ENSRNOG00000055809	0	0	0	7.91613	0	0	0	8.06929	0	0	0	0	0	0	0	7.64796	0
ENSRNOG00000055806	0	0	0	0	0	0	0	0	0	0	0	0.973998	0	0	0	0	0
ENSRNOG00000055807	0	0	0	2.39434	2.31793	0.980876	0.951602	0	0	2.44431	2.94812	5.23429	2.79533	4.39584	2.16794	3.32044	5.45089
ENSRNOG00000017521	4.28015	3.7739	3.27672	5.44539	3.45488	3.77164	4.22854	3.40013	3.75919	5.32537	4.15328	5.92565	4.63038	4.70399	3.52123	4.553	4.88233
ENSRNOG00000061706	0	0	0	2.39434	0	0	0	1.37453	0	0	0	1.55019	2.19066	1.00185	0	0	0
ENSRNOG00000061705	4.86437	4.21379	5.43866	3.78368	4.99515	6.17148	5.48861	5.35123	4.97522	4.69371	5.24587	4.94919	4.32294	4.09094	4.91241	5.02076	4.5858
ENSRNOG00000061703	0	0	0	0	0	0	0	0	0	0	0	0	0	0	0	0	1.67438
[truncated: 21,201 more rows]
