# Supplementary material for: Weighted gene co-expression network analysis identifies dysregulated B-cell receptor signaling pathway and novel genes in pulmonary arterial hypertension
Source: Front Cardiovasc Med. 2022 Oct 6;9:909399. doi: 10.3389/fcvm.2022.909399 (PMC9583267; doi:10.3389/fcvm.2022.909399)
Supplement: Supplementary Table 3 — Twenty-six biological processes related to humoral immune response. [file Table_3.xlsx]

## Sheet: Sheet1
ID	Biological process	pvalue	all_gene_ID	Count	module
GO:0042113	B cell activation	1.7319e-13	ENSRNOG00000004409/ENSRNOG00000007664/ENSRNOG00000009910/ENSRNOG00000010798/ENSRNOG00000012430/ENSRNOG00000013368/ENSRNOG00000016846/ENSRNOG00000017020/ENSRNOG00000018311/ENSRNOG00000020945/ENSRNOG00000024277/ENSRNOG00000028250/ENSRNOG00000034164/ENSRNOG00000034230/ENSRNOG00000036829/ENSRNOG00000049925/ENSRNOG00000051015/ENSRNOG00000054129	18	darkred
GO:0042100	B cell proliferation	2.24846e-12	ENSRNOG00000004409/ENSRNOG00000007664/ENSRNOG00000010798/ENSRNOG00000013368/ENSRNOG00000017020/ENSRNOG00000018311/ENSRNOG00000024277/ENSRNOG00000034164/ENSRNOG00000036829/ENSRNOG00000049925/ENSRNOG00000051015/ENSRNOG00000054129	12	darkred
GO:0050853	B cell receptor signaling pathway	3.59559e-11	ENSRNOG00000001908/ENSRNOG00000010798/ENSRNOG00000013368/ENSRNOG00000018311/ENSRNOG00000020945/ENSRNOG00000036829/ENSRNOG00000043414/ENSRNOG00000049925/ENSRNOG00000054129	9	darkred
GO:0030888	regulation of B cell proliferation	2.88852e-07	ENSRNOG00000004409/ENSRNOG00000007664/ENSRNOG00000010798/ENSRNOG00000017020/ENSRNOG00000024277/ENSRNOG00000036829/ENSRNOG00000054129	7	darkred
GO:0019724	B cell mediated immunity	4.44371e-07	ENSRNOG00000047864/ENSRNOG00000047854/ENSRNOG00000012749/ENSRNOG00000033215/ENSRNOG00000018488/ENSRNOG00000018735/ENSRNOG00000012807/ENSRNOG00000012804/ENSRNOG00000013578/ENSRNOG00000053400/ENSRNOG00000008588/ENSRNOG00000024159/ENSRNOG00000021199/ENSRNOG00000007457/ENSRNOG00000020451/ENSRNOG00000051470/ENSRNOG00000052407/ENSRNOG00000008193/ENSRNOG00000049422/ENSRNOG00000046663/ENSRNOG00000009177/…	55	blue
GO:0050864	regulation of B cell activation	2.96172e-06	ENSRNOG00000004409/ENSRNOG00000007664/ENSRNOG00000010798/ENSRNOG00000017020/ENSRNOG00000018311/ENSRNOG00000024277/ENSRNOG00000036829/ENSRNOG00000054129	8	darkred
GO:0030183	B cell differentiation	4.67992e-06	ENSRNOG00000013368/ENSRNOG00000017020/ENSRNOG00000018311/ENSRNOG00000020945/ENSRNOG00000024277/ENSRNOG00000034164/ENSRNOG00000036829/ENSRNOG00000049925	8	darkred
GO:0050855	regulation of B cell receptor signaling pathway	5.15212e-06	ENSRNOG00000010798/ENSRNOG00000013368/ENSRNOG00000018311/ENSRNOG00000043414	4	darkred
GO:0002455	humoral immune response mediated by circulating immunoglobulin	3.90281e-05	ENSRNOG00000012749/ENSRNOG00000012807/ENSRNOG00000012804/ENSRNOG00000013578/ENSRNOG00000053400/ENSRNOG00000007457/ENSRNOG00000020451/ENSRNOG00000008193/ENSRNOG00000024115/ENSRNOG00000011796/ENSRNOG00000011258/ENSRNOG00000011971/ENSRNOG00000000443/ENSRNOG00000047657/ENSRNOG00000030729/ENSRNOG00000003927/ENSRNOG00000000053/ENSRNOG00000018899/ENSRNOG00000025990/ENSRNOG00000011718/ENSRNOG00000046165/…	23	blue
GO:0030890	positive regulation of B cell proliferation	0.000174824	ENSRNOG00000004409/ENSRNOG00000007664/ENSRNOG00000024277/ENSRNOG00000036829	4	darkred
GO:0050871	positive regulation of B cell activation	0.000211334	ENSRNOG00000004409/ENSRNOG00000007664/ENSRNOG00000017020/ENSRNOG00000024277/ENSRNOG00000036829	5	darkred
GO:0030889	negative regulation of B cell proliferation	0.000288698	ENSRNOG00000010798/ENSRNOG00000017020/ENSRNOG00000054129	3	darkred
GO:0006959	humoral immune response	0.000328675	ENSRNOG00000047864/ENSRNOG00000047854/ENSRNOG00000019322/ENSRNOG00000018630/ENSRNOG00000012749/ENSRNOG00000023433/ENSRNOG00000033215/ENSRNOG00000024705/ENSRNOG00000034290/ENSRNOG00000012807/ENSRNOG00000012804/ENSRNOG00000013578/ENSRNOG00000053400/ENSRNOG00000017063/ENSRNOG00000006997/ENSRNOG00000007457/ENSRNOG00000028701/ENSRNOG00000034190/ENSRNOG00000020451/ENSRNOG00000029768/ENSRNOG00000003666/…	69	blue
GO:0045577	regulation of B cell differentiation	0.00122464	ENSRNOG00000017020/ENSRNOG00000024277/ENSRNOG00000036829	3	darkred
GO:0050869	negative regulation of B cell activation	0.00169552	ENSRNOG00000010798/ENSRNOG00000017020/ENSRNOG00000054129	3	darkred
GO:0001782	B cell homeostasis	0.00196789	ENSRNOG00000007664/ENSRNOG00000016846/ENSRNOG00000036829	3	darkred
GO:0019724	B cell mediated immunity	0.00262923	ENSRNOG00000009910/ENSRNOG00000017020/ENSRNOG00000018311/ENSRNOG00000034164/ENSRNOG00000051015	5	darkred
GO:0045579	positive regulation of B cell differentiation	0.00492442	ENSRNOG00000017020/ENSRNOG00000036829	2	darkred
GO:0050853	B cell receptor signaling pathway	0.00705969	ENSRNOG00000047356/ENSRNOG00000020876/ENSRNOG00000011321/ENSRNOG00000010691/ENSRNOG00000004873/ENSRNOG00000013967/ENSRNOG00000001425/ENSRNOG00000012611/ENSRNOG00000020451/ENSRNOG00000052407/ENSRNOG00000021856/ENSRNOG00000003486/ENSRNOG00000003705/ENSRNOG00000002278/ENSRNOG00000011917/ENSRNOG00000020125/ENSRNOG00000025990/ENSRNOG00000006860	18	blue
GO:0002377	immunoglobulin production	0.0166597	ENSRNOG00000033215/ENSRNOG00000018488/ENSRNOG00000020106/ENSRNOG00000038835/ENSRNOG00000008588/ENSRNOG00000022009/ENSRNOG00000016456/ENSRNOG00000020578/ENSRNOG00000052407/ENSRNOG00000047836/ENSRNOG00000038254/ENSRNOG00000047571/ENSRNOG00000018162/ENSRNOG00000032708/ENSRNOG00000002964/ENSRNOG00000018238/ENSRNOG00000000451/ENSRNOG00000032844/ENSRNOG00000015478/ENSRNOG00000026762/ENSRNOG00000012531/…	35	blue
GO:0002312	B cell activation involved in immune response	0.0198136	ENSRNOG00000009910/ENSRNOG00000013368/ENSRNOG00000018311	3	darkred
GO:0002335	mature B cell differentiation	0.0211254	ENSRNOG00000013368/ENSRNOG00000018311	2	darkred
GO:0002335	mature B cell differentiation	0.0294347	ENSRNOG00000030763/ENSRNOG00000009884/ENSRNOG00000010986/ENSRNOG00000010265/ENSRNOG00000008736/ENSRNOG00000012172/ENSRNOG00000002365/ENSRNOG00000004623/ENSRNOG00000011500/ENSRNOG00000059984/ENSRNOG00000017376/ENSRNOG00000010278	12	blue
GO:0002920	regulation of humoral immune response	0.0402592	ENSRNOG00000009919/ENSRNOG00000034164	2	darkred
GO:0002714	positive regulation of B cell mediated immunity	0.0407872	ENSRNOG00000018488/ENSRNOG00000013578/ENSRNOG00000024159/ENSRNOG00000021199/ENSRNOG00000052407/ENSRNOG00000049422/ENSRNOG00000046663/ENSRNOG00000009177/ENSRNOG00000002964/ENSRNOG00000001040/ENSRNOG00000038197/ENSRNOG00000021268/ENSRNOG00000002968/ENSRNOG00000007468/ENSRNOG00000001005	15	blue
GO:0002327	immature B cell differentiation	0.0428011	ENSRNOG00000047356/ENSRNOG00000002227/ENSRNOG00000012172/ENSRNOG00000004630/ENSRNOG00000011054/ENSRNOG00000004623/ENSRNOG00000049900/ENSRNOG00000035649	8	blue
Count: a total of 162 genes were annoated in humoral immunity, and 78 genes were found to be differentially expressed in the key moduels
